# Supplementary material for: Redetermination of the crystal structure of yttrium chromium tetra­boride, YCrB4, from single-crystal X-ray diffraction data
Source: Acta Crystallogr E Crystallogr Commun. 2023 Oct 26;79(Pt 11):1072–5. doi: 10.1107/S2056989023008952 (PMC10626947; doi:10.1107/S2056989023008952)
Supplement: Supplementary file 1 [file e-79-01072-sup1.cif]

##############################################################################
#                                                                            #
# This CIF contains the data in a paper accepted for publication in          #
# Acta Crystallographica Section E. It conforms to the requirements of       #
# Notes for Authors for Acta Crystallographica Section E, and has been       #
# peer reviewed under the auspices of the IUCr Commission on Journals.       #
#                                                                            #
# Full details of the Crystallographic Information File format               #
# are given in the paper "The Crystallographic Information File (CIF):       #
# a New Standard Archive File for Crystallography" by S. R. Hall, F. H.      #
# Allen and I. D. Brown [Acta Cryst. (1991), A47, 655-685].                  #
#                                                                            #
# The current version of the core CIF dictionary is obtainable from          #
# ftp://ftp.iucr.org/pub/cif_core.dic.                                       #
#                                                                            #
# Software is freely available for graphical display of the structure(s)     #
# in this CIF. For information consult the CIF software page                 #
# http://www.iucr.org/resources/cif/software.                                #
#                                                                            #
# This file may be used for bona fide research purposes within the           #
# scientific community so long as proper attribution is given to the journal # 
# article from which it was obtained.                                        #
#                                                                            #
##############################################################################
data_I
_audit_creation_method     'from SHELXL-97'
_journal_date_recd_electronic     2023-09-07
_journal_date_accepted     2023-10-12
_journal_name_full     'Acta Crystallographica, Section E'
_journal_year     2023
_journal_volume     79
_journal_issue     11
_journal_page_first     0
_journal_page_last     0
_journal_paper_category     GI
_journal_paper_doi     10.1107/S2056989023008952
_journal_coeditor_code     PK2696
_publ_contact_author_name     'Makoto Tokuda'
_publ_contact_author_address
;
Institute of Industrial Nano materials, Kumamoto University,
2-39-1 Kurokami, Chuo-ku, Kumamoto 860-8555, Japan
;
_publ_contact_author_email     tokuda@mech.kumamoto-u.ac.jp
_publ_contact_author_fax     ?
_publ_contact_author_phone     ?
_publ_section_title
;
Redetermination of the crystal structure of yttrium chromium tetraboride,
YCrB~4~, from single-crystal X-ray diffraction data
;
_publ_section_title_footnote     .
loop_
    _publ_author_name
    _publ_author_footnote
    _publ_author_address
    'Tokuda, Makoto' .
;
Institute of Industrial Nano Materials, Kumamoto University,
2-39-1 Kurokami, Chuo-ku, Kumamoto 860-8555, Japan
;
    'Yubuta, Kunio' .
;
Department of Applied Quantum Physics and Nuclear Engineering,
Kyushu University, Fukuoka 819-0395, Japan
;
    'Shishido, Toetsu' .
;
Institute for Materials Research, Tohoku University,
2-1-1 Katahira, Aoba-ku, Sendai 980-8577, Japan
;
    'Sugiyama, Kazumasa' .
;
Institute for Materials Research, Tohoku University,
2-1-1 Katahira, Aoba-ku, Sendai 980-8577, Japan
;
_publ_section_synopsis
;
The structural parameters of yttrium chromium tetraboride YCrB~4~ were refined
based on single-crystal X-ray diffraction data. The present study successfully
refined all the positional and atomic displacement parameters of the Y, Cr,
and B atoms.
;
_chemical_name_systematic
;
Yttrium chromium tetraboride
;
_chemical_formula_moiety     'Y Cr B4'
_chemical_formula_sum     'Y Cr B4'
_chemical_formula_iupac     'Y Cr B4'
_chemical_formula_weight     184.15
_chemical_compound_source     'synthesised by authors, see text'
_space_group_crystal_system     orthorhombic
_space_group_name_H-M_alt     'P b a m'
_space_group_name_Hall     '-P 2 2ab'
loop_
    _space_group_symop_operation_xyz
    'x, y, z'
    '-x, -y, z'
    '-x+1/2, y+1/2, -z'
    'x+1/2, -y+1/2, -z'
    '-x, -y, -z'
    'x, y, -z'
    'x-1/2, -y-1/2, z'
    '-x-1/2, y-1/2, z'
_cell_length_a     5.9425(2)
_cell_length_b     11.4831(4)
_cell_length_c     3.46425(12)
_cell_angle_alpha     90
_cell_angle_beta     90
_cell_angle_gamma     90
_cell_volume     236.395(14)
_cell_formula_units_Z     4
_cell_measurement_reflns_used     6090
_cell_measurement_theta_min     3.5260
_cell_measurement_theta_max     44.8740
_cell_measurement_temperature     294(2)
_exptl_crystal_description     block
_exptl_crystal_colour     metallic
_exptl_crystal_size_max     0.051
_exptl_crystal_size_mid     0.032
_exptl_crystal_size_min     0.026
_exptl_crystal_density_diffrn     5.174
_exptl_crystal_density_meas     ?
_exptl_crystal_F_000     332
_exptl_absorpt_coefficient_mu     28.572
_exptl_absorpt_correction_type     numerical
_exptl_absorpt_process_details
;
(CrysAlisPro; Rigaku OD, 2021)
;
_exptl_absorpt_correction_T_min     0.367
_exptl_absorpt_correction_T_max     0.655
_diffrn_ambient_temperature     294(2)
_diffrn_source     'micro-focus sealed X-ray tube'
_diffrn_radiation_type     MoK\a
_diffrn_radiation_wavelength     0.71073
_diffrn_radiation_monochromator     mirror
_diffrn_measurement_device_type     'XtaLAB Synergy, HyPix'
_diffrn_measurement_device     'four-circle diffractometer'
_diffrn_measurement_method     '\w scans'
_diffrn_detector     'hybrid pixel array'
_diffrn_detector_area_resol_mean     10.0000
_diffrn_reflns_number     13376
_diffrn_reflns_av_R_equivalents     0.0355
_diffrn_reflns_av_unetI/netI     0.0156
_diffrn_reflns_theta_min     3.549
_diffrn_reflns_theta_max     44.847
_diffrn_reflns_theta_full     25.242
_diffrn_measured_fraction_theta_max     1.000
_diffrn_measured_fraction_theta_full     1.000
_diffrn_reflns_limit_h_min     -11
_diffrn_reflns_limit_h_max     11
_diffrn_reflns_limit_k_min     -22
_diffrn_reflns_limit_k_max     22
_diffrn_reflns_limit_l_min     -6
_diffrn_reflns_limit_l_max     6
_refine_special_details     ?
_reflns_number_total     1074
_reflns_number_gt     865
_reflns_threshold_expression     'I > 2\s(I)'
_refine_ls_structure_factor_coef     Fsqd
_refine_ls_matrix_type     full
_refine_ls_R_factor_all     0.0222
_refine_ls_R_factor_gt     0.0146
_refine_ls_wR_factor_gt     0.0280
_refine_ls_wR_factor_ref     0.0292
_refine_ls_goodness_of_fit_ref     1.114
_refine_ls_restrained_S_all     1.114
_refine_ls_number_reflns     1074
_refine_ls_number_parameters     38
_refine_ls_number_restraints     0
_refine_ls_hydrogen_treatment     undef
_refine_ls_weighting_scheme     calc
_refine_ls_weighting_details
              'w=1/[\s^2^(Fo^2^)+(0.0074P)^2^+0.1807P] where P=(Fo^2^+2Fc^2^)/3'
_atom_sites_solution_hydrogens     .
_atom_sites_solution_primary     ?
_atom_sites_solution_secondary     ?
_refine_ls_shift/su_max     0.020
_refine_ls_shift/su_mean     0.003
_refine_diff_density_max     0.583
_refine_diff_density_min     -0.706
_refine_ls_extinction_method
;
<i>SHELXL</i> (Sheldrick, 2015b)
;
_refine_ls_extinction_coef     0.0111(7)
_refine_ls_extinction_expression
                                  'Fc^*^=kFc[1+0.001xFc^2^\l^3^/sin(2\q)]^-1/4^'
loop_
    _atom_type_symbol
    _atom_type_description
    _atom_type_scat_dispersion_real
    _atom_type_scat_dispersion_imag
    _atom_type_scat_source
    'B' 'B' 0.0013 0.0007
                         'International Tables Vol C Tables 4.2.6.8 and 6.1.1.4'
    'Cr' 'Cr' 0.3209 0.6236
                         'International Tables Vol C Tables 4.2.6.8 and 6.1.1.4'
    'Y' 'Y' -2.7962 3.5667
                         'International Tables Vol C Tables 4.2.6.8 and 6.1.1.4'
_computing_data_collection
;
<i>CrysAlisPro</i> (Rigaku OD, 2021)
;
_computing_cell_refinement
;
<i>CrysAlisPro</i> (Rigaku OD, 2021)
;
_computing_data_reduction
;
<i>CrysAlisPro</i> (Rigaku OD, 2021)
;
_computing_structure_solution
;
<i>SHELXT</i> (Sheldrick, 2015a)
;
_computing_structure_refinement
;
<i>SHELXL</i> (Sheldrick, 2015b)
;
_computing_molecular_graphics
;
<i>VESTA</i> (Momma & Izumi, 2011)
;
_computing_publication_material     ?
loop_
    _atom_site_type_symbol
    _atom_site_label
    _atom_site_fract_x
    _atom_site_fract_y
    _atom_site_fract_z
    _atom_site_U_iso_or_equiv
    _atom_site_adp_type
    _atom_site_calc_flag
    _atom_site_occupancy
    _atom_site_disorder_assembly
    _atom_site_disorder_group
    Y Y 0.12446(2) 0.15077(2) 0.000000 0.00285(3) Uani d 1 . .
    Cr Cr 0.12421(4) 0.41902(2) 0.000000 0.00267(3) Uani d 1 . .
    B B1 0.2818(3) 0.31614(15) 0.500000 0.0042(2) Uani d 1 . .
    B B2 0.3630(4) 0.46779(13) 0.500000 0.0042(2) Uani d 1 . .
    B B3 0.3869(4) 0.04697(12) 0.500000 0.0036(2) Uani d 1 . .
    B B4 0.4746(3) 0.19170(13) 0.500000 0.0041(2) Uani d 1 . .
loop_
    _atom_site_aniso_label
    _atom_site_aniso_U_11
    _atom_site_aniso_U_22
    _atom_site_aniso_U_33
    _atom_site_aniso_U_12
    _atom_site_aniso_U_13
    _atom_site_aniso_U_23
    Y 0.00298(4) 0.00275(4) 0.00284(4) 0.00027(4) 0.000 0.000
    Cr 0.00262(6) 0.00241(6) 0.00297(6) 0.00007(6) 0.000 0.000
    B1 0.0045(5) 0.0035(4) 0.0047(5) 0.0007(4) 0.000 0.000
    B2 0.0037(6) 0.0035(4) 0.0053(5) 0.0001(5) 0.000 0.000
    B3 0.0029(5) 0.0034(4) 0.0043(4) 0.0000(5) 0.000 0.000
    B4 0.0041(5) 0.0028(5) 0.0054(5) -0.0001(4) 0.000 0.000
_geom_special_details
;
 All esds (except the esd in the dihedral angle between two l.s. planes)
 are estimated using the full covariance matrix.  The cell esds are taken
 into account individually in the estimation of esds in distances, angles
 and torsion angles; correlations between esds in cell parameters are only
 used when they are defined by crystal symmetry.  An approximate (isotropic)
 treatment of cell esds is used for estimating esds involving l.s. planes.
;
loop_
    _geom_bond_atom_site_label_1
    _geom_bond_atom_site_label_2
    _geom_bond_site_symmetry_2
    _geom_bond_distance
    _geom_bond_publ_flag
    Y B3 . 2.6177(16) ?
    Y B3 1_554 2.6177(16) ?
    Y B4 7_565 2.6582(11) ?
    Y B4 7_564 2.6582(11) ?
    Y B2 7_564 2.6959(15) ?
    Y B2 7_565 2.6959(15) ?
    Y B1 7_564 2.7003(12) ?
    Y B1 7_565 2.7003(12) ?
    Y B2 3_545 2.7241(11) ?
    Y B2 3_546 2.7241(11) ?
    Y B1 . 2.7350(13) ?
    Y B1 1_554 2.7350(13) ?
    Cr B3 7_564 2.2677(15) ?
    Cr B3 7_565 2.2677(15) ?
    Cr B3 3_556 2.2723(9) ?
    Cr B3 3 2.2723(9) ?
    Cr B1 1_554 2.2962(11) ?
    Cr B1 . 2.2962(11) ?
    Cr B2 1_554 2.3081(16) ?
    Cr B2 . 2.3081(16) ?
    Cr B4 7_564 2.3254(10) ?
    Cr B4 7_565 2.3254(10) ?
    Cr Cr 5_565 2.3745(4) ?
    B1 B2 . 1.807(2) ?
    B1 B4 7_565 1.828(2) ?
    B1 B4 . 1.832(2) ?
    B2 B3 3_556 1.741(4) ?
    B2 B2 5_666 1.789(5) ?
    B3 B3 5_656 1.724(4) ?
    B3 B4 . 1.742(2) ?
loop_
    _geom_angle_atom_site_label_1
    _geom_angle_atom_site_label_2
    _geom_angle_atom_site_label_3
    _geom_angle_site_symmetry_1
    _geom_angle_site_symmetry_3
    _geom_angle
    _geom_angle_publ_flag
    B3 Y B3 . 1_554 82.86(6) ?
    B3 Y B4 . 7_565 94.49(3) ?
    B3 Y B4 1_554 7_565 160.16(5) ?
    B3 Y B4 . 7_564 160.16(5) ?
    B3 Y B4 1_554 7_564 94.49(3) ?
    B4 Y B4 7_565 7_564 81.33(4) ?
    B3 Y B2 . 7_564 122.58(4) ?
    B3 Y B2 1_554 7_564 71.84(4) ?
    B4 Y B2 7_565 7_564 124.69(6) ?
    B4 Y B2 7_564 7_564 74.45(4) ?
    B3 Y B2 . 7_565 71.84(4) ?
    B3 Y B2 1_554 7_565 122.58(4) ?
    B4 Y B2 7_565 7_565 74.45(4) ?
    B4 Y B2 7_564 7_565 124.69(5) ?
    B2 Y B2 7_564 7_565 79.96(5) ?
    B3 Y B1 . 7_564 159.68(5) ?
    B3 Y B1 1_554 7_564 95.10(4) ?
    B4 Y B1 7_565 7_564 93.99(4) ?
    B4 Y B1 7_564 7_564 39.96(4) ?
    B2 Y B1 7_564 7_564 39.13(5) ?
    B2 Y B1 7_565 7_564 92.78(5) ?
    B3 Y B1 . 7_565 95.10(4) ?
    B3 Y B1 1_554 7_565 159.68(5) ?
    B4 Y B1 7_565 7_565 39.96(4) ?
    B4 Y B1 7_564 7_565 93.99(4) ?
    B2 Y B1 7_564 7_565 92.78(5) ?
    B2 Y B1 7_565 7_565 39.13(5) ?
    B1 Y B1 7_564 7_565 79.80(4) ?
    B3 Y B2 . 3_545 93.05(4) ?
    B3 Y B2 1_554 3_545 37.98(7) ?
    B4 Y B2 7_565 3_545 161.52(6) ?
    B4 Y B2 7_564 3_545 96.88(3) ?
    B2 Y B2 7_564 3_545 38.53(9) ?
    B2 Y B2 7_565 3_545 92.00(3) ?
    B1 Y B2 7_564 3_545 73.82(5) ?
    B1 Y B2 7_565 3_545 122.48(5) ?
    B3 Y B2 . 3_546 37.98(7) ?
    B3 Y B2 1_554 3_546 93.05(4) ?
    B4 Y B2 7_565 3_546 96.88(3) ?
    B4 Y B2 7_564 3_546 161.52(6) ?
    B2 Y B2 7_564 3_546 92.00(3) ?
    B2 Y B2 7_565 3_546 38.53(9) ?
    B1 Y B2 7_564 3_546 122.48(5) ?
    B1 Y B2 7_565 3_546 73.82(5) ?
    B2 Y B2 3_545 3_546 78.97(4) ?
    B3 Y B1 . . 72.15(4) ?
    B3 Y B1 1_554 . 122.11(5) ?
    B4 Y B1 7_565 . 39.59(4) ?
    B4 Y B1 7_564 . 93.14(3) ?
    B2 Y B1 7_564 . 162.65(5) ?
    B2 Y B1 7_565 . 98.09(3) ?
    B1 Y B1 7_564 . 124.49(3) ?
    B1 Y B1 7_565 . 75.75(3) ?
    B2 Y B1 3_545 . 158.26(6) ?
    B2 Y B1 3_546 . 97.09(4) ?
    B3 Y B1 . 1_554 122.11(5) ?
    B3 Y B1 1_554 1_554 72.15(4) ?
    B4 Y B1 7_565 1_554 93.14(3) ?
    B4 Y B1 7_564 1_554 39.59(4) ?
    B2 Y B1 7_564 1_554 98.09(3) ?
    B2 Y B1 7_565 1_554 162.65(5) ?
    B1 Y B1 7_564 1_554 75.75(3) ?
    B1 Y B1 7_565 1_554 124.49(3) ?
    B2 Y B1 3_545 1_554 97.09(4) ?
    B2 Y B1 3_546 1_554 158.26(6) ?
    B1 Y B1 . 1_554 78.59(4) ?
    B3 Cr B3 7_564 7_565 99.61(9) ?
    B3 Cr B3 7_564 3_556 116.93(3) ?
    B3 Cr B3 7_565 3_556 44.63(10) ?
    B3 Cr B3 7_564 3 44.63(10) ?
    B3 Cr B3 7_565 3 116.93(3) ?
    B3 Cr B3 3_556 3 99.33(5) ?
    B3 Cr B1 7_564 1_554 76.47(5) ?
    B3 Cr B1 7_565 1_554 156.70(6) ?
    B3 Cr B1 3_556 1_554 156.85(7) ?
    B3 Cr B1 3 1_554 76.67(5) ?
    B3 Cr B1 7_564 . 156.70(6) ?
    B3 Cr B1 7_565 . 76.47(5) ?
    B3 Cr B1 3_556 . 76.67(5) ?
    B3 Cr B1 3 . 156.85(7) ?
    B1 Cr B1 1_554 . 97.94(6) ?
    B3 Cr B2 7_564 1_554 76.55(4) ?
    B3 Cr B2 7_565 1_554 156.04(5) ?
    B3 Cr B2 3_556 1_554 115.66(5) ?
    B3 Cr B2 3 1_554 44.67(8) ?
    B1 Cr B2 1_554 1_554 46.21(5) ?
    B1 Cr B2 . 1_554 116.12(6) ?
    B3 Cr B2 7_564 . 156.04(5) ?
    B3 Cr B2 7_565 . 76.55(4) ?
    B3 Cr B2 3_556 . 44.67(8) ?
    B3 Cr B2 3 . 115.66(5) ?
    B1 Cr B2 1_554 . 116.12(6) ?
    B1 Cr B2 . . 46.22(5) ?
    B2 Cr B2 1_554 . 97.26(9) ?
    B3 Cr B4 7_564 7_564 44.55(5) ?
    B3 Cr B4 7_565 7_564 115.17(6) ?
    B3 Cr B4 3_556 7_564 155.54(7) ?
    B3 Cr B4 3 7_564 76.98(5) ?
    B1 Cr B4 1_554 7_564 46.59(5) ?
    B1 Cr B4 . 7_564 115.88(4) ?
    B2 Cr B4 1_554 7_564 78.97(5) ?
    B2 Cr B4 . 7_564 157.93(6) ?
    B3 Cr B4 7_564 7_565 115.17(6) ?
    B3 Cr B4 7_565 7_565 44.55(5) ?
    B3 Cr B4 3_556 7_565 76.98(5) ?
    B3 Cr B4 3 7_565 155.54(7) ?
    B1 Cr B4 1_554 7_565 115.88(4) ?
    B1 Cr B4 . 7_565 46.59(5) ?
    B2 Cr B4 1_554 7_565 157.93(6) ?
    B2 Cr B4 . 7_565 78.97(5) ?
    B4 Cr B4 7_564 7_565 96.30(6) ?
    B3 Cr Cr 7_564 5_565 58.56(3) ?
    B3 Cr Cr 7_565 5_565 58.56(3) ?
    B3 Cr Cr 3_556 5_565 58.37(4) ?
    B3 Cr Cr 3 5_565 58.37(4) ?
    B1 Cr Cr 1_554 5_565 131.03(3) ?
    B1 Cr Cr . 5_565 131.03(3) ?
    B2 Cr Cr 1_554 5_565 101.08(4) ?
    B2 Cr Cr . 5_565 101.08(4) ?
    B4 Cr Cr 7_564 5_565 100.98(4) ?
    B4 Cr Cr 7_565 5_565 100.98(4) ?
    B3 Cr Y 7_564 3 98.87(4) ?
    B3 Cr Y 7_565 3 98.87(4) ?
    B3 Cr Y 3_556 3 56.65(4) ?
    B3 Cr Y 3 3 56.65(4) ?
    B1 Cr Y 1_554 3 104.42(4) ?
    B1 Cr Y . 3 104.42(4) ?
    B2 Cr Y 1_554 3 59.17(4) ?
    B2 Cr Y . 3 59.17(4) ?
    B4 Cr Y 7_564 3 131.60(3) ?
    B4 Cr Y 7_565 3 131.60(3) ?
    Cr Cr Y 5_565 3 67.744(10) ?
    B2 B1 B4 . 7_565 108.31(12) ?
    B2 B1 B4 . . 125.79(12) ?
    B4 B1 B4 7_565 . 125.90(10) ?
    B2 B1 Cr . . 67.24(6) ?
    B4 B1 Cr 7_565 . 67.55(5) ?
    B4 B1 Cr . . 131.03(3) ?
    B2 B1 Cr . 1_556 67.24(6) ?
    B4 B1 Cr 7_565 1_556 67.55(5) ?
    B4 B1 Cr . 1_556 131.03(3) ?
    Cr B1 Cr . 1_556 97.93(6) ?
    B2 B1 Y . 7_666 70.31(7) ?
    B4 B1 Y 7_565 7_666 139.48(3) ?
    B4 B1 Y . 7_666 68.78(5) ?
    Cr B1 Y . 7_666 135.97(7) ?
    Cr B1 Y 1_556 7_666 75.60(2) ?
    B2 B1 Y . 7_665 70.31(7) ?
    B4 B1 Y 7_565 7_665 139.48(3) ?
    B4 B1 Y . 7_665 68.78(5) ?
    Cr B1 Y . 7_665 75.60(2) ?
    Cr B1 Y 1_556 7_665 135.97(7) ?
    Y B1 Y 7_666 7_665 79.80(4) ?
    B2 B1 Y . 1_556 139.50(3) ?
    B4 B1 Y 7_565 1_556 67.94(6) ?
    B4 B1 Y . 1_556 70.86(5) ?
    Cr B1 Y . 1_556 134.07(6) ?
    Cr B1 Y 1_556 1_556 74.94(2) ?
    Y B1 Y 7_666 1_556 87.09(2) ?
    Y B1 Y 7_665 1_556 139.62(6) ?
    B2 B1 Y . . 139.50(3) ?
    B4 B1 Y 7_565 . 67.94(6) ?
    B4 B1 Y . . 70.86(5) ?
    Cr B1 Y . . 74.94(2) ?
    Cr B1 Y 1_556 . 134.07(6) ?
    Y B1 Y 7_666 . 139.62(6) ?
    Y B1 Y 7_665 . 87.09(2) ?
    Y B1 Y 1_556 . 78.59(4) ?
    B3 B2 B2 3_556 5_666 124.09(14) ?
    B3 B2 B1 3_556 . 105.99(17) ?
    B2 B2 B1 5_666 . 129.92(17) ?
    B3 B2 Cr 3_556 . 66.58(9) ?
    B2 B2 Cr 5_666 . 131.30(4) ?
    B1 B2 Cr . . 66.55(6) ?
    B3 B2 Cr 3_556 1_556 66.58(9) ?
    B2 B2 Cr 5_666 1_556 131.30(4) ?
    B1 B2 Cr . 1_556 66.55(6) ?
    Cr B2 Cr . 1_556 97.26(9) ?
    B3 B2 Y 3_556 7_666 139.05(5) ?
    B2 B2 Y 5_666 7_666 71.58(9) ?
    B1 B2 Y . 7_666 70.56(6) ?
    Cr B2 Y . 7_666 135.56(6) ?
    Cr B2 Y 1_556 7_666 75.50(2) ?
    B3 B2 Y 3_556 7_665 139.05(5) ?
    B2 B2 Y 5_666 7_665 71.58(9) ?
    B1 B2 Y . 7_665 70.56(6) ?
    Cr B2 Y . 7_665 75.50(2) ?
    Cr B2 Y 1_556 7_665 135.56(6) ?
    Y B2 Y 7_666 7_665 79.95(5) ?
    B3 B2 Y 3_556 3_556 67.70(5) ?
    B2 B2 Y 5_666 3_556 69.88(7) ?
    B1 B2 Y . 3_556 138.64(4) ?
    Cr B2 Y . 3_556 132.94(8) ?
    Cr B2 Y 1_556 3_556 74.15(3) ?
    Y B2 Y 7_666 3_556 88.01(3) ?
    Y B2 Y 7_665 3_556 141.47(9) ?
    B3 B2 Y 3_556 3 67.70(5) ?
    B2 B2 Y 5_666 3 69.88(7) ?
    B1 B2 Y . 3 138.64(4) ?
    Cr B2 Y . 3 74.15(3) ?
    Cr B2 Y 1_556 3 132.94(8) ?
    Y B2 Y 7_666 3 141.47(9) ?
    Y B2 Y 7_665 3 88.01(3) ?
    Y B2 Y 3_556 3 78.97(4) ?
    B3 B3 B2 5_656 3_546 109.78(13) ?
    B3 B3 B4 5_656 . 111.32(18) ?
    B2 B3 B4 3_546 . 138.90(18) ?
    B3 B3 Cr 5_656 7_666 67.83(9) ?
    B2 B3 Cr 3_546 7_666 128.34(4) ?
    B4 B3 Cr . 7_666 69.48(6) ?
    B3 B3 Cr 5_656 7_665 67.83(9) ?
    B2 B3 Cr 3_546 7_665 128.34(4) ?
    B4 B3 Cr . 7_665 69.48(6) ?
    Cr B3 Cr 7_666 7_665 99.61(9) ?
    B3 B3 Cr 5_656 3_545 67.54(6) ?
    B2 B3 Cr 3_546 3_545 68.75(5) ?
    B4 B3 Cr . 3_545 128.73(4) ?
    Cr B3 Cr 7_666 3_545 135.37(10) ?
    Cr B3 Cr 7_665 3_545 63.07(3) ?
    B3 B3 Cr 5_656 3_546 67.54(6) ?
    B2 B3 Cr 3_546 3_546 68.75(5) ?
    B4 B3 Cr . 3_546 128.73(4) ?
    Cr B3 Cr 7_666 3_546 63.07(3) ?
    Cr B3 Cr 7_665 3_546 135.37(10) ?
    Cr B3 Cr 3_545 3_546 99.33(5) ?
    B3 B3 Y 5_656 . 138.55(3) ?
    B2 B3 Y 3_546 . 74.33(10) ?
    B4 B3 Y . . 75.16(6) ?
    Cr B3 Y 7_666 . 142.90(6) ?
    Cr B3 Y 7_665 . 77.682(19) ?
    Cr B3 Y 3_545 . 76.87(3) ?
    Cr B3 Y 3_546 . 141.41(10) ?
    B3 B3 Y 5_656 1_556 138.55(3) ?
    B2 B3 Y 3_546 1_556 74.33(10) ?
    B4 B3 Y . 1_556 75.15(6) ?
    Cr B3 Y 7_666 1_556 77.682(19) ?
    Cr B3 Y 7_665 1_556 142.89(6) ?
    Cr B3 Y 3_545 1_556 141.41(10) ?
    Cr B3 Y 3_546 1_556 76.87(3) ?
    Y B3 Y . 1_556 82.86(6) ?
    B3 B4 B1 . 7_665 104.59(12) ?
    B3 B4 B1 . . 123.87(12) ?
    B1 B4 B1 7_665 . 131.54(10) ?
    B3 B4 Cr . 7_665 65.97(6) ?
    B1 B4 Cr 7_665 7_665 65.87(5) ?
    B1 B4 Cr . 7_665 131.74(3) ?
    B3 B4 Cr . 7_666 65.97(6) ?
    B1 B4 Cr 7_665 7_666 65.87(5) ?
    B1 B4 Cr . 7_666 131.74(3) ?
    Cr B4 Cr 7_665 7_666 96.30(6) ?
    B3 B4 Y . 7_666 138.56(3) ?
    B1 B4 Y 7_665 7_666 72.47(6) ?
    B1 B4 Y . 7_666 71.26(5) ?
    Cr B4 Y 7_665 7_666 136.83(7) ?
    Cr B4 Y 7_666 7_666 76.03(2) ?
    B3 B4 Y . 7_665 138.56(3) ?
    B1 B4 Y 7_665 7_665 72.47(6) ?
    B1 B4 Y . 7_665 71.26(5) ?
    Cr B4 Y 7_665 7_665 76.03(2) ?
    Cr B4 Y 7_666 7_665 136.83(7) ?
    Y B4 Y 7_666 7_665 81.33(4) ?
    B3 B4 Y . 1_556 67.06(7) ?
    B1 B4 Y 7_665 1_556 138.40(4) ?
    B1 B4 Y . 1_556 70.11(5) ?
    Cr B4 Y 7_665 1_556 131.73(6) ?
    Cr B4 Y 7_666 1_556 74.13(2) ?
    Y B4 Y 7_666 1_556 87.67(2) ?
    Y B4 Y 7_665 1_556 141.34(6) ?
    B3 B4 Y . . 67.06(7) ?
    B1 B4 Y 7_665 . 138.40(4) ?
    B1 B4 Y . . 70.11(5) ?
    Cr B4 Y 7_665 . 74.13(2) ?
    Cr B4 Y 7_666 . 131.73(6) ?
    Y B4 Y 7_666 . 141.34(6) ?
    Y B4 Y 7_665 . 87.67(2) ?
    Y B4 Y 1_556 . 78.16(4) ?
_shelx_space_group_comment
;
The symmetry employed for this shelxl refinement is uniquely defined
by the following loop, which should always be used as a source of
symmetry information in preference to the above space-group names.
They are only intended as comments.
;
_shelx_hkl_file
;
   0   0   1 8468.39 277.042  27
   0   0  -1 9048.74 278.127  25
   0   0  -1 9180.16 277.911  14
   0   0   1 8686.61 276.631  31
   0   0   1 8578.91 278.078   3
   0   0   2 14628.2 463.536  19
   0   0   2 14328.8 466.904   3
   0   0  -2 15262.6 466.750  25
   0   0  -2 14095.7 466.321  14
   0   0   2 14873.3 464.550  27
   0   0   2 14550.6 463.753   5
   0   0  -3 4273.70 139.982  25
   0   0   3 4243.52 140.983   3
   0   0  -3 4089.25 139.237  24
   0   0   3 4281.36 135.336   5
   0   0  -3 4123.54 137.390   9
   0   0  -4 5979.20 197.005  24
   0   0  -4 5733.47 194.335   9
   0   0   4 5849.61 199.089   3
   0   0  -4 5956.89 197.970  25
   0   0   4 6063.42 190.735   5
   0   0  -4 6015.45 199.262  28
   0   0   5 1624.61 65.3956   3
   0   0  -5 1653.10 59.6753   9
   0   0  -5 1644.06 65.1383  28
   0   0  -5 1661.71 62.6081  24
   0   0   6 2433.06 91.1398   3
   0   0  -6 2349.91 90.3951  28
   0  -1  -1-0.16825 1.12830  15
   0   1  -1 1.51958 1.61266  25
   0   1  -1-0.48585 1.51867  24
   0  -1   1 2.44282 1.89690   3
   0  -1  -1 1.18868 1.63647  33
   0   1   1 2.48008 1.10676   5
   0  -1  -1 1.87381 1.03114  31
   0  -1  -1 2.71079 1.17971  32
   0   1   1-0.40227 1.40592  29
   0   1  -1 0.48194 1.63290  14
   0  -1  -2-0.52998 2.86842  33
   0   1  -2 4.45138 1.97806   9
   0  -1   2 0.78539 1.73541  27
   0  -1   2-0.07147 0.87229   8
   0   1   2 0.45728 1.53238   5
   0  -1  -2-0.51822 2.58588  14
   0   1  -2-0.50998 2.51970  24
   0  -1  -2 3.91620 2.73637  25
   0  -1   2-1.78804 2.97405   3
   0   1  -2-1.09402 2.72954  25
   0  -1  -3 0.86651 4.10643  25
   0  -1  -3 0.57622 3.19576   9
   0  -1   3 2.79782 2.77879  27
   0  -1  -3-3.38493 4.22264  14
   0  -1   3 6.80899 4.50837   3
   0   1   3 0.90633 2.18365   5
   0  -1   3-0.60842 2.46978  19
   0  -1   3 0.22834 1.92131   5
   0   1  -3 3.15147 4.04538  24
   0   1  -3 2.42722 3.39196   9
   0   1  -3 2.02795 4.03559   7
   0   1  -3-2.59682 4.05730  25
   0   1  -4 3.23777 5.74305  24
   0  -1  -4-3.64222 5.93810  25
   0   1  -4 11.7885 5.05859   9
   0   1   4 0.33427 3.17679   5
   0   1  -4-6.72702 5.79494  28
   0  -1   4 5.52765 6.61963   3
   0  -1  -4-5.27741 5.56792  24
   0  -1  -4-0.80231 5.16843   9
   0  -1   5-3.54819 10.5186   3
   0   1  -5-5.40431 8.44392  24
   0  -1  -5 5.09325 7.32826   9
   0  -1  -5 9.15013 8.06671  24
   0  -1  -5 5.09811 9.57327  28
   0   1  -5-8.57780 9.43881  28
   0   1  -5 11.2682 6.87910   9
   0  -1   6-5.92855 12.2728   3
   0  -1  -6 1.92654 11.6577  28
   0   1  -6 16.5504 11.0315  14
   0   1  -6-7.83782 11.8569  28
   0  -1  -6-4.30452 10.1748  24
   0   2   0 62.3948 2.76143  12
   0  -2   0 58.6067 2.53114  17
   0   2   0 58.5134 2.70179  11
   0   2  -1 17.1301 2.14555  24
   0  -2  -1 14.5940 1.54088  31
   0   2   1 9.46072 1.56608  29
   0   2   1 6.91608 1.68607   5
   0  -2   1 7.75691 2.07675  23
   0   2  -1 8.79394 1.15664   9
   0  -2   1 6.39844 1.88886   3
   0   2  -2 14.1855 2.32875   9
   0  -2   2 19.4498 3.95726   3
   0  -2   2 16.2816 2.28469  27
   0  -2  -2 12.1225 3.28716  33
   0   2  -2 14.7911 3.58706  28
   0  -2  -2 14.6609 2.03132  31
   0   2  -2 18.3635 3.41326  24
   0  -2  -2 10.5420 2.37632  15
   0  -2  -2 13.6916 2.21422  32
   0   2   2 20.5700 2.52503   5
   0   2  -3 15.1188 4.81164  28
   0  -2   3 7.59841 2.89198  27
   0   2  -3 10.6634 4.48172  24
   0  -2  -3 1.42089 3.72124   7
   0  -2   3 0.95744 4.01990   3
   0  -2  -3 6.00380 4.40929  14
   0  -2  -3 2.67426 3.99426  25
   0  -2  -3 13.7334 4.02731   9
   0   2  -3 8.42413 3.18205   9
   0  -2   3 7.57217 1.99484   5
   0   2   3 4.92765 2.49349   5
   0  -2   3 7.96685 3.17666  19
   0   2  -4 13.5816 6.77965  28
   0  -2  -4 1.22320 5.67240  25
   0   2  -4 5.57990 5.73311  24
   0   2  -4 5.10048 4.36881   9
   0  -2  -4 10.8949 6.44441  14
   0   2   4 8.15302 3.42576   5
   0  -2   4-4.12128 6.92432   3
   0  -2  -4 7.71506 5.52538   9
   0  -2  -4 3.18318 5.64934  24
   0  -2   5 22.8713 10.7195   3
   0   2  -5 8.56425 6.66730   9
   0  -2  -5 8.43050 9.20474  28
   0  -2  -5 3.89967 7.76418  24
   0   2  -5 15.5025 9.92786  28
   0   2  -5 5.53108 8.37100  24
   0  -2  -5 1.08791 7.33486   9
   0  -2  -6-7.04424 10.1349  24
   0   2  -6-7.86074 12.5097  28
   0   2  -6 6.59667 10.6861  14
   0  -2  -6-1.16344 9.16114   9
   0  -2  -6 9.55225 11.6371  28
   0  -2   6 7.76235 12.5011   3
   0   3   0 0.94200 1.09293  11
   0   3   0 2.64513 1.12181  17
   0  -3  -1 1.41956 1.00217  16
   0  -3  -1 0.16120 1.14888  26
   0   3   1 2.28737 1.48591   3
   0  -3  -1 0.08854 0.80456  19
   0   3   1-1.12605 1.38099  13
   0   3   1 0.80691 1.10806  29
   0  -3   1-0.50721 1.64343   3
   0   3   1 3.41870 1.70414   5
   0  -3   1 1.44202 1.95127  23
   0   3  -2 1.10277 2.69686  24
   0  -3  -2-0.76975 1.71022  31
   0  -3  -2 1.28409 1.61057  32
   0  -3  -2-2.10006 2.56787  33
   0  -3   2-1.14657 3.02421   3
   0   3   2 1.67960 2.22670   5
   0   3  -2 0.89174 1.74851   9
   0  -3  -2-0.65805 1.89579  15
   0   3   2-0.56845 2.89159   3
   0  -3  -3 5.39801 3.91638   9
   0  -3   3 8.50303 4.80598   3
   0   3  -3 3.41887 4.09437  24
   0  -3  -3 5.82160 3.90567   7
   0  -3   3 0.74636 2.60766  27
   0   3   3-2.83701 2.95667   5
   0  -3   3-0.53827 3.44715  19
   0   3   3 5.59165 4.51153   3
   0  -3  -3-2.64254 3.98879  14
   0  -3  -3-3.47704 4.33760  33
   0  -3  -3 0.93028 4.59633  25
   0  -3   4 1.60885 4.49657  19
   0   3  -4 1.14860 4.48643   9
   0  -3   4 6.79969 7.29878   3
   0   3   4-2.22972 3.56635   5
   0  -3  -4-1.05921 5.18067   7
   0   3  -4 4.61524 6.13980  24
   0  -3  -4-1.24922 5.85532  25
   0   3   4 1.33394 7.09831   3
   0  -3  -4 1.83045 5.27338   9
   0  -3  -4-3.73070 6.01998  14
   0   3  -4 6.84870 6.90152  28
   0  -3  -5 10.8020 8.95660  14
   0  -3  -5 10.4201 8.00856   9
   0   3  -5 10.1982 9.27416  14
   0  -3  -5-3.90713 7.50422  24
   0  -3  -5 9.50511 9.52208  25
   0  -3   5-12.1437 10.7056   3
   0   3   5 5.14324 9.43239   3
   0   3  -5-1.73281 8.89730  28
   0  -3  -5-8.39386 9.74375  28
   0   3  -6-6.58554 10.6680  14
   0  -3  -6-1.38984 9.56431  24
   0  -3   6 9.52180 12.4112   3
   0   3  -6-3.92281 12.1037  28
   0  -3  -6-1.24783 9.47113   9
   0  -3  -6 1.89444 11.6153  28
   0   3   6 5.81390 11.8822   3
   0   4   0 5432.62 172.482  11
   0   4   0 5378.73 172.148  17
   0  -4  -1 6851.92 215.421  26
   0   4  -1 6497.61 215.388  11
   0   4   1 6826.35 216.624   5
   0  -4   1 6925.41 217.383  23
   0  -4   1 6623.25 215.802   3
   0   4   1 6749.12 215.818   3
   0   4   1 7100.17 216.120  13
   0  -4  -2 3490.22 110.270   7
   0  -4   2 3464.20 111.873  23
   0  -4  -2 3282.25 108.703  31
   0  -4  -2 3346.59 110.549  33
   0  -4  -2 3306.29 108.809  15
   0   4   2 3335.87 110.681   3
   0   4  -2 3351.93 107.807   9
   0   4   2 3466.89 109.588   5
   0  -4   2 3352.35 110.742   3
   0  -4   3 3142.72 104.124   3
   0  -4  -3 3017.24 103.499  33
   0  -4   3 3111.02 102.033  19
   0   4   3 3033.66 100.406   5
   0  -4  -3 3105.63 102.754   7
   0  -4   3 3076.73 99.7403  27
   0   4   3 3009.47 103.780   3
   0   4  -3 3085.69 103.818  24
   0  -4  -3 3023.55 99.5160  31
   0   4   4 1467.98 49.1793   5
   0   4  -4 1347.82 53.4831  14
   0  -4   4 1435.39 55.4618   3
   0  -4  -4 1379.96 54.8840  25
   0  -4   4 1442.71 50.3964  19
   0  -4  -4 1488.86 53.0234   9
   0  -4   4 1376.34 48.6308  27
   0   4   4 1416.30 55.0222   3
   0  -4  -4 1503.93 53.8693   7
   0  -4  -4 1432.29 54.9999  14
   0  -4  -5 1330.94 53.1440  14
   0  -4  -5 1286.51 53.4220  28
   0   4  -5 1314.98 52.0065  14
   0  -4  -5 1295.35 50.3952   9
   0  -4   5 1320.93 53.9086   3
   0   4   5 1225.16 53.0283   3
   0  -4  -5 1202.88 52.0788  25
   0  -4  -5 1350.36 51.2950  24
   0  -4  -6 604.292 33.3229  28
   0   4   6 594.398 33.4735   3
   0  -4  -6 689.256 30.8376   9
   0   4  -6 629.415 32.3758  14
   0  -4  -6 628.550 30.3025  24
   0  -4   6 619.963 33.3426   3
   0   5   0-0.27599 1.81940  11
   0   5   0 1.36734 1.42440  17
   0   5  -1-0.24000 1.63474  11
   0  -5   1 0.66878 1.53437   3
   0   5   1 0.87690 1.53969   3
   0  -5  -1 0.71009 1.52504  26
   0   5   1 3.57214 2.20454  22
   0   5   1 1.22159 1.87270  13
   0  -5   1 1.46131 2.74413  23
   0  -5  -2 1.11946 2.25822  31
   0   5  -2 2.44366 3.27893  28
   0   5   2-0.47080 2.75245   5
   0  -5  -2 1.48389 3.11064   7
   0   5   2 2.08304 3.04450   3
   0  -5   2-0.74979 3.62981  23
   0   5  -2 1.24650 1.73616  11
   0  -5   2 1.59459 3.10745   3
   0  -5  -3-0.89666 2.95531  15
   0  -5  -3-0.79066 2.84398  31
   0  -5   3 2.35041 4.58014  19
   0   5  -3 4.40523 4.64776  14
   0  -5   3 5.40846 4.91920   3
   0  -5  -3 0.88108 4.22060  33
   0   5  -3-4.89226 5.16159  28
   0   5   3-0.87481 4.49180   3
   0   5   3 1.06569 3.62889   5
   0  -5  -3 5.41569 4.25657   7
   0  -5   4-3.21772 5.56431  19
   0  -5   4 1.82897 3.93897  27
   0   5   4 2.52234 7.10457   3
   0  -5  -4-2.67442 7.53292  25
   0  -5  -4 12.4594 6.48889   9
   0   5   4-5.14199 4.35487   5
   0   5  -4 3.52198 6.30087  14
   0  -5  -4 6.65843 6.25152   7
   0  -5   4 1.30510 7.79134   3
   0  -5  -4 3.91036 6.30993  14
   0   5   5 6.51236 9.98308   3
   0  -5  -5 5.17033 8.66372   9
   0  -5  -5 6.52458 10.3214  14
   0   5  -5-1.47336 8.36446  14
   0  -5  -5-7.94229 8.52822  24
   0  -5  -5-6.46288 9.97136  25
   0  -5   5-19.9724 10.9100   3
   0  -5  -6-1.39507 10.5449   9
   0   5  -6 9.84099 10.8127  14
   0  -5  -6 1.34462 9.81008  24
   0  -5   6 10.7472 11.6074   3
   0  -5  -6 1.85142 11.5716  28
   0  -5  -6 5.27082 11.7117  14
   0   5   6 9.17628 11.8929   3
   0  -6   0 495.777 16.8016  21
   0   6   0 554.625 18.9283  11
   0   6   0 531.531 18.3257  17
   0   6   0 498.644 18.1428  22
   0   6   1 58.8278 4.54089  22
   0   6   1 57.4182 3.39116   3
   0  -6   1 61.0470 3.51731   3
   0  -6   1 75.3817 5.80748  23
   0   6   1 55.4662 4.21353  13
   0   6  -1 57.6931 3.98906  11
   0  -6  -1 62.2018 4.01840  26
   0  -6   2 367.416 17.5501  23
   0  -6  -2 352.392 14.9062  31
   0   6  -2 351.652 15.9744  14
   0   6  -2 374.329 13.7362  11
   0   6   2 380.154 15.4014   3
   0  -6  -2 361.684 15.4981   7
   0  -6   2 355.423 15.3163   3
   0   6   2 383.994 15.8266   5
   0  -6  -3 49.5528 4.88175  15
   0  -6  -3 47.7442 6.43764   9
   0  -6  -3 55.5858 5.05541  31
   0  -6   3 67.2428 7.65022   3
   0  -6  -3 62.4637 6.94223   7
   0   6   3 54.3297 5.93868   5
   0  -6  -3 61.6433 7.29186  33
   0   6   3 72.0245 7.62961   3
   0   6  -3 63.6956 7.16004  14
   0  -6   3 67.1617 7.59687  19
   0   6  -3 68.1401 7.70116  28
   0  -6   4 231.739 10.6420  27
   0  -6   4 179.843 14.7039   3
   0   6   4 178.308 11.2020   5
   0  -6  -4 219.551 15.3965  33
   0  -6  -4 262.198 16.8334  25
   0   6  -4 208.133 14.5598  14
   0   6  -4 204.282 15.3720  28
   0  -6   4 222.990 13.5600  19
   0  -6  -4 235.483 14.7802   7
   0   6   4 215.793 14.9696   3
   0  -6  -4 187.445 14.9978  14
   0   6  -5 35.3253 11.0547  28
   0  -6  -5 28.0975 9.40257  24
   0  -6  -5 28.5949 10.9852  14
   0  -6  -5 47.5693 10.7781  25
   0   6   5 55.0803 11.6660   3
   0  -6   5 47.0805 11.3130   3
   0   6  -5 61.0671 10.8523  14
   0  -6  -5 50.3378 10.3298   9
   0  -6  -6 46.6289 12.5126   9
   0   6  -6 71.4721 13.7724  14
   0   6   6 72.2235 13.6927   3
   0  -6  -6 71.3278 14.1893  14
   0  -6  -6 70.9784 14.6976  28
   0  -6   6 60.4177 14.1625   3
   0  -7   0 1.91994 2.41577   6
   0  -7   0 0.17030 0.97847  21
   0   7   0 1.98008 1.90283  17
   0   7   0 1.62863 2.36424  11
   0   7   1 3.26898 1.64894   3
   0   7  -1 6.19592 3.12467  12
   0   7  -1 2.09320 2.76089  17
   0  -7   1 3.66835 3.13954  23
   0   7   1-2.16640 2.69121  22
   0   7  -1-0.46539 2.54015  14
   0   7   1-0.57070 2.87588   5
   0   7  -1 2.57665 2.28644  11
   0   7   1 0.41650 2.32857  13
   0  -7   1 0.71715 1.51434   3
   0   7  -2-0.32904 2.35588  11
   0   7  -2-1.32826 3.44144  14
   0  -7   2 0.95110 3.06347   3
   0   7   2 3.13974 3.51011   5
   0  -7  -2-2.18691 3.05610   7
   0   7   2 0.46344 3.05491   3
   0  -7   2 2.69044 4.24998  23
   0  -7  -2 1.58004 3.05688  31
   0  -7   3 6.19280 5.58651  19
   0   7  -3 9.64361 5.51578  14
   0  -7  -3-0.82961 4.63773   7
   0  -7  -3 2.85207 4.60257  33
   0   7   3 2.71334 4.29238   5
   0  -7   3 3.35912 5.14925   3
   0  -7  -3 2.68346 4.46376   9
   0  -7  -3 0.52554 3.57956  31
   0   7   3 1.59512 4.82648   3
   0  -7  -3-0.92298 3.24117  15
   0   7  -4 3.74514 6.70006  14
   0  -7   4-0.46931 4.25033  27
   0  -7   4 1.07472 6.63206  19
   0  -7  -4 3.95846 7.14144  33
   0   7   4 3.51791 5.10897   5
   0  -7  -4-3.49906 6.86696   7
   0   7   4-6.95338 7.19720   3
   0  -7   4 7.34437 7.88529   3
   0  -7  -4 8.66628 8.19896  25
   0  -7  -4-4.22708 6.96161  14
   0   7   5 9.03563 9.58680   3
   0  -7  -5 2.85235 9.45415   9
   0   7  -5 6.00545 9.49992  14
   0  -7   5 3.14395 9.44907   3
   0  -7  -5-8.66932 9.14707  14
   0  -7  -5 8.36231 10.2548  25
   0  -7  -6-7.52683 11.2803   9
   0  -7  -6 16.3072 11.8093  14
   0  -7  -6-10.6377 12.0750  25
   0   7  -6-14.4634 11.3966  14
   0  -7  -6 7.11905 11.9285  28
   0   7  -6-8.40630 12.9693  17
   0  -8   0 340.249 11.4951  21
   0   8   0 327.782 13.6649  17
   0   8   0 333.139 13.6703  22
   0   8   0 384.415 14.7474  11
   0  -8   0 341.373 12.0729  30
   0  -8   0 363.121 14.3979   6
   0   8  -1 35.4321 4.28173  11
   0  -8   1 40.9200 5.43508  23
   0   8   1 50.6756 4.71673  13
   0   8  -1 49.1808 4.99601  17
   0   8  -1 51.9302 5.21923  12
   0   8  -1 47.7257 4.85364  14
   0   8   1 45.1070 4.28579  12
   0   8   1 49.9615 5.35373   5
   0   8   1 45.0754 4.57584  22
   0   8  -1 44.9184 3.77060  10
   0   8   2 235.165 10.9244   3
   0  -8   2 230.560 10.9733   3
   0   8   2 259.699 13.0586   5
   0  -8   2 278.640 14.8951  23
   0   8  -2 234.754 10.5451  10
   0  -8  -2 270.333 12.3181   7
   0  -8  -2 218.388 11.9175  31
   0  -8  -2 260.191 9.87352  19
   0   8  -2 251.803 12.7661  14
   0   8  -2 248.906 10.8749  11
   0   8   2 242.129 12.2077  13
   0  -8   3 33.5547 7.82256  19
   0  -8   3 53.1484 6.77884   3
   0  -8  -3 39.5211 6.78526   7
   0  -8  -3 44.7843 7.10446   9
   0   8   3 35.4411 6.05741   5
   0  -8  -3 47.9677 4.88344  15
   0  -8  -3 41.3713 6.95995  33
   0   8   3 35.4219 6.16773   3
   0   8  -3 47.6188 7.23397  14
   0  -8  -3 35.2523 5.26166  31
   0  -8  -4 118.228 12.1002   9
   0   8  -4 134.900 12.1705  14
   0  -8   4 128.916 11.9107   3
   0  -8   4 120.679 11.7964  19
   0   8   4 135.896 11.8465   3
   0  -8  -4 123.183 12.5136  33
   0  -8  -4 121.866 11.6040   7
   0  -8   4 152.321 8.52551  27
   0  -8   5-6.03003 10.8556   3
   0   8  -5 21.2125 9.59915  14
   0  -8  -5 34.0848 11.6774  25
   0   8   5 21.4288 10.0929   3
   0  -8  -5 32.6594 11.0370   9
   0  -8  -5 7.10033 9.85646  14
   0  -8  -6 66.3874 13.7392   9
   0   8  -6 74.4587 15.5719  17
   0  -8  -6 77.8272 15.1007  28
   0  -8  -6 70.3409 14.6427  25
   0   8  -6 76.2778 13.8201  14
   0  -8  -6 106.763 15.4695  14
   0  -9   0 3.77715 3.21555  23
   0   9   0-2.20999 3.06423  11
   0   9   0 2.50570 2.71243  13
   0   9   0-1.31723 2.86168  22
   0  -9   0-0.67071 1.55010  30
   0   9   0 4.79277 2.75692  17
   0  -9   0 5.16752 3.08506   6
   0   9  -1 1.46332 2.60693  10
   0  -9   1 6.54903 4.06763  23
   0  -9  -1-1.18045 1.32005   2
   0   9  -1 1.21248 1.44947   2
   0   9  -1 5.11137 3.46276  11
   0   9   1-0.54346 2.89210  12
   0   9   1 3.32398 3.12097  13
   0  -9  -1 0.52970 2.98411  19
   0   9  -1 0.66851 3.49561  12
   0   9   1 1.58593 3.28322  22
   0   9  -1 5.72458 3.71851  17
   0   9   2 4.77737 4.48537   5
   0   9  -2-0.94229 4.56150  17
   0  -9   2 2.45446 3.01141   3
   0  -9  -2-1.61734 2.66468  19
   0   9  -2-2.32824 4.09401  14
   0  -9  -2 1.20154 3.82431   7
   0   9  -2 0.93243 3.14147  11
   0  -9  -2-0.47566 3.23939  26
   0   9   2-2.04434 4.12352  13
   0   9  -2-0.40889 2.89953  10
   0   9   2 1.57375 2.99885   3
   0  -9   2-5.18103 4.91054  23
   0  -9  -3 0.48911 3.74378  15
   0  -9   3 1.28364 6.65166  19
   0   9   3 5.84230 4.80894   5
   0  -9  -3-1.07954 5.49139  33
   0  -9   3-0.74298 4.84222   3
   0  -9  -3-4.03257 5.67919   9
   0   9   3 0.70374 4.96618   3
   0  -9  -3-5.56499 4.58542  31
   0   9  -3-1.06531 5.26345  14
   0  -9  -3-0.88835 5.26695   7
   0  -9   4-6.70187 7.72629   3
   0   9  -4 1.33145 7.83913  14
   0  -9  -4-1.29224 7.87163   9
   0   9   4-6.26496 6.88301   3
   0  -9  -4-2.85067 8.50924  33
   0  -9   4 0.97883 4.40619  27
   0  -9  -4 2.43832 7.94571   7
   0  -9   4-1.33500 8.07837  19
   0  -9   5 1.42547 10.0103   3
   0   9  -5-4.59698 9.92947  14
   0   9   5-4.02547 9.74392   3
   0  -9  -5 1.73339 10.6971  25
   0   9  -5-2.14808 12.9117  17
   0  -9  -5-9.07223 10.7580  14
   0  -9  -6-3.47694 12.0862  25
   0   9  -6-2.82787 10.8674   2
   0  -9  -6 15.6980 11.8643   9
   0   9  -6 23.3625 14.2339  17
   0   9  -6-3.12192 11.0153  14
   0  -9  -6-5.56091 12.2871  14
   0  -9  -6-5.73146 10.4526   2
   0  -9  -6-4.99531 12.3127  28
   0  10   0 1587.04 53.6451  11
   0  10   0 1546.84 51.3921  20
   0 -10   0 1546.32 53.2059   6
   0 -10   0 1520.73 52.5680  23
   0  10   0 1526.51 53.6228  12
   0  10   0 1453.89 52.2522  22
   0  10   0 1579.32 53.1827  13
   0  10   0 1505.58 52.3110  17
   0 -10   0 1524.00 49.9225  30
   0 -10   0 1595.27 51.4818   9
   0  10   1 1506.59 50.5582  13
   0 -10   1 1496.80 51.7384  23
   0  10  -1 1385.53 50.6761  17
   0 -10  -1 1481.00 50.4482  19
   0  10  -1 1471.05 50.1772  11
   0  10   1 1406.08 50.2583  12
   0  10  -1 1372.78 48.6851  10
   0  10   1 1435.94 49.9513  22
   0 -10  -2 1194.75 41.3195  19
   0 -10   2 1250.25 46.8919  23
   0  10  -2 1270.55 42.6996  11
   0  10  -2 1228.10 44.8385  14
   0 -10  -2 1230.51 43.2230   7
   0  10  -2 1209.35 41.8612  10
   0  10  -2 1144.43 45.5796  17
   0  10   2 1178.42 40.9837   3
   0  10  -2 1255.21 45.7627  12
   0 -10  -2 1163.12 44.4447   9
   0 -10   2 1226.80 41.2280   3
   0 -10  -2 1186.81 42.3095  26
   0  10   2 1245.41 44.1210  13
   0 -10   3 938.260 34.5371   3
   0 -10  -3 898.028 37.6454  33
   0  10   3 893.727 34.1931   3
   0 -10  -3 927.006 37.2133   9
   0 -10  -3 924.027 35.0616  31
   0 -10   3 939.609 39.6742  19
   0 -10  -3 963.485 36.3577   7
   0  10  -3 886.872 37.1884  14
   0  10  -3 914.048 33.1929  10
   0 -10  -4 662.882 30.6083   9
   0 -10   4 646.344 31.0467  19
   0 -10  -4 637.225 29.6553   7
   0  10   4 617.026 27.6375   3
   0  10  -4 630.899 30.2913  14
   0 -10   4 677.312 24.5972  27
   0 -10  -4 617.436 30.7319  33
   0 -10   4 602.191 28.0344   3
   0  10  -4 660.547 25.3349  10
   0 -10  -5 410.099 26.0828  25
   0 -10  -5 447.926 27.4386  14
   0 -10   5 424.938 23.1347  19
   0  10  -5 418.998 28.2009  17
   0  10  -5 430.861 24.6736  14
   0 -10  -6 284.855 20.4282  28
   0  10  -6 262.037 18.7167   2
   0  10  -6 283.617 20.2377  14
   0 -10  -6 300.136 21.6998   9
   0  10  -6 238.057 22.6565  17
   0  10  -6 272.899 20.6513  12
   0 -10  -6 253.479 21.7150  14
   0 -10  -6 240.565 20.2015  25
   0  11   0 2.60941 3.64694  13
   0  11   0 0.73741 3.82157  12
   0  11   0-0.77072 3.05872  20
   0 -11   0 4.32611 3.52474  23
   0 -11   0-0.38580 2.96574   9
   0  11   0 7.22795 3.84623  22
   0 -11   0 1.32482 3.36999   6
   0  11   1 0.63156 4.04449  22
   0  11  -1 14.5374 3.79302  10
   0  11  -1-0.67113 4.22046  11
   0 -11  -1-2.85515 2.63914  23
   0  11   1-2.09064 4.35522  12
   0  11  -1 3.01128 4.10832  17
   0  11   1 0.70378 3.80909  13
   0 -11  -1 1.83926 3.80753   9
   0 -11   1-2.49275 4.64467  23
   0 -11  -1-1.38381 4.07366  19
   0  11  -2 6.40991 5.63564  17
   0 -11  -2 1.16143 4.07783  26
   0  11   2-1.61577 4.26181  13
   0 -11  -2-3.23392 4.28733   7
   0 -11  -2 0.84726 5.19480   9
   0 -11   2-4.66562 6.15308  23
   0  11  -2-1.03371 4.95168  12
   0  11  -2-6.45817 5.11667  14
   0  11  -2 3.46745 3.86967  10
   0 -11  -2-0.46057 3.39054  19
   0 -11  -2-0.38217 3.29225   2
   0 -11   3 6.14704 8.52324  19
   0  11  -3 2.36570 6.34899  14
   0 -11  -3 1.11519 6.74874   9
   0 -11  -3 3.51001 5.41577  31
   0  11  -3 0.55668 4.63596  10
   0 -11  -3 0.93395 5.91000   7
   0  11   3 4.72929 5.12671   3
   0  11  -3 22.0901 8.42310  17
   0  11  -3-5.21678 7.45961  12
   0 -11  -4 8.73427 9.06227   7
   0 -11  -4 3.11400 9.29697  33
   0 -11   4 1.57160 9.44813  19
   0  11  -4 19.8586 9.50828  14
   0 -11  -4 7.02500 8.72757   9
   0  11  -4 1.81450 5.81295  10
   0 -11   5-4.07758 10.1401  19
   0 -11  -5 11.3550 12.6143  14
   0 -11  -5 1.61879 11.3109   9
   0 -11  -5-16.0515 11.9529  25
   0  11  -5 13.9281 10.4838  14
   0  11  -5-5.13546 11.2203  12
   0  11  -5-6.59787 13.1295  17
   0 -11  -6 6.59889 12.6294  25
   0  11  -6 14.4950 13.4197  17
   0 -11  -6 3.69537 12.8476  14
   0  11  -6 6.07509 12.0084  12
   0  12   0 1241.57 45.3053  12
   0  12   0 1294.68 45.0014  13
   0 -12   0 1202.64 46.4737  19
   0  12   0 1236.06 42.1059  20
   0 -12   0 1288.88 42.4124   9
   0  12   0 1176.38 43.5825  22
   0 -12   0 1206.46 43.3342  23
   0 -12   0 1197.58 44.5918   6
   0 -12  -1 2167.27 73.3837  19
   0  12   1 2154.08 72.6043  22
   0  12   1 2079.57 73.2709  12
   0  12  -1 2121.39 73.5220  17
   0 -12   1 2067.13 73.8371  23
   0 -12  -1 2175.20 72.5112   9
   0  12   1 2286.56 73.8194  13
   0 -12  -1 2065.34 69.3699  23
   0 -12   2 934.119 39.7700  23
   0 -12  -2 999.842 36.0359   7
   0 -12  -2 964.899 37.6605   9
   0 -12  -2 998.634 35.7894  26
   0  12  -2 1005.27 39.2425  12
   0 -12  -2 981.157 34.8636  19
   0  12  -2 950.433 34.9135  10
   0  12  -2 949.516 32.8514   2
   0  12   2 996.632 37.5932  13
   0  12  -2 968.774 39.1166  17
   0  12  -3 1345.99 55.0729  12
   0  12  -3 1456.64 56.6671  17
   0 -12   3 1419.04 57.3232  19
   0 -12  -3 1364.84 53.7358   9
   0  12  -3 1384.37 49.6241   2
   0  12  -3 1428.76 49.6287  10
   0 -12  -3 1406.29 52.3133  31
   0 -12  -3 1521.68 52.7991   7
   0  12  -3 1468.39 54.7120  14
   0 -12  -4 585.377 27.4648   7
   0 -12  -4 612.276 30.3027  33
   0  12  -4 546.477 22.8319  10
   0 -12  -4 565.580 28.7118   9
   0 -12   4 567.954 30.0442  19
   0  12  -4 553.920 29.6882  12
   0  12  -4 571.915 24.8030   2
   0  12  -4 538.999 28.2926  14
   0  12  -5 789.081 38.1177  12
   0 -12  -5 775.524 38.5530  33
   0 -12   5 776.981 35.9451  19
   0 -12  -5 824.070 38.4506  25
   0 -12  -5 845.434 37.9433   9
   0  12  -5 711.190 35.7616  14
   0 -12  -5 771.711 38.8173  14
   0 -13   0 8.64234 6.08566  19
   0 -13   0 0.43377 3.85776   9
   0  13   0 0.66291 4.27050  22
   0 -13   0 2.93768 4.10537  23
   0  13   0-3.03298 3.60319  20
   0 -13   0 4.93845 5.11171   6
   0  13   0-0.82734 4.32609  13
   0  13   0 2.75990 4.97922  12
   0 -13   1 5.29464 6.54042  19
   0 -13   1 3.65622 5.49476  23
   0 -13  -1-0.77981 4.75088  26
   0  13  -1 3.59724 4.49710  22
   0  13   1 1.71525 4.79476  13
   0 -13  -1 2.81507 4.74298   9
   0  13   1-2.93031 4.91047  22
   0 -13  -1 0.85247 3.57495   7
   0  13  -1 6.09742 5.12916  17
   0 -13  -1 17.2073 5.79801  19
   0 -13  -2 2.06625 5.22766  26
   0  13  -2-6.08892 6.36749  12
   0  13  -2 4.71839 4.77046  10
   0 -13   2 6.36563 7.33550  23
   0  13  -2 1.19065 6.39021  17
   0  13   2-0.95989 5.57120  13
   0 -13  -2 5.54178 6.47937  31
   0 -13  -2-4.71514 5.24096   7
   0 -13  -2 1.88798 6.18748   9
   0 -13  -2-2.37590 4.69545  19
   0  13  -3-6.20058 5.44590  10
   0 -13  -3 10.9539 8.33236   9
   0 -13  -3-7.43540 7.19576  31
   0  13  -3 9.56174 8.97735  17
   0 -13  -3-0.95489 6.90164   7
   0 -13   3-8.92411 10.2079  19
   0  13  -3 2.95821 8.45947  12
   0  13  -3 11.8768 8.14346  14
   0 -13  -4 1.48896 9.81484   9
   0 -13  -4 7.44701 8.97071   7
   0  13  -4-3.42285 10.7623  12
   0 -13   4-10.6694 10.3954  19
   0  13  -4-7.92773 10.8158  17
   0  13  -4 1.23759 6.55716  10
   0 -13  -4 8.39653 10.0253  33
   0  13  -4 1.50090 9.66867  14
   0  13  -5 4.61020 10.6304  14
   0 -13  -5 3.52833 11.4320  25
   0 -13  -5-11.5859 12.5854  14
   0 -13  -5-13.1566 12.7448   9
   0 -13  -5 1.84314 11.6627  33
   0  13  -5-8.82606 12.7590  12
   0 -14   0 1231.29 48.0074  19
   0 -14   0 1180.36 45.9930   6
   0  14   0 1248.92 46.9782  12
   0  14   0 1232.66 44.6258  22
   0 -14   0 1249.06 43.8997  23
   0  14   0 1286.86 46.6514  13
   0  14  -1 2651.48 93.9388  17
   0  14   1 2736.26 92.9952  22
   0  14   1 2987.33 95.0650  13
   0 -14   1 2782.78 98.0710  19
   0  14  -1 2665.21 92.8485  22
   0 -14   1 2771.06 94.4713  23
   0 -14  -1 2775.67 93.7905  26
   0 -14  -1 2692.05 94.2433  19
   0 -14  -1 2739.88 92.8712   9
   0 -14  -1 2788.96 94.7988   6
   0  14  -2 954.696 41.2932  12
   0 -14   2 1019.54 44.7345  19
   0 -14  -2 1063.55 37.3174  19
   0  14   2 993.293 39.9036  13
   0 -14  -2 1034.93 37.8364  26
   0 -14  -2 965.581 39.4163   9
   0 -14  -2 985.733 37.2628   7
   0  14  -2 1052.79 41.6625  17
   0 -14  -2 1024.53 41.2869  31
   0 -14   3 1761.90 73.8868  19
   0 -14  -3 1820.94 69.6977   9
   0 -14  -3 1879.64 69.0215  31
   0 -14  -3 1905.52 67.6241   7
   0  14  -3 1862.10 72.0114  12
   0  14  -3 2009.38 65.5180  10
   0  14  -3 1907.97 72.5948  17
   0  14  -4 639.736 34.3617  17
   0 -14   4 609.916 33.4439  19
   0 -14  -4 669.308 33.0281  33
   0 -14  -4 653.735 31.8330   9
   0  14  -4 616.791 32.8038  12
   0  14  -4 631.079 31.4440  14
   0 -14  -5 984.940 45.9850  33
   0  14  -5 1027.15 48.5782  17
   0 -14  -5 949.626 44.4548   9
   0 -14  -5 982.778 45.3277  25
   0  14  -5 1101.04 44.8223  14
   0 -14  -5 1019.05 46.9054  14
   0  14  -5 1129.14 47.1741  12
   0 -15   0 0.59787 4.30166  23
   0  15   0-1.01003 5.98882  13
   0 -15   0 2.98113 6.40184   6
   0  15   0 3.70592 5.38253  22
   0  15   0 2.21287 6.51464  12
   0 -15   0 12.7739 7.83238  19
   0  15  -1-2.44167 5.65846  22
   0 -15   1 3.07711 8.53281  19
   0 -15  -1 11.2966 7.24715  19
   0  15  -1 1.94902 6.16605  17
   0 -15  -1 6.18972 5.79754   9
   0 -15  -1 2.81163 6.38279  26
   0  15   1-6.15494 6.37086  13
   0 -15  -1 6.33511 6.34645   6
   0  15  -1-7.23454 6.92656  13
   0 -15   1 4.83366 6.54911  23
   0  15  -2-4.23297 7.88715  12
   0 -15   2 1.82616 9.71758  19
   0 -15  -2-9.27324 7.46271  31
   0  15  -2-3.89005 7.47126  17
   0 -15  -2-0.78873 6.03710  26
   0  15   2 6.72032 7.74743  13
   0 -15  -2 7.24185 7.33628   9
   0 -15  -3 1.23758 8.15870  31
   0 -15  -3 5.20319 8.99842   9
   0 -15   3 2.01561 10.9097  19
   0  15  -3-3.35589 9.59740  17
   0  15  -3 4.93648 9.27030  12
   0 -15  -3 9.33681 7.41064   7
   0  15  -4 12.6789 12.5971  12
   0 -15   4-3.86910 12.0952  19
   0 -15  -4 13.7312 10.8247   9
   0  15  -4 30.0577 13.3610  17
   0 -15  -4 7.01689 10.9687  33
   0 -15  -5 1.87182 13.4654  14
   0  15  -5 3.49369 12.0829  12
   0 -15  -5 4.76705 12.5614   9
   0  15  -5 2.07685 13.7667  17
   0 -15  -5-5.36831 12.9937  33
   0 -15  -5-6.59344 12.1889  25
   0 -16   0 945.294 40.3513   6
   0 -16   0 987.666 42.6203  19
   0  16   0 1094.44 38.9430  22
   0  16   0 1080.43 41.6628  13
   0  16   0 1029.61 41.6614  12
   0  16  -1 1254.51 48.8992  17
   0  16   1 1320.81 50.2351  13
   0 -16  -1 1425.80 49.6950  26
   0 -16   1 1260.44 53.3535  19
   0 -16  -1 1370.24 50.1586  19
   0  16  -1 1136.06 50.4209  12
   0  16  -1 1302.62 50.1654  13
   0  16  -1 1352.18 47.9929  22
   0 -16  -1 1279.57 47.4782   9
   0 -16  -1 1355.92 50.4867   6
   0 -16  -2 868.009 34.8822   9
   0  16  -2 811.656 36.1202  17
   0  16   2 832.389 35.5237  13
   0 -16  -2 814.220 36.9662  31
   0  16  -2 756.570 36.6931  12
   0  16  -2 848.058 33.9590  22
   0 -16   2 879.798 40.7845  19
   0 -16   3 895.754 44.4766  19
   0 -16  -3 873.526 38.8770  31
   0 -16  -3 932.800 39.6725   9
   0  16  -3 997.645 43.0145  12
   0  16  -3 932.977 41.9031  17
   0 -16   4 565.079 31.1511  19
   0 -16  -4 519.964 28.4061   9
   0  16  -4 460.143 29.1968  17
   0  16  -4 510.982 29.7091  12
   0 -16  -4 523.077 29.1469  33
   0 -17   0 6.93729 7.66507   6
   0  17   0-1.21971 7.85812  13
   0 -17   0 4.39038 9.26037  19
   0  17   0 5.16421 8.36645  12
   0 -17   1-5.23749 9.68227  19
   0 -17  -1 10.7724 7.45131  26
   0  17  -1 2.79898 8.69137  12
   0  17  -1-1.19741 7.57624  13
   0  17  -1-4.20265 6.92414  22
   0 -17  -1-3.63535 8.33903   6
   0  17   1-1.19478 8.55435  13
   0 -17  -1 7.02119 7.92735  19
   0 -17  -2-6.09148 8.96595  31
   0  17  -2 8.13235 9.03420  17
   0  17  -2 4.94481 7.78728  22
   0 -17   2 8.04986 11.7647  19
   0  17   2-12.8457 9.06488  13
   0 -17  -2 1.08019 8.26794   9
   0 -17  -2 4.10948 9.18044   6
   0  17  -3 10.6738 11.6605  12
   0 -17  -3 4.15025 9.61791  31
   0 -17   3-13.1606 13.0947  19
   0 -17  -3 12.0082 10.4648   9
   0  17  -3-6.80481 11.2140  17
   0 -17  -4 1.75655 11.8366  33
   0 -17  -4-5.95665 11.1588   9
   0 -17   4-12.0413 13.5959  19
   0  17  -4-5.78953 13.4171  17
   0  17  -4 3.68395 12.6763  12
   0 -18   0 868.966 36.2143   6
   0  18   0 854.569 36.8313  13
   0  18   0 822.985 36.6889  12
   0 -18   0 795.257 37.5554  19
   0  18   1 366.599 21.0790  13
   0 -18  -1 359.678 21.2180   6
   0  18  -1 392.185 21.5354  13
   0 -18   1 312.861 23.4926  19
   0  18  -1 365.480 22.4024  12
   0 -18  -1 369.812 20.7317  19
   0 -18  -1 421.949 20.7563  26
   0  18  -2 719.130 32.5643  13
   0 -18  -2 692.004 32.6520   6
   0 -18   2 631.715 36.0009  19
   0 -18  -2 703.472 34.0527  31
   0  18  -2 656.660 31.6235  17
   0  18   2 688.495 32.1626  13
   0 -18   3 306.822 25.4264  19
   0  18  -3 286.694 22.4428  12
   0 -18  -3 312.996 20.3184  31
   0 -18  -3 294.703 19.7004   9
   0  18  -3 267.655 20.5053  17
   0 -18  -4 534.917 27.4749   9
   0  18  -4 424.759 27.9211  12
   0  18  -4 508.310 29.3305  17
   0 -18  -4 450.775 27.6127  33
   0 -18   4 542.837 30.7117  19
   0  19   0 8.66178 9.56954  12
   0  19   0 6.78490 10.0792  13
   0 -19   0-8.03435 9.97946  19
   0 -19  -1-2.68912 8.86300   6
   0 -19  -1-1.26038 8.58357  19
   0  19   1 1.33566 9.33253  13
   0  19  -1 1.34309 9.61625  13
   0  19  -1 3.08674 9.70549  12
   0 -19   1-5.69222 11.5577  19
   0  19  -2-1.39448 10.5842  13
   0 -19  -2 4.99365 10.6597  31
   0  19   2-7.04183 10.6442  13
   0 -19  -2 15.9606 10.6813   6
   0 -19   2-4.26844 12.7411  19
   0  19  -3 11.3053 11.0575  17
   0  19  -3-9.08768 12.4437  12
   0 -19  -3-11.6188 10.5956  31
   0 -19  -3-6.19091 11.3944   6
   0 -20   0 198.203 16.7168  26
   0 -20   0 212.169 17.9711  19
   0  20   0 194.273 16.7723  13
   0  20  -1 165.893 16.0266  12
   0 -20  -1 169.231 17.4518  31
   0 -20  -1 185.641 15.8426   6
   0  20   1 174.335 15.7654  13
   0 -20   1 122.139 16.6864  19
   0  20  -1 166.382 15.9433  13
   0 -20  -2 161.479 17.5119  31
   0  20  -2 195.639 16.8639  13
   0 -20  -2 205.443 17.0068   6
   0 -20  -3 129.978 15.7627   6
   0  20  -3 114.634 14.9136  13
   0  20  -3 114.692 16.6772  12
   0  20  -3 96.2341 15.2648  17
   0 -20  -3 98.2602 16.2042  33
   0 -20  -3 133.194 14.9652  31
   0  21   0 9.69417 11.0754  13
   0 -21   0-1.65048 11.1811  19
   0 -21   0-1.44812 10.7084  26
   0 -21  -1-11.1993 11.0674   6
   0  21   1-7.05456 10.4341  13
   0  21  -1 2.95762 11.5993  13
   0 -21   1-5.83245 13.2410  19
   0  21  -1-1.61289 11.4383  12
   0 -21  -1-1.87042 11.8354  31
   0 -21   2 14.9131 13.7251  19
   0  21  -2 8.54263 11.6979  12
   0 -21  -2 14.5452 11.9402   6
   0 -21  -2-13.6274 11.7236  31
   0  21  -2 7.09640 12.1062  13
   0  22   0 2.74461 11.3476  13
   0 -22   0 13.7681 14.0169  31
   0 -22  -1 75.9425 12.7890   6
   0  22   1 90.6436 13.4509  13
   0 -22  -1 98.6760 15.2956  31
   0  22  -1 91.0624 14.4153  12
   0 -22   1 91.6088 15.5537  19
   0  22  -1 66.7494 13.8676  13
  -1   0   0 0.93522 0.85313  26
  -1   0   0 0.21517 0.83728  21
   1   0   1 1.88005 1.01192   8
   1   0  -1 3.04942 1.90611  15
  -1   0  -1 1.39537 1.17237  24
  -1   0  -1 0.46316 1.49227  28
   1   0  -1 0.64115 0.79729  27
   1   0   1 4.72141 1.62497   3
   1   0  -1-1.61447 1.91475  16
  -1   0  -1 1.80320 1.56746  25
  -1   0   1 1.68508 1.22098   8
  -1   0  -1 3.83936 1.84168  14
   1   0  -1 0.52395 0.59373   5
   1   0  -2 0.98867 2.71972  14
   1   0  -2-0.47981 2.61843  32
   1   0   2-1.56495 2.57733   3
  -1   0  -2 2.05741 2.40551  24
  -1   0  -2-0.52790 2.78479  28
  -1   0   2 0.30459 1.01328   5
  -1   0  -2 0.53527 2.77368  14
  -1   0   2 3.96447 2.64768  23
   1   0   2-0.37578 2.22796  27
  -1   0  -2 1.04325 2.93846  25
  -1   0   2 0.14395 1.24411   8
  -1   0   2-0.61096 2.83168  29
   1   0  -2-0.51134 2.57642  15
   1   0  -3-2.42960 4.11973  14
  -1   0   3 3.26836 5.10656   3
   1   0   3 4.19550 2.74398   5
   1   0   3 2.67601 3.94200   3
  -1   0  -3 1.67069 3.87180  14
   1   0  -3 1.75998 3.50245   9
  -1   0  -3-1.30555 3.84339   7
  -1   0  -3 1.80434 4.36743  28
  -1   0  -3-0.86164 3.94800  25
  -1   0   3 0.97561 1.49004   5
   1   0   3 1.58916 3.28993  27
  -1   0  -3-0.69199 3.68241  24
   1   0  -3 0.88615 4.06033  25
   1   0   4-0.86714 3.34614   5
  -1   0  -4 5.85140 5.45132  24
  -1   0  -4-0.96155 5.89552   7
  -1   0   4 19.2186 7.37679   3
   1   0  -4-5.66588 6.48096  14
   1   0  -4 1.17432 6.19481  24
  -1   0  -4-6.74685 6.18257  28
  -1   0  -4-5.82437 4.87929   9
   1   0  -4-2.48257 5.68735  25
   1   0   4 2.62585 6.28915   3
   1   0  -4 4.80129 5.59128   9
  -1   0  -4 5.84204 6.05452  14
  -1   0  -5 8.78082 9.96876  28
  -1   0   5 12.7175 10.5447   3
   1   0   5-1.73802 9.71512   3
   1   0  -5 4.32144 8.05196  24
   1   0  -5 16.9050 9.44951  28
   1   0  -5-4.27959 7.97398  14
  -1   0  -5-10.9865 7.00768   9
  -1   0  -5-4.49082 8.87512  14
  -1   0  -5-2.43871 7.52456  24
   1   0  -6 7.89212 10.2286  24
  -1   0  -6-3.93136 11.9743  28
  -1   0  -6 6.80048 10.7578  14
  -1   0   6 13.8047 11.8543   3
  -1   0  -6-4.76811 8.29670   9
   1   0  -6 7.90694 9.82196  14
   1   0  -6 9.62554 11.8041  28
   1   1   0 33.3056 1.61159  24
  -1   1   0 26.6914 1.97500  21
  -1  -1   0 32.0250 1.75474  21
  -1   1   0 33.8251 1.37775  13
   1  -1   0 37.4267 1.40229  13
   1  -1   0 28.2318 2.02357  26
   1   1   0 33.9268 1.77712  27
   1   1  -1 24.8498 2.96951  32
  -1  -1  -1 20.8080 2.38865  25
  -1  -1  -1 19.8306 1.55191   8
   1  -1  -1 26.9614 2.67916  16
   1   1  -1 22.1649 2.32824  14
  -1  -1  -1 23.1852 2.09392  33
   1   1  -1 28.8333 3.03152  16
   1   1   1 23.5585 1.27587  15
  -1   1   1 33.1626 3.38862  20
   1  -1   1 19.4249 2.20406   3
  -1  -1   1 21.1931 2.93270  29
   1  -1   1 21.5192 1.27317  31
   1   1  -1 26.5044 2.81966  15
   1  -1  -1 22.3639 2.43358  31
  -1   1  -1 20.8371 2.38788  14
  -1  -1   1 20.2888 1.99325   8
  -1   1  -1 24.0191 2.40983  28
  -1  -1  -1 19.7773 2.49050  14
  -1   1   2 11.8325 1.70665   5
   1  -1   2 12.5824 2.63530  27
  -1   1  -2 21.2966 3.64386  14
  -1  -1   2 11.3237 3.11477  23
   1   1  -2 8.59267 3.31251  32
   1   1  -2 14.6648 3.18799  14
   1  -1   2 6.75109 2.94767   3
  -1  -1  -2 10.7713 3.16906  14
   1  -1  -2 16.3679 3.20279  32
  -1   1   2 11.5620 3.42269  29
   1  -1   2 9.70052 1.36637   8
  -1  -1   2 13.1498 1.84032   8
  -1   1   2 12.5654 2.74448  23
  -1   1  -2 12.6600 2.86638  24
  -1   1  -2 14.5383 3.40528  28
   1  -1  -2 5.42009 2.82022  15
   1   1   2 12.2848 2.84678  27
  -1  -1  -2 7.90107 3.20776  25
   1  -1  -2 10.4354 3.45615  33
   1  -1   3 23.5161 4.06138  27
   1   1   3 25.0850 3.47266   5
  -1   1   3 19.5124 2.06419  19
  -1  -1  -3 27.1710 5.37853  25
  -1  -1  -3 20.8192 5.13997  28
   1  -1  -3 9.13117 4.37528  25
  -1   1  -3 8.29818 4.34836  14
  -1  -1   3 20.7051 5.83479   3
  -1   1  -3 29.0118 5.56022  28
   1  -1  -3 12.4434 4.60959  14
   1   1  -3 20.0661 4.76596  24
   1  -1  -3 27.7482 4.78973   9
   1  -1   3 19.5689 4.97527   3
  -1  -1  -3 27.1163 4.87359  24
  -1   1   3 20.4297 2.51450   5
   1   1  -3 19.5765 4.16045   9
  -1  -1  -3 25.6660 5.11338  14
   1   1  -3 26.6879 5.21435  14
  -1   1  -3 20.5873 4.59193  24
  -1   1  -3 17.7711 4.13939   7
  -1  -1   4 19.2224 7.52784   3
   1  -1  -4 12.8209 5.48226   9
  -1  -1  -4 7.89657 5.94093   7
   1   1  -4 7.41510 5.44271   9
   1  -1   4 13.6303 3.48975   5
  -1  -1  -4 4.76167 5.88958  14
   1   1  -4 11.1171 6.17136  25
  -1  -1   4 17.4594 3.36127  19
   1   1  -4 17.7553 6.58650  14
  -1  -1  -4 4.73366 5.32501   9
   1  -1   4 13.1133 7.16282   3
  -1  -1  -4 9.44261 6.80372  28
  -1   1  -4 4.01267 4.75249   9
  -1   1  -4 13.1443 6.00259  24
   1  -1  -4-1.17905 6.00546  24
   1  -1  -4 9.31297 5.92964  14
   1  -1  -4 9.97139 6.04166  25
   1   1   4 5.65045 3.74951   5
  -1   1  -4 2.70457 6.88566  28
   1   1  -4 5.87734 5.69866  24
  -1   1  -4 14.0848 6.30055   7
  -1   1  -4 10.4379 6.33660  14
  -1  -1  -4 5.68660 5.38877  24
   1   1  -5 10.2115 8.71845  24
  -1  -1  -5 6.90785 9.35582  28
   1   1  -5 8.41710 8.96742  28
  -1  -1   5 23.4682 10.0202   3
  -1  -1  -5 19.6271 9.56149  14
   1  -1  -5 8.46632 9.24960  28
   1  -1  -5 14.6966 7.63372   9
  -1  -1  -5 26.2277 8.58603  24
   1  -1  -5 14.4809 8.65472  14
  -1   1  -5 8.90466 9.48580  28
   1  -1  -5 7.17070 8.51273  24
   1  -1  -5 31.8655 9.38946  25
  -1   1  -5 13.3970 8.83500  14
  -1   1  -5 5.87782 6.46687   9
   1  -1   5 17.3701 10.2349   3
  -1  -1  -5 3.95751 6.89062   9
   1   1  -5 16.9737 8.16030  14
   1   1  -6 12.7893 10.1188  24
  -1  -1  -6 5.81780 12.1982  28
  -1   1  -6 9.95387 11.8062  28
   1   1  -6 36.6197 13.1976  28
  -1  -1  -6 17.0694 11.4431  14
   1   1  -6 6.29909 10.4423  14
  -1  -1   6 1.95594 13.0400   3
  -1   1  -6 3.39340 11.1876  14
  -1  -1  -6-3.15820 8.89222   9
   1  -1  -6 7.81825 9.95751  24
   1  -1  -6 15.3810 12.6051  28
   1  -1  -6 12.7362 10.7885  14
  -1   2   0 309.970 11.2598  12
  -1   2   0 328.577 10.8400  13
  -1  -2   0 313.114 10.9126  24
   1  -2   0 330.919 10.6668  30
  -1  -2   1 704.365 21.6689   5
  -1   2  -1 666.307 23.3337  14
  -1  -2   1 717.895 24.5536  29
   1   2   1 679.382 23.3088   5
  -1   2  -1 633.005 23.4593  28
   1   2  -1 691.276 24.3235  32
   1  -2   1 642.373 23.0017   1
   1  -2  -1 670.590 23.3144  31
   1  -2  -1 640.640 23.1525  16
   1   2  -1 597.378 23.2941  25
  -1   2   1 678.022 22.2191  23
   1  -2   1 689.148 23.1819   3
   1   2  -1 661.703 23.0335  14
   1  -2   1 673.541 21.7210  11
   1  -2  -1 689.012 23.3872   7
   1  -2   1 633.858 23.2685  19
  -1   2  -2 284.472 12.5500  28
  -1   2   2 270.772 12.3064  29
   1   2   2 268.112 11.1113   5
   1  -2  -2 261.100 11.5736  16
  -1  -2   2 230.670 12.6832  29
   1   2  -2 285.554 12.1705  14
   1  -2  -2 269.444 11.1877  31
  -1   2  -2 254.779 11.5061  24
  -1  -2  -2 252.533 12.2019  25
  -1   2  -2 256.939 12.1111  14
  -1  -2  -2 293.517 12.1801  33
  -1  -2  -2 259.149 12.2595  14
   1  -2   2 265.774 12.1212   3
  -1  -2   2 271.960 10.2871   8
   1  -2  -2 270.387 12.4936  33
   1  -2  -2 265.471 11.8599  15
   1  -2   2 253.698 10.9570  19
  -1   2   2 284.455 10.2563   5
   1   2  -2 272.612 12.6796  24
   1   2  -2 249.497 10.8039   9
  -1  -2   2 250.411 12.4601  23
  -1  -2   2 272.178 9.61946  27
  -1  -2  -2 264.388 8.91289   8
  -1  -2  -2 254.261 9.19111  31
  -1   2  -3 321.624 15.3037  24
   1  -2  -3 315.139 14.7982  15
  -1   2  -3 337.108 16.0755  14
   1   2  -3 306.051 13.8195   9
  -1  -2  -3 298.191 15.8561  25
  -1  -2   3 313.498 17.1224   3
  -1  -2   3 327.496 16.1214  23
   1  -2   3 314.547 16.1571   3
   1  -2  -3 299.941 14.7480   9
  -1  -2   3 325.753 11.4744   8
   1  -2   3 326.832 13.9257  27
   1   2   3 312.230 13.5133   5
   1  -2  -3 305.260 16.2587  25
  -1   2  -3 324.674 14.7401   7
   1   2  -3 300.882 15.8665  24
  -1  -2  -3 316.091 16.0445  14
   1  -2  -3 320.356 14.0129  32
  -1   2  -3 311.390 16.1770  28
  -1   2   3 332.073 12.3480   5
   1   2  -3 341.208 15.7851  14
  -1   2  -4 132.584 8.79593   9
   1  -2   4 128.443 12.0063   3
   1  -2   4 130.043 7.17820   5
  -1  -2  -4 141.488 10.6186  24
   1  -2  -4 147.466 12.2212  25
  -1  -2   4 139.438 13.2027   3
  -1   2  -4 129.618 10.9065  24
   1  -2   4 121.346 8.54313  27
  -1  -2  -4 128.436 11.3461  25
   1  -2  -4 128.273 10.2997   9
   1   2  -4 129.802 11.2380  24
   1   2   4 128.081 8.06196   5
  -1  -2  -4 151.139 12.4033  28
  -1   2  -4 119.550 10.9335  14
  -1  -2  -4 138.834 11.5520  14
   1   2  -4 129.219 10.9032  14
  -1  -2  -4 124.036 10.0201   9
  -1  -2   4 141.379 7.78058  19
  -1   2  -4 159.262 12.5622  28
   1  -2  -4 134.310 11.4930  14
   1  -2  -5 129.528 13.5700  14
  -1  -2  -5 146.964 14.0581  14
   1   2  -5 134.762 13.9546  24
  -1  -2  -5 145.497 12.2104   9
  -1   2  -5 127.646 15.0286  28
   1  -2   5 173.492 15.8451   3
   1  -2  -5 141.265 14.2415  25
   1  -2  -5 158.094 13.9141  24
  -1  -2   5 89.2922 13.9114   3
  -1  -2  -5 141.271 14.5913  28
  -1  -2  -5 132.210 12.1707  24
   1   2  -5 143.350 13.7073  14
  -1   2  -5 125.736 10.3078   9
   1  -2  -5 148.027 12.4922   9
  -1   2  -5 159.580 14.5378  14
  -1  -2  -6 49.8027 13.0912  14
   1  -2  -6 69.1654 13.7308  28
  -1  -2  -6 44.6533 10.5394   9
   1   2  -6 40.8405 11.2691  14
  -1   2  -6 56.4180 13.8997  28
  -1  -2  -6 76.4443 14.7272  28
   1   2  -6 55.6685 14.3598  28
   1  -2  -6 51.3781 11.6387  24
   1  -2  -6 53.0148 12.2098  14
  -1  -2   6 61.7289 13.9166   3
  -1   3   0 2436.70 77.5627  13
  -1   3   0 2393.46 76.9221   7
   1  -3   0 2494.22 78.4269  19
  -1   3   0 2465.35 78.0816  12
  -1  -3   1 3142.33 101.887  29
   1   3   1 3143.84 100.399   1
   1  -3  -1 3169.09 100.961  31
   1   3  -1 3188.53 100.454  14
   1  -3  -1 3178.12 100.666   7
   1  -3   1 3215.07 100.444   3
  -1   3  -1 3163.34 101.322  17
  -1   3  -1 3090.92 100.874  14
   1  -3  -1 3101.61 100.759  26
   1   3   1 3104.15 100.357   3
   1  -3   1 3120.21 100.335   1
   1   3   1 2916.46 100.191  13
  -1   3  -1 3040.45 99.6170   7
   1   3   1 3193.28 100.244  11
  -1  -3   2 1525.53 49.1543  27
  -1   3   2 1578.38 50.3631   5
   1  -3  -2 1563.57 51.2053  16
   1   3  -2 1538.05 51.9222  14
   1  -3   2 1495.11 51.3610  19
  -1   3  -2 1434.41 52.2554  28
   1  -3  -2 1559.39 52.0287   7
   1  -3  -2 1510.78 52.3254  33
  -1  -3   2 1575.63 48.3690   5
   1   3  -2 1504.54 52.7662  24
  -1   3   2 1473.29 51.7632  29
  -1   3  -2 1493.28 52.2366  14
  -1   3   2 1493.97 48.5819  19
  -1  -3  -2 1506.97 51.7943  33
  -1  -3  -2 1506.98 49.1579   8
   1   3   2 1512.82 51.1932   5
   1  -3  -2 1436.47 50.8522  31
  -1  -3  -2 1456.34 49.2164  31
   1  -3   2 1483.50 51.8172   3
   1   3   2 1449.85 51.7318   3
  -1  -3   2 1490.36 53.3636  29
   1  -3  -3 1410.71 47.2150  32
  -1  -3   3 1352.69 50.4557  23
   1  -3  -3 1406.16 49.0881   9
   1   3  -3 1342.13 49.2089  14
   1  -3   3 1369.95 47.4809  19
   1  -3  -3 1392.82 48.4623  15
   1   3   3 1322.03 49.6653   3
  -1  -3   3 1326.21 51.1053   3
   1   3   3 1415.88 47.4307   5
  -1  -3   3 1370.23 45.2784   8
  -1   3   3 1420.11 46.1109   5
  -1  -3  -3 1388.51 48.9752   7
   1  -3   3 1300.36 47.1227  27
  -1  -3  -3 1288.92 49.8343  25
  -1   3   3 1334.33 51.0764   3
  -1   3  -3 1458.58 50.8061  28
   1   3  -3 1339.20 50.1593  24
   1  -3   3 1403.70 50.1032   3
  -1  -3  -3 1366.35 49.7161  33
  -1   3  -3 1353.30 48.0107   7
   1  -3  -3 1353.67 49.1983   7
   1  -3  -3 1409.95 50.4253  33
  -1  -3  -3 1314.29 49.9688  14
  -1   3  -3 1390.17 50.0554  14
  -1  -3  -4 621.483 26.7952   9
   1  -3  -4 654.069 27.4718   9
  -1  -3  -4 639.879 28.8756  25
   1  -3  -4 601.017 28.9604  25
  -1   3   4 606.771 29.7334   3
  -1   3  -4 663.530 30.0341  28
  -1  -3   4 588.366 29.7076   3
   1  -3   4 665.721 23.0194   5
  -1  -3  -4 620.534 29.3586  28
   1  -3   4 640.793 24.8297  27
  -1  -3   4 641.751 24.5579  19
   1   3   4 621.655 24.2928   5
  -1  -3  -4 608.351 26.7500  24
  -1  -3  -4 586.364 28.4317  14
  -1   3  -4 585.565 27.8340  14
   1   3   4 616.996 29.0110   3
  -1   3  -4 661.286 24.4310   9
   1  -3   4 623.144 29.1316   3
   1   3  -4 611.506 28.5439  24
   1   3  -4 647.092 28.1094  14
   1  -3  -5 614.830 27.3661   9
  -1  -3  -5 537.350 29.3050  28
   1   3  -5 520.669 27.9298  24
   1  -3  -5 586.969 28.4542  24
  -1   3   5 547.925 30.1863   3
   1  -3  -5 501.561 28.3756  25
   1  -3  -5 584.720 29.0267  14
   1  -3   5 555.449 29.9457   3
  -1  -3  -5 617.375 29.9441  14
  -1  -3   5 564.725 30.3446   3
  -1  -3  -5 548.692 26.2807   9
  -1   3  -5 555.428 23.1527   9
  -1   3  -5 552.114 30.2028  28
   1   3   5 566.728 29.6988   3
   1   3  -5 587.493 28.2526  14
  -1   3  -5 533.787 28.4273  14
  -1  -3  -5 596.347 26.5569  24
  -1  -3  -6 277.221 20.6040  14
   1  -3  -6 268.577 19.9103  14
  -1   3   6 211.808 20.5333   3
  -1  -3   6 211.169 20.4882   3
   1   3  -6 252.624 19.0878  14
  -1   3  -6 274.021 21.5879  17
   1  -3  -6 250.954 20.8532  28
   1  -3  -6 225.073 18.3477  24
  -1  -3  -6 277.647 21.3880  28
  -1  -3  -6 283.314 17.9782   9
  -1   4   0 3134.12 99.4151  12
  -1  -4   0 3015.87 98.8636  29
  -1   4   0 3167.86 98.8499  13
   1   4   0 3079.10 99.1000  12
  -1   4   0 3116.21 98.3533   4
   1   4   0 3081.36 97.9946  22
   1  -4   0 3120.96 99.7627  19
  -1  -4   0 3022.03 98.3380   4
   1  -4   0 3055.81 98.8861   9
  -1   4   1 3827.70 129.631  20
   1  -4  -1 3780.30 128.414  26
   1  -4  -1 4038.88 129.096   9
  -1  -4   1 3985.66 129.574  29
  -1   4   1 4097.58 128.375  13
  -1  -4  -1 4016.39 127.060  32
   1   4   1 3990.81 128.251  11
  -1  -4  -1 3920.23 126.903  26
   1   4  -1 4039.11 128.264  14
   1  -4  -1 4108.83 128.994  31
   1  -4  -1 3959.37 128.295   7
  -1   4  -1 4006.64 128.851  14
  -1   4  -1 4050.04 129.363  17
   1   4  -1 4134.88 128.384  28
  -1   4  -1 4000.61 126.971  10
  -1  -4  -2 1834.54 63.5507  33
  -1   4   2 1893.11 64.9638   3
   1   4  -2 1917.71 63.8671  14
   1  -4   2 1845.73 63.7932  19
   1  -4  -2 1879.31 63.7059   7
  -1   4  -2 1902.32 64.2764  14
   1   4   2 1916.62 63.5282   5
  -1   4   2 1878.44 63.2901  29
   1  -4   2 1901.45 63.5795   3
   1   4   2 1888.04 63.5191   3
  -1  -4   2 1846.91 64.9356   3
  -1  -4  -2 1878.37 61.5234  31
   1  -4  -2 1914.11 64.1869  33
   1   4  -2 1932.42 64.3710  28
   1  -4  -2 1898.35 62.6661  16
   1   4  -2 1902.71 64.8612  24
   1  -4  -2 1918.13 64.1468   9
   1  -4  -2 1836.20 62.8983  31
  -1   4   2 1906.64 62.5554   5
   1   4  -3 1691.62 61.2095  28
  -1   4  -3 1711.77 61.3790  28
   1  -4  -3 1679.08 60.8620  33
  -1  -4  -3 1751.58 59.8051   7
  -1   4  -3 1796.66 61.0614  14
  -1  -4   3 1780.79 61.8849  23
   1   4   3 1728.86 58.3651   5
   1  -4  -3 1706.67 57.4451  32
  -1  -4  -3 1689.96 60.3280  33
  -1  -4   3 1728.23 56.4923   8
   1  -4  -3 1717.08 60.0834   7
   1   4  -3 1702.74 60.2055  14
  -1  -4  -3 1574.49 60.7624  25
  -1  -4  -3 1702.83 61.0690  14
  -1  -4   3 1736.13 55.8596  27
  -1  -4   3 1575.93 61.4217   3
  -1   4   3 1718.99 61.9036   3
   1   4  -3 1690.05 61.2226  24
   1   4   3 1645.75 60.1443   3
   1  -4   3 1707.60 58.9375  19
  -1  -4  -3 1698.21 55.6127  31
   1  -4  -3 1635.28 57.6562  31
   1  -4  -3 1696.20 58.9798  15
   1  -4   3 1800.59 60.7496   3
   1   4   4 752.046 33.1657   3
  -1  -4  -4 814.847 33.6289  25
  -1   4  -4 763.306 28.0859   9
  -1  -4   4 746.722 34.3941   3
  -1  -4  -4 799.581 33.9582  14
   1  -4   4 753.193 33.5489   3
   1   4  -4 722.105 33.3943  28
  -1   4  -4 723.303 32.5083  14
   1   4  -4 738.807 33.1422  24
   1   4   4 751.724 28.9917   5
  -1   4   4 736.685 34.0820   3
  -1  -4  -4 750.898 31.5401   9
  -1  -4   4 774.566 29.7562  19
   1  -4  -4 731.365 33.9821  25
   1  -4  -4 827.560 32.3383   9
   1  -4   4 814.061 29.2931  27
  -1   4  -4 772.165 34.3863  28
  -1  -4  -4 780.777 32.3087   7
   1   4  -4 780.142 32.4559  14
   1  -4  -5 773.277 33.0885   9
   1   4  -5 705.258 34.8991  28
  -1   4  -5 741.611 36.3718  28
   1  -4   5 768.481 35.9361   3
  -1  -4  -5 761.057 32.7226   9
  -1  -4   5 709.431 35.4109   3
  -1  -4  -5 754.801 31.9370  24
   1  -4  -5 694.082 34.3470  25
  -1  -4  -5 739.572 34.7138  25
   1   4   5 748.112 35.4735   3
  -1  -4  -5 718.774 34.6538  14
  -1  -4  -5 749.887 35.4065  28
  -1   4   5 644.348 35.0114   3
   1  -4  -5 746.201 34.1120  24
   1   4  -5 722.439 33.3994  14
  -1  -4  -6 366.202 23.7489  28
   1  -4  -6 309.490 22.1683  14
  -1  -4  -6 318.982 23.0485  14
  -1   4   6 354.866 24.5203   3
  -1  -4  -6 358.349 20.8999   9
   1  -4  -6 353.226 23.9852  28
  -1  -4   6 332.746 24.0409   3
   1  -4  -6 352.205 21.7478  24
   1   4  -6 286.471 23.2284  28
   1   4  -6 327.563 21.8877  14
  -1   4  -6 367.975 24.9679  17
   1   5   0 577.394 21.0484  12
   1   5   0 608.287 19.9537  22
  -1  -5   0 600.602 19.9341   4
   1   5   0 610.869 20.4590  17
   1  -5   0 599.852 21.8438  19
  -1  -5   0 580.611 20.3807  29
   1  -5   0 639.481 20.8582   9
  -1  -5   0 586.917 19.7658   2
  -1   5   0 610.555 20.8152  13
  -1   5   0 630.418 21.4982  12
  -1   5   0 588.689 21.3500  17
  -1   5   0 604.857 19.9479   4
   1  -5  -1 851.271 29.2202  31
   1   5  -1 840.155 28.3467  14
  -1   5   1 826.855 28.3903  13
   1  -5  -1 796.849 28.5371  26
  -1   5  -1 838.012 28.8441  12
   1   5  -1 822.027 28.1305  28
  -1   5  -1 854.809 28.9885  14
  -1  -5  -1 802.439 26.4762  17
  -1   5   1 804.123 29.2003  22
   1  -5  -1 823.410 29.0680   9
  -1   5  -1 788.553 26.9720  10
   1   5  -1 806.787 28.2543   2
  -1   5   1 836.256 29.6890  20
   1   5   1 809.947 28.4000  11
   1  -5  -1 873.951 28.3005   7
  -1  -5   1 804.644 29.3455  29
   1  -5  -1 858.510 28.3481   2
  -1  -5   2 370.415 17.4389  23
  -1   5  -2 377.700 12.7560   9
   1  -5  -2 379.871 15.4552  31
   1   5   2 337.243 15.1031   3
  -1  -5  -2 371.645 13.1119  15
  -1   5  -2 377.300 16.3328  14
   1  -5   2 385.506 16.6805  19
   1   5   2 368.905 15.8094   5
   1  -5  -2 390.488 15.9198   7
   1  -5  -2 392.753 14.7177  16
  -1  -5   2 360.984 16.6652   3
   1   5  -2 367.716 16.1050  28
  -1   5   2 356.929 16.4085   3
   1  -5   2 376.774 15.5174   3
   1  -5  -2 358.245 16.0797   9
   1   5  -2 387.891 16.0144  14
  -1   5   2 393.048 15.1116  29
   1  -5  -3 370.576 17.3766   7
  -1  -5   3 357.182 13.3904  27
   1  -5   3 372.221 17.0927  19
  -1  -5  -3 393.277 17.2992   7
  -1  -5  -3 352.658 17.8971  25
   1   5  -3 355.935 17.1939  14
  -1   5  -3 378.678 18.0164  14
   1   5  -3 358.363 18.1424  24
   1   5   3 374.807 17.4605   3
   1  -5  -3 363.029 17.7912  33
  -1  -5  -3 371.859 17.6104  33
   1   5  -3 377.583 18.2105  28
   1  -5   3 364.048 17.4419   3
   1   5   3 373.796 16.1460   5
   1  -5  -3 380.970 14.8688  32
   1  -5  -3 348.738 15.2946  31
  -1  -5   3 349.032 18.3802   3
  -1   5  -3 365.059 13.4881   9
  -1   5   3 344.329 18.1948   3
   1  -5  -3 322.921 15.7519  15
  -1  -5  -3 333.228 13.4576  31
  -1  -5   4 151.958 10.8728  19
   1   5   4 137.527 12.1022   3
  -1  -5  -4 136.427 11.2309   9
   1   5   4 149.136 9.68377   5
   1  -5   4 157.179 9.66240  27
   1  -5   4 145.507 12.5989   3
  -1  -5  -4 157.858 12.7115  25
   1   5  -4 133.814 12.3395  28
  -1  -5   4 161.621 13.9435   3
   1   5  -4 152.042 12.2143  14
   1  -5  -4 152.483 13.4003  25
  -1   5  -4 155.307 8.10509   9
  -1  -5  -4 173.745 13.7966  14
  -1   5   4 145.044 13.2144   3
  -1  -5  -4 159.839 12.2408   7
   1  -5  -4 152.577 12.0744   9
  -1  -5  -5 159.052 13.6930   9
   1  -5   5 144.746 15.3932   3
  -1  -5  -5 146.768 14.5217   7
   1  -5  -5 112.737 14.0729  25
   1   5  -5 147.636 13.8848  14
   1   5   5 150.903 15.1710   3
  -1  -5   5 156.246 15.5880   3
  -1  -5  -5 140.456 14.9808  28
  -1  -5  -5 164.623 13.3673  24
  -1  -5  -5 155.852 15.3437  14
  -1  -5  -5 164.343 15.2183  25
  -1   5   5 174.623 16.5184   3
   1   5  -5 177.003 15.8995  28
   1  -5  -5 179.070 14.5306   9
   1  -5  -6 70.9864 13.8301  14
  -1   5   6 70.5632 15.0438   3
   1  -5  -6 68.3347 14.1790  28
   1  -5  -6 89.4379 13.6120  24
   1  -5  -6 82.6336 14.4317  25
  -1  -5   6 74.8521 14.2923   3
  -1  -5  -6 68.3117 14.6841  28
   1   5  -6 58.2620 13.9195  28
  -1  -5  -6 69.9264 12.6119   9
   1   5  -6 81.7909 13.1611  14
  -1   5  -6 106.284 15.9727  17
  -1  -5  -6 78.1199 14.0220  14
   1   6   0 1018.86 33.2924  22
   1  -6   0 1043.79 34.0513   9
  -1   6   0 1032.85 34.2691  13
   1   6   0 987.450 33.6931  17
   1   6   0 1030.91 34.6530  12
  -1   6   0 997.256 34.7715  17
  -1   6   0 993.907 34.8780  22
   1  -6   0 1010.07 35.5108  19
  -1   6   0 1015.25 34.9365  12
  -1  -6   0 1010.39 32.7346   2
  -1   6   0 1004.12 32.7968   2
   1  -6   1 532.633 23.2715  19
   1  -6  -1 623.661 22.7479   9
   1   6  -1 588.963 21.9122  14
   1  -6  -1 627.264 21.6575   7
   1   6   1 620.286 21.5401  12
  -1   6   1 624.810 22.9572  22
  -1   6  -1 606.513 22.6040  12
  -1   6  -1 633.251 20.7762  21
  -1   6   1 620.119 23.2508  20
   1   6  -1 602.975 19.6484  21
  -1   6  -1 609.637 20.6378  10
  -1   6  -1 595.104 22.4871  14
   1  -6  -1 575.733 22.1296  26
   1   6  -1 601.032 21.4299   2
   1  -6  -1 609.057 21.7231  19
   1  -6  -1 600.961 21.3276   2
  -1   6   1 643.172 22.1266  13
   1  -6  -2 697.403 25.6297   7
   1  -6  -2 689.005 26.3424   9
  -1   6   2 670.087 24.1919  29
   1   6  -2 683.478 25.9904  28
  -1   6  -2 669.985 26.1962  14
  -1  -6   2 729.878 28.3490  23
  -1   6   2 698.686 26.1728   3
   1  -6  -2 708.657 24.1002  16
   1   6   2 657.018 24.8009   3
   1  -6  -2 647.178 25.4048  31
   1   6   2 687.810 26.0745   5
  -1  -6   2 656.480 26.0994   3
   1   6  -2 665.665 25.6874  14
   1  -6   2 631.805 24.7956   3
   1  -6   2 656.672 26.8409  19
  -1  -6  -3 318.489 15.9157  33
   1  -6  -3 277.604 13.5223  31
   1  -6  -3 320.657 15.8629   7
   1  -6  -3 288.051 15.6972  33
   1  -6  -3 295.785 14.2962  15
   1  -6   3 320.365 16.0797  19
   1   6   3 326.886 14.8544   5
   1  -6   3 289.091 15.1796   3
  -1  -6  -3 332.746 15.6784   7
   1  -6  -3 297.952 15.6033   9
   1   6   3 288.106 15.0166   3
   1   6  -3 287.551 15.9828  28
  -1  -6  -3 279.011 12.1296  31
  -1  -6   3 310.004 16.6739   3
   1   6  -3 348.905 16.2058  14
  -1   6   3 262.358 15.5600   3
  -1  -6   3 307.783 11.7565  27
   1  -6  -3 324.434 13.0567  32
  -1  -6  -4 324.954 18.1121   7
  -1  -6  -4 302.408 17.4760   9
   1   6   4 341.377 18.5627   3
   1  -6  -4 325.254 20.2113  25
   1  -6  -4 348.836 19.4650  33
   1  -6   4 287.847 16.4405  19
  -1  -6  -4 300.422 18.3441  33
  -1   6   4 287.065 18.3046   3
   1  -6   4 292.460 17.8111   3
  -1  -6  -4 285.849 18.6179  14
   1  -6   4 314.627 14.7522  27
  -1  -6   4 302.573 16.6801  19
   1   6  -4 301.232 17.7777  14
  -1  -6  -4 304.955 18.3842  25
   1   6  -4 318.339 18.9676  28
  -1  -6   4 318.435 19.2532   3
   1   6   4 315.540 15.4571   5
   1  -6   5 166.578 15.3526   3
   1   6  -5 152.352 14.0785  14
   1   6  -5 165.275 15.4094  28
  -1  -6  -5 150.639 14.9079  14
  -1  -6  -5 133.829 14.4021  25
  -1   6   5 140.368 15.5922   3
  -1  -6  -5 138.034 14.5997   7
  -1  -6  -5 137.668 13.6711   9
  -1  -6  -5 108.195 11.8488  24
   1  -6  -5 125.361 13.2921   9
   1   6   5 139.671 14.7855   3
  -1  -6  -5 143.416 15.0360  28
   1  -6  -5 149.569 15.6840  25
  -1  -6   5 131.798 15.0847   3
  -1  -6   6 106.066 15.3945   3
   1   6  -6 137.015 15.4045  14
  -1   6   6 121.356 16.3055   3
  -1  -6  -6 108.311 14.7918   9
  -1  -6  -6 140.050 16.2908  28
   1  -6  -6 126.862 14.9213  24
  -1   6  -6 107.091 17.9438  17
   1  -6  -6 125.952 16.3002  28
   1   6  -6 129.297 15.7355   2
  -1  -6  -6 145.315 16.0958  14
   1  -6  -6 130.612 16.7787  25
   1  -6  -6 119.217 15.6211   2
  -1   7   0 5020.36 154.426  13
  -1   7   0 4834.90 154.871  17
   1  -7   0 4761.32 153.639  23
   1  -7   0 4776.97 153.867   9
   1  -7   0 4681.38 155.735  19
   1   7   0 4937.22 154.849  12
   1   7   0 4795.68 153.255  22
  -1  -7   0 4736.21 152.021   3
  -1   7   0 4861.51 155.070  22
  -1   7   0 4829.24 155.235  12
   1   7   0 4824.69 153.711  17
   1   7   0 4812.31 152.072   1
   1   7   0 4729.62 155.493   5
   1   7   0 4844.79 155.005  11
   1  -7   0 4710.08 152.225   7
  -1   7   0 4853.55 152.045   3
   1  -7   0 4793.95 152.001   1
   1   7   1 3311.84 107.075  12
   1   7  -1 3258.15 107.551  14
  -1   7   1 3262.66 108.745  20
  -1   7  -1 3294.71 106.038  10
   1  -7  -1 3305.56 107.362  19
  -1  -7  -1 3263.97 105.027  16
  -1   7  -1 3402.71 105.783  21
  -1  -7   1 3310.08 106.616   3
  -1   7   1 3349.86 107.574  13
   1  -7  -1 3223.10 107.887  26
   1  -7  -1 3390.00 108.311   9
  -1   7  -1 3301.44 108.356  12
  -1   7  -1 3153.56 108.193  14
   1  -7   1 3314.14 109.790  19
   1  -7  -1 3383.57 106.222   2
  -1   7   1 3362.59 108.586  22
   1  -7  -1 3287.42 106.769   7
  -1   7   1 3303.98 106.487   3
   1   7  -1 3334.32 106.969  10
   1   7   1 3292.45 108.997   5
   1   7  -1 3178.64 106.266   2
   1  -7  -2 3474.87 111.012   9
   1  -7   2 3260.18 108.737   3
   1  -7  -2 3427.61 109.860   7
   1  -7  -2 3435.92 107.850  16
   1   7   2 3325.14 110.753   5
  -1   7   2 3293.58 107.664  29
  -1   7   2 3222.02 109.604   3
  -1   7  -2 3107.72 111.406  17
  -1  -7   2 3291.01 112.822  23
   1  -7  -2 3440.72 110.384  31
   1  -7   2 3390.71 112.326  19
  -1  -7   2 3325.72 110.051   3
   1   7   2 3273.81 108.601   3
   1   7  -2 3380.35 110.372  28
   1   7  -2 3306.94 110.087  14
  -1  -7  -3 1721.55 61.6745  33
   1   7  -3 1717.14 62.1487  28
   1  -7   3 1690.63 62.2561  19
  -1  -7  -3 1729.53 61.3179   7
   1  -7  -3 1649.62 59.3586  31
   1  -7  -3 1731.78 61.2203   7
  -1  -7   3 1723.53 62.0375   3
   1   7   3 1739.81 60.6530   5
   1  -7  -3 1707.27 62.0091  33
  -1  -7   3 1769.24 64.1716  23
   1  -7   3 1758.76 60.7529   3
  -1  -7  -3 1625.33 57.7633  31
   1  -7  -3 1779.24 59.8519  15
   1   7  -3 1798.69 57.5717  11
   1  -7  -3 1767.38 61.8256   9
  -1   7   3 1693.95 61.4292   3
   1   7  -3 1780.44 61.7399  14
   1   7   3 1720.62 60.3372   3
  -1   7   4 1642.06 60.8327   3
  -1  -7  -4 1673.83 61.1763  33
   1   7  -4 1638.28 60.1491  14
   1  -7  -4 1554.00 60.8999  33
  -1  -7  -4 1567.33 61.0217  25
   1  -7   4 1629.80 60.1905   3
   1  -7   4 1654.78 56.1593  27
   1   7  -4 1573.89 61.2990  28
   1   7   4 1539.31 57.0517   5
  -1  -7   4 1613.15 61.2367   3
  -1  -7   4 1646.62 59.5895  19
   1  -7  -4 1601.23 55.9962  31
   1  -7   4 1596.41 59.2538  19
  -1  -7   4 1664.28 54.4823   8
   1   7   4 1551.97 59.2674   3
  -1  -7  -4 1541.52 59.7111   7
  -1  -7  -4 1664.08 62.0053  14
  -1  -7  -5 775.360 36.3897   7
   1  -7  -5 798.611 36.3699   9
   1   7  -5 793.462 37.6215  28
   1  -7  -5 786.028 38.1155  25
  -1  -7  -5 818.163 38.1615  14
  -1   7   5 790.305 37.1500   3
  -1   7  -5 784.270 39.7133  17
  -1  -7  -5 801.171 34.0295  24
  -1  -7  -5 839.896 36.3138   9
  -1  -7   5 819.640 37.4909   3
  -1  -7  -5 825.413 37.3857  28
  -1  -7  -5 777.505 36.6858  25
   1   7  -5 823.330 36.2426  14
  -1  -7  -6 756.259 36.6289  28
  -1   7  -6 725.356 36.2375  14
   1   7  -6 707.321 35.3688   2
  -1  -7   6 771.032 36.2149   3
  -1   7  -6 733.396 38.9588  17
  -1  -7  -6 756.006 35.3362   9
   1  -7  -6 781.762 35.4214  24
   1  -7  -6 738.616 36.9787  25
  -1  -7  -6 785.872 37.6465  14
   1  -7  -6 728.544 35.6632   2
   1  -7  -6 712.505 37.5210  28
  -1   7   6 721.856 35.9576   3
   1   7  -6 799.970 35.7985  14
   1   8   0 3216.69 102.268  17
   1   8   0 3223.16 104.376   5
   1  -8   0 3101.16 102.181  23
  -1   8   0 3097.35 103.692  22
   1   8   0 3110.28 101.842  22
  -1   8   0 3156.62 103.059  13
   1  -8   0 3190.61 103.825   6
   1   8   0 3155.33 103.518  12
   1   8   0 3089.52 103.657  11
  -1   8   0 3130.77 103.855  12
   1  -8   0 3171.52 100.503   7
   1  -8   0 3252.62 104.716  19
  -1  -8   0 3147.35 103.068   6
   1  -8   0 3129.94 102.328   9
  -1  -8   0 3186.33 101.930  30
  -1  -8   1 3363.34 107.209   3
  -1   8  -1 3362.01 106.733  21
   1  -8  -1 3324.95 106.841   2
   1  -8  -1 3359.42 107.923   7
   1  -8  -1 3193.55 108.851  19
  -1   8   1 3263.00 109.927  22
  -1   8   1 3277.90 110.098  20
  -1   8   1 3428.82 109.153  13
   1   8   1 3297.07 110.652   5
  -1   8  -1 3308.43 109.974  12
   1  -8  -1 3331.61 109.568   9
   1   8   1 3251.95 108.578  12
   1  -8  -1 3214.92 109.319  26
   1   8  -1 3242.83 108.236  10
   1   8  -1 3405.06 109.295  11
   1   8  -1 3380.17 107.021   2
  -1   8  -1 3387.80 110.386  17
   1  -8   1 3484.67 111.810  19
  -1   8   1 3344.61 107.121   3
  -1   8   2 2333.77 73.3322  29
  -1   8  -2 2258.07 77.2648  12
   1   8  -2 2265.50 75.2426  11
   1  -8  -2 2251.05 76.0297   7
   1   8  -2 2230.20 76.6724  14
  -1  -8   2 2310.03 75.9473   3
   1   8   2 2231.64 77.4298   5
  -1  -8   2 2139.62 79.1055  23
  -1   8   2 2246.59 75.5818   3
   1  -8   2 2279.84 79.2374  19
   1  -8  -2 2216.09 77.0048  31
   1  -8  -2 2235.40 77.2250   9
   1  -8  -2 2246.24 73.8930  16
   1  -8  -3 1847.72 66.7805   9
  -1  -8  -3 1861.35 66.8389  33
   1  -8   3 1839.27 64.9908   3
   1   8   3 1844.25 64.7325   3
   1  -8  -3 1873.05 64.9062  31
   1  -8  -3 1863.28 66.0069   7
  -1   8  -3 1889.90 68.7718  17
   1   8  -3 1836.70 62.5350  11
  -1  -8  -3 1840.56 63.2361  31
   1   8  -3 1920.98 66.7699  14
   1  -8   3 1870.73 68.3061  19
  -1  -8  -3 1970.48 66.5258   7
  -1  -8   3 1972.05 69.6325  23
   1   8   3 1935.02 66.1123   5
  -1  -8   3 1875.30 66.3952   3
   1  -8  -3 1832.95 67.2097  33
  -1   8   3 1917.32 66.0718   3
  -1  -8  -4 1139.67 44.6395   7
   1  -8   4 1092.55 40.1600  27
  -1  -8   4 1101.18 44.6808   3
  -1  -8  -4 1107.14 45.5642  25
  -1  -8  -4 1139.47 45.4240  33
  -1   8  -4 1228.56 48.4181  17
  -1  -8  -4 1165.07 46.6098  14
   1   8   4 1093.33 43.2063   3
   1   8   4 1120.98 42.0912   5
   1  -8   4 1130.43 43.8350   3
   1  -8  -4 1118.68 45.7495  33
   1  -8  -4 1180.13 45.3268   9
   1   8  -4 1117.97 44.2869  14
  -1   8   4 1043.74 43.9080   3
   1  -8   4 1053.51 44.0611  19
   1  -8  -4 1091.93 40.4816  31
  -1  -8   4 1081.35 44.1638  19
  -1  -8  -5 815.135 40.5570  14
  -1  -8   5 903.768 39.6642   3
   1  -8  -5 944.530 41.9046  25
  -1  -8  -5 881.389 39.3692   7
   1   8  -5 920.099 39.1665  14
   1   8   5 887.631 34.4963   5
  -1   8  -5 759.965 38.6098  14
  -1   8   5 842.728 39.0813   3
  -1  -8  -5 984.097 39.9980   9
  -1  -8  -5 886.049 39.6535  28
  -1  -8  -5 961.679 37.3277  24
  -1   8  -5 858.460 42.4172  17
  -1  -8   5 918.062 36.2184  19
   1  -8  -5 898.569 39.7508   9
  -1  -8  -5 783.247 38.8227  25
  -1  -8  -6 513.983 28.2827   9
   1  -8  -6 535.529 30.2474  28
  -1   8  -6 515.983 28.9544  14
  -1  -8  -6 517.540 28.9398  28
   1  -8  -6 579.512 28.8352  24
  -1   8  -6 546.717 27.9113  12
   1   8  -6 509.244 27.9176   2
   1  -8  -6 495.996 27.6296   2
  -1  -8  -6 583.495 31.1509  14
  -1   8   6 504.636 28.6874   3
  -1  -8   6 509.764 28.3449   3
   1   8  -6 577.730 28.9069  14
  -1   8  -6 551.883 32.0988  17
   1  -8  -6 480.190 29.1944  25
   1  -9   0 350.382 15.7782  19
   1  -9   0 335.404 13.3877   9
   1   9   0 333.704 14.6592  11
   1   9   0 311.825 12.8510  22
  -1  -9   0 353.850 14.2671   6
  -1   9   0 306.386 14.6224  12
  -1   9   0 335.045 14.1706  13
   1  -9   0 362.350 14.9455   6
  -1  -9   0 322.040 12.7511  30
  -1   9   0 337.023 14.8067  22
   1   9   0 343.793 14.6620  12
   1   9   0 344.765 13.3565  17
  -1   9   1 531.850 19.9997  13
   1   9   1 462.057 19.2515  12
   1  -9  -1 495.598 20.1550   9
   1  -9  -1 511.795 20.3718  26
   1   9   1 520.773 21.5769   5
   1  -9  -1 516.590 19.9526  19
   1  -9   1 492.311 22.0220  19
  -1   9  -1 489.958 20.6835  12
   1   9  -1 493.214 19.1063  10
  -1   9  -1 487.739 20.8025  17
  -1   9   1 500.939 17.1637   3
   1   9  -1 474.529 19.8367  11
  -1   9   1 482.262 20.5716  22
   1  -9  -1 507.600 18.5333   7
  -1  -9   1 510.917 17.2353   3
  -1   9   1 518.678 20.9243  20
   1   9  -1 467.123 20.1028  17
   1   9  -2 252.185 12.0431  11
   1  -9  -2 253.351 13.7042   9
  -1  -9   2 243.479 11.6822   3
   1  -9  -2 258.358 13.6861  31
   1  -9  -2 237.934 11.8921   2
   1   9  -2 256.252 13.1645  14
  -1  -9   2 236.211 14.9378  23
   1  -9  -2 276.164 12.7080   7
  -1   9  -2 274.649 13.9762  12
   1  -9  -2 262.199 10.4254  16
   1   9  -2 248.762 11.7619   2
  -1   9  -2 251.326 10.1293  21
   1  -9  -2 249.049 12.4506  26
   1  -9   2 253.958 15.3819  19
   1   9  -2 239.563 11.7146  10
   1   9   2 264.673 14.0978   5
  -1   9   2 249.998 11.5865   3
  -1  -9  -2 245.729 10.7609  19
  -1   9  -2 264.378 10.6440  10
   1  -9  -3 334.963 15.8087  31
   1   9   3 290.867 16.0794   5
   1  -9  -3 313.020 16.2761   7
  -1  -9  -3 302.095 14.1614  31
   1   9  -3 291.239 13.1862  11
  -1  -9   3 299.869 18.6116  23
   1  -9  -3 308.141 16.7798   9
   1  -9  -3 304.509 17.2166  33
  -1  -9  -3 316.475 16.4655   7
  -1  -9   3 303.347 15.8663   3
  -1   9  -3 313.890 18.2689  17
  -1  -9  -3 301.533 16.7511  33
  -1   9  -3 303.363 12.6279  10
   1  -9   3 313.278 18.4823  19
  -1   9   3 289.874 15.1692   3
   1   9  -3 273.386 16.2283  14
   1  -9  -4 125.552 13.1116  33
  -1   9  -4 123.655 14.0706  17
  -1   9  -4 135.317 7.97035  10
  -1  -9  -4 142.825 13.1288  33
   1   9  -4 149.315 12.8556  14
  -1  -9  -4 115.253 12.8101  25
  -1  -9   4 110.275 11.9203   3
  -1  -9  -4 113.533 13.2069  14
   1  -9   4 141.034 13.2870  19
   1  -9  -4 129.967 9.87141  31
   1   9   4 124.655 10.7583   5
  -1   9   4 115.970 11.4705   3
   1  -9  -4 118.517 12.1420   9
  -1  -9  -4 126.435 12.1758   7
  -1  -9  -4 124.757 12.2761   9
  -1  -9   4 104.887 12.2861  19
  -1  -9  -5 97.5149 13.7642  25
  -1   9   5 133.814 13.8781   3
  -1   9  -5 155.935 15.6730  14
   1  -9  -5 130.397 16.4741  25
   1   9  -5 129.751 14.2436  14
   1   9  -5 134.694 13.7194   2
  -1  -9   5 162.498 13.4516  19
  -1  -9  -5 117.969 15.2038  14
  -1   9  -5 122.740 14.9888  12
  -1  -9  -5 144.470 15.1878   7
   1  -9  -5 114.780 15.7016  14
  -1  -9   5 146.503 15.1588   3
   1  -9  -5 118.342 13.1739   2
  -1   9  -5 142.684 17.8439  17
  -1  -9  -5 127.580 14.5253  28
   1   9  -6 41.7405 14.0071  17
   1   9  -6 43.1711 12.3825  14
   1  -9  -6 61.9416 12.5110   2
  -1   9  -6 68.7410 16.1793  17
   1  -9  -6 57.3129 12.3024  24
  -1   9  -6 35.8846 12.6947  14
   1  -9  -6 70.1706 14.6469  28
  -1  -9   6 61.6904 12.8246   3
  -1   9   6 42.7498 12.2970   3
   1  -9  -6 65.7541 14.0180  25
  -1   9  -6 43.9484 12.1214  12
   1   9  -6 37.5613 11.5359   2
  -1  -9  -6 33.8803 13.1048   9
  -1  -9  -6 87.7251 15.1444  14
   1  10   0 361.111 14.1933  22
   1  10   0 365.474 14.5609  17
  -1  10   0 371.408 15.6609  13
  -1  10   0 384.579 16.4507  22
   1  10   0 334.419 15.7316  12
   1 -10   0 352.480 15.9195   6
   1 -10   0 360.825 17.0503  19
   1 -10   0 367.439 14.4646   9
  -1 -10   0 352.329 13.7786  30
   1  10   0 360.622 16.0402  11
  -1 -10   0 366.204 15.5340   6
  -1  10  -1 280.704 14.0775  17
  -1  10   1 285.440 13.1386  13
   1 -10   1 272.186 15.3790  19
  -1  10   1 265.220 9.39981   3
  -1 -10   1 294.658 9.53829   3
   1 -10  -1 252.095 13.1633  26
   1 -10  -1 269.341 13.0965  19
   1  10  -1 253.502 12.1063  10
   1 -10  -1 289.541 11.5742   7
   1  10   1 263.014 12.6622  12
   1  10   1 281.178 14.6937   5
   1  10  -1 285.428 13.3758  11
  -1  10   1 267.228 13.6775  20
  -1  10   1 265.995 13.6601  22
   1 -10  -1 252.132 12.9690   9
   1  10  -1 272.431 13.2873  17
  -1  10  -1 266.400 13.9889  12
  -1 -10   1 269.504 14.8150  23
  -1 -10   2 261.639 11.7422   3
  -1 -10  -2 255.915 11.4602  19
  -1  10  -2 252.104 14.4368  12
   1  10  -2 276.088 12.9167  11
  -1  10  -2 265.674 10.0255  21
   1  10  -2 254.868 12.3516  10
   1 -10  -2 262.945 14.3491  31
  -1 -10   2 249.391 15.5233  23
   1 -10  -2 274.579 13.0245   7
  -1  10  -2 266.751 11.1782  10
  -1  10   2 258.052 11.4969   3
   1  10   2 255.393 14.4343   5
  -1  10  -2 244.204 14.9946  17
   1 -10  -2 265.117 13.1273  26
   1  10  -2 258.191 13.8085  14
  -1  10   2 254.938 13.4578  13
   1 -10  -2 239.448 14.0300   9
   1 -10  -2 268.144 11.8092   2
  -1 -10  -2 263.467 11.3240  26
   1 -10  -2 265.962 10.5411  16
   1  10  -3 183.699 12.6669  14
  -1 -10   3 159.244 13.4571  23
   1 -10  -3 165.447 11.3687  31
  -1 -10  -3 163.707 12.6834  33
   1  10  -3 168.485 9.45413  11
  -1 -10  -3 152.487 9.77192  31
  -1  10  -3 180.377 8.65032  10
  -1  10   3 143.408 10.1581   3
  -1 -10  -3 173.898 12.0002   7
  -1  10  -3 170.288 12.7613  12
   1 -10  -3 161.783 12.4158   9
   1 -10  -3 133.206 10.1574   2
   1  10  -3 150.731 10.2770   2
   1  10   3 181.797 12.6015   5
   1 -10  -3 146.448 11.8625  33
   1 -10   3 147.433 13.8690  19
   1 -10  -3 160.782 11.5490   7
  -1 -10   3 156.129 10.6864   3
   1 -10  -4 105.377 12.9701  33
  -1 -10  -4 134.174 13.2243   9
  -1  10  -4 154.012 15.2238  17
   1 -10  -4 141.368 10.9051  31
   1 -10  -4 132.253 11.6732   2
  -1  10   4 112.751 11.3466   3
   1  10  -4 157.630 12.0728   2
  -1 -10  -4 157.900 14.3631  33
   1  10  -4 127.980 12.6382  14
  -1 -10   4 152.844 14.2088  19
  -1  10  -4 157.849 14.4914  14
   1 -10   4 147.609 14.7555  19
  -1 -10   4 150.828 12.8067   3
  -1 -10  -4 155.465 14.6988  25
  -1 -10  -4 142.595 13.4388   7
   1 -10  -4 141.698 13.8785   9
  -1  10  -4 149.937 14.2917  12
  -1  10  -4 146.006 8.65471  10
   1  10   4 155.186 12.2873   5
   1 -10  -5 60.5956 13.7241  25
   1 -10  -5 64.3242 11.4686   2
  -1  10  -5 49.8561 14.7422  17
   1  10  -5 78.3197 11.5444   2
  -1  10  -5 83.0596 13.6873  12
   1 -10  -5 73.4214 13.7429  14
  -1 -10  -5 105.154 13.7831   7
   1  10  -5 88.3348 12.3677  14
  -1 -10   5 112.431 13.8142   3
  -1 -10  -5 88.1054 12.9365  28
  -1  10  -5 74.6604 12.8248  14
  -1 -10  -5 65.9608 12.5162  25
  -1 -10   5 75.8953 11.4118  19
  -1 -10  -5 98.3821 15.1666  14
  -1  10   5 80.6512 12.3161   3
  -1 -10  -6 104.109 16.2415  14
   1 -10  -6 89.9595 14.8258  25
  -1  10  -6 118.150 14.8078  14
   1 -10  -6 60.5061 13.7795  28
   1  10  -6 76.1792 11.9746   2
   1  10  -6 92.9593 16.9620  17
  -1  10  -6 59.8699 13.3816  12
   1  10  -6 87.8315 13.5259  14
  -1  10  -6 89.7076 17.3976  17
  -1 -10  -6 49.6548 13.5196   9
  -1  11   0 1152.55 42.4625  22
   1 -11   0 1193.82 40.3177   9
  -1 -11   0 1171.69 39.6600  30
   1  11   0 1157.76 42.4187  13
  -1 -11   0 1143.33 41.7895   6
   1  11   0 1160.28 40.6084  17
   1  11   0 1192.15 42.9198  11
  -1  11   0 1246.22 42.3900  13
   1 -11   0 1220.30 44.1708  19
   1  11   0 1171.18 40.2562  22
   1  11   0 1171.86 42.6751  12
   1 -11   0 1133.87 42.4372   6
  -1  11   1 971.155 36.5571  22
   1  11  -1 1018.93 36.5196  11
   1 -11  -1 1030.20 36.2070   9
  -1  11   1 1005.75 36.1642  13
   1 -11   1 1041.77 39.2109  19
  -1  11  -1 911.695 36.7602  17
   1  11  -1 923.412 35.8250  17
   1 -11  -1 981.294 36.4565  26
   1  11   1 935.180 35.5268  12
  -1 -11   1 913.598 37.8582  23
   1 -11  -1 998.453 33.6496   7
  -1  11  -1 1037.00 37.4955  12
   1  11  -1 973.016 34.9785  10
   1  11   1 892.216 37.5501   5
  -1  11   1 995.355 36.5987  20
   1  11  -1 937.220 36.7891  12
   1 -11  -1 949.721 36.1193  19
   1  11  -2 888.616 33.6886  11
   1  11  -2 907.538 36.3748  17
   1 -11  -2 837.888 34.9080   9
   1  11  -2 891.526 34.9197  14
   1 -11  -2 916.694 33.2952   7
   1  11  -2 880.114 32.9612  10
   1 -11  -2 930.693 31.4191   2
  -1  11  -2 843.449 35.5438  12
  -1 -11  -2 934.030 31.8554  26
  -1  11  -2 858.099 31.4015  10
   1 -11  -2 946.347 36.1363  31
  -1  11  -2 880.437 36.5384  17
   1 -11  -2 925.489 34.1008  26
   1  11   2 928.856 36.3031   5
  -1 -11   2 879.925 31.1995   3
  -1  11   2 896.476 31.0498   3
  -1 -11   2 896.377 37.6719  23
  -1  11   2 915.959 34.6450  13
  -1 -11  -2 892.949 32.1631  19
  -1 -11   3 654.021 25.6689   3
   1  11  -3 635.904 25.5061   2
   1 -11   3 668.771 31.3634  19
   1  11  -3 623.246 25.4394  10
   1 -11  -3 609.652 28.5345   9
   1  11  -3 638.179 28.2235  14
  -1  11   3 623.536 25.1078   3
  -1  11  -3 626.357 29.3450  14
  -1  11  -3 606.593 28.7751  12
  -1 -11  -3 611.610 25.7599  31
   1 -11  -3 656.508 25.9798   2
  -1 -11  -3 638.891 27.5041   7
  -1 -11   3 667.219 31.1923  23
   1  11  -3 638.064 24.7748  11
   1 -11  -3 631.375 27.0580   7
   1 -11  -3 617.231 27.4037  31
   1  11   3 631.963 28.3136   5
  -1 -11  -3 690.462 29.5296  33
  -1  11  -3 624.370 23.4428  10
   1 -11  -3 628.944 29.1996  33
   1 -11   4 499.343 27.5296  19
   1  11   4 467.974 23.9201   5
   1  11  -4 527.478 26.0160  14
  -1 -11  -4 526.479 26.0398   7
   1 -11  -4 548.256 27.9410  33
  -1 -11  -4 513.815 27.0280  33
  -1 -11   4 552.701 24.5226   3
  -1 -11   4 561.377 27.8403  19
   1 -11  -4 497.246 26.7757   9
  -1 -11  -4 493.675 26.8486  25
  -1  11   4 525.112 23.5018   3
   1  11  -4 520.228 23.7301   2
   1 -11  -4 494.101 22.7881  31
   1 -11  -4 478.517 23.3875   2
   1  11  -4 459.218 21.6948  10
  -1  11  -4 527.256 27.1256  14
  -1  11  -4 526.040 29.3129  17
  -1 -11  -4 507.116 26.4322   9
  -1  11  -4 476.566 26.1923  12
  -1  11  -5 330.437 22.4709  14
  -1 -11  -5 347.947 22.5731   9
   1  11  -5 323.266 16.5791  10
   1 -11  -5 316.542 22.5172   9
   1 -11  -5 314.408 23.0266  33
  -1 -11  -5 388.091 24.9521  14
  -1  11  -5 340.577 22.3506  12
  -1 -11  -5 333.311 21.8026   7
   1  11  -5 332.935 19.4036   2
   1  11  -5 344.293 21.1827  14
  -1  11   5 319.540 19.7157   3
   1 -11  -5 304.100 23.1987  25
  -1 -11  -5 339.202 22.0522  25
   1 -11  -5 321.717 23.7851  14
  -1 -11   5 302.397 20.0589  19
  -1  11  -5 320.685 25.4857  17
  -1  12   0 990.803 36.3736  13
  -1  12   0 930.996 36.3724  22
   1 -12   0 967.992 36.8665   6
  -1 -12   0 978.556 36.0958   6
  -1 -12   0 962.203 33.2986  30
   1  12   0 987.399 36.6470  13
   1  12   0 1003.53 36.9937  12
   1 -12   0 983.284 38.3087  19
   1  12   0 1000.77 37.0744  11
   1  12   0 949.366 34.0487  22
   1  12  -1 375.634 18.5632  12
  -1  12  -1 356.571 18.2849  17
  -1  12  -1 372.152 18.6208  12
   1 -12  -1 382.842 17.8625  19
   1  12  -1 425.370 18.4958  11
   1  12  -1 372.745 17.5159  17
   1  12  -1 381.563 16.6581  10
  -1  12   1 392.738 18.1378  22
   1  12   1 369.955 17.3137  12
   1 -12  -1 411.728 15.2320   7
  -1  12   1 410.763 17.8734  13
  -1 -12   1 403.492 19.6189  23
   1 -12   1 383.265 20.1761  19
   1 -12  -1 392.575 17.5941   9
  -1  12   1 389.190 18.1247  20
   1  12   1 361.888 18.0459  13
   1  12   1 328.052 17.6872  11
   1 -12  -1 356.206 17.7391  26
   1  12   2 761.402 33.1841   5
  -1  12   2 824.107 32.2068  13
  -1 -12  -2 840.076 29.2187  26
   1 -12  -2 823.204 33.5695  31
   1  12  -2 771.219 30.1584  10
  -1 -12  -2 761.046 29.3844  19
  -1  12  -2 820.700 33.6434  12
   1  12  -2 831.885 33.8265  17
   1 -12  -2 840.119 30.3873   7
   1 -12  -2 752.763 30.8935  26
  -1  12  -2 746.427 33.3868  17
   1 -12  -2 814.969 32.5843   9
  -1 -12   2 771.365 34.5648  23
   1  12  -2 824.920 31.3229  11
  -1 -12  -3 229.902 14.0496  31
  -1  12  -3 232.928 17.4016  17
   1  12  -3 263.152 18.1373  17
  -1 -12  -3 278.994 16.9040   9
  -1 -12   3 255.104 18.4553  23
   1 -12  -3 259.108 16.6514   9
  -1  12  -3 241.830 16.8463  14
   1 -12  -3 254.542 14.9429   7
   1 -12   3 277.388 19.1546  19
   1  12  -3 259.232 13.7278  10
   1  12  -3 255.527 12.9742   2
   1  12   3 277.028 16.7815   5
   1 -12  -3 251.893 15.7664  31
  -1 -12  -3 263.756 15.4255   7
   1  12  -3 215.475 15.2437  14
  -1  12   3 244.775 12.5163   3
  -1  12  -3 227.445 16.5183  12
  -1  12  -3 256.646 11.8216  10
   1  12  -3 276.586 13.4691  11
   1  12  -3 241.100 17.5769  12
   1  12  -4 463.908 27.6003  17
   1  12  -4 462.975 21.2015   2
  -1  12  -4 484.685 25.8768  14
  -1 -12  -4 420.201 24.9937  33
   1 -12  -4 463.450 26.0252  33
   1  12  -4 416.756 20.0930  10
  -1 -12  -4 497.324 25.3685   9
   1 -12  -4 451.250 25.2334   9
   1 -12   4 486.279 26.9866  19
  -1 -12  -4 449.182 24.0823   7
  -1 -12   4 419.701 25.6707  19
  -1  12   4 446.798 20.7800   3
  -1  12  -4 426.178 25.1571  12
   1  12  -4 450.145 24.2417  14
   1 -12  -4 448.559 21.6874  31
   1 -12  -5 101.662 15.5371  33
   1 -12  -5 141.713 17.1475  14
  -1 -12  -5 131.426 15.2127   7
  -1 -12  -5 144.932 15.8581   9
  -1  12  -5 112.280 15.1774  12
   1 -12  -5 113.993 15.6901  25
  -1 -12  -5 119.712 15.2446  25
  -1 -12   5 127.997 14.1142  19
   1  12  -5 110.191 13.9286  14
  -1 -12  -5 111.991 16.0459  14
  -1  12  -5 95.1636 17.2304  17
   1  12  -5 128.054 16.0369  12
   1 -12  -5 170.400 16.8316   9
  -1  12  -5 101.703 14.6875  14
   1  13   0 234.891 13.4350  12
   1 -13   0 217.305 13.2314   6
  -1 -13   0 228.335 13.1709  23
  -1 -13   0 248.377 13.1427   6
  -1  13   0 241.468 13.2576  13
  -1  13   0 239.425 12.1957  20
   1  13   0 227.927 13.4265  13
   1  13   0 243.537 11.2561  22
  -1  13   0 231.771 13.3297  22
   1  13   0 246.395 14.1534  11
   1 -13   0 256.071 14.8696  19
  -1  13  -1 101.925 9.22021  17
   1  13  -1 112.784 9.23834  11
   1 -13  -1 99.9235 8.96307  26
   1 -13  -1 112.136 9.36197   6
   1  13   1 81.2586 7.80181  12
  -1 -13   1 96.4811 9.76527  23
   1  13  -1 86.2218 6.78533  22
  -1  13  -1 83.6267 8.98588  12
   1 -13  -1 90.9157 8.71111  19
   1 -13  -1 98.9042 8.42284   9
   1  13  -1 108.859 9.77966  12
   1  13  -1 86.5495 8.00826  17
  -1  13   1 91.8387 8.63649  22
  -1  13  -1 102.684 9.20256  22
   1  13  -1 71.3567 7.49811  10
   1  13   1 99.6691 8.87646  13
   1 -13   1 102.919 10.7139  19
  -1  13   1 89.5394 8.35469  13
  -1 -13  -2 210.480 11.1203  19
   1 -13  -2 199.953 13.5419   9
   1 -13  -2 204.427 14.3024  31
   1  13  -2 197.541 11.4921  10
   1  13  -2 203.429 12.5763  11
  -1  13  -2 197.885 14.0173  12
   1 -13  -2 184.560 12.1827  26
   1 -13  -2 206.669 11.4377   7
  -1 -13   2 208.701 15.2700  23
   1  13  -2 200.304 14.0394  17
  -1  13  -2 191.571 14.0905  17
  -1  13   2 190.124 12.9361  13
   1 -13   3 84.0312 12.8284  19
  -1  13  -3 72.7761 11.4458  14
   1  13  -3 53.5270 10.5027  17
  -1 -13  -3 54.9845 8.12790  31
  -1 -13   3 62.1144 13.2255  19
  -1 -13  -3 50.5882 8.76298   7
  -1 -13  -3 73.4289 10.5157   9
   1  13  -3 72.2953 7.85438  10
   1 -13  -3 51.2721 9.92455   9
  -1  13  -3 75.3710 11.0591  12
   1 -13  -3 63.6310 9.79882  31
   1  13  -3 58.3386 10.6906  12
  -1  13  -3 68.0345 11.0309  17
  -1 -13   3 39.7568 10.4719  23
   1  13  -4 74.4280 14.4652  17
  -1 -13   4 85.6717 13.8849  19
   1  13  -4 121.299 10.6304  10
   1 -13   4 108.713 15.4744  19
  -1 -13  -4 92.8602 12.9907   9
   1  13  -4 113.311 13.3809  14
   1  13  -4 131.164 15.6159  12
   1 -13  -4 99.5509 13.9060  33
   1 -13  -4 96.6674 13.3753   9
  -1 -13  -4 106.721 13.9474  33
  -1  13  -4 104.028 13.6432  12
  -1  13  -4 127.262 14.2579  14
  -1 -13  -4 85.5264 11.9155   7
   1  13  -5 25.2733 13.8287  17
   1 -13  -5 41.5692 13.7445  33
   1  13  -5 32.1171 10.7192  14
  -1 -13   5 33.6839 11.6059  19
  -1 -13  -5 26.6448 11.6185  25
  -1  13  -5 35.2780 15.4275  17
  -1 -13  -5 16.1546 11.9201   9
  -1  13  -5 31.1092 11.6954  14
  -1 -13  -5 24.7230 12.9773  14
   1 -13  -5 19.2463 12.9942  14
   1  13  -5 19.7308 12.0488  12
  -1  13  -5 11.7276 12.4705  12
  -1 -13  -5 24.4058 13.3681  33
   1 -13  -5 26.7579 13.8380  25
   1 -13  -5 21.4357 12.3820   9
  -1  14   0 20.1864 5.57644  20
   1  14   0 18.1499 5.97102  13
  -1 -14   0 26.3117 4.86814   9
  -1 -14   0 18.6086 5.77713  23
   1  14   0 17.7204 4.40283  22
   1 -14   0 16.5355 5.64510   6
  -1  14   0 26.7837 6.81006  13
   1 -14   0 17.6875 6.52270  19
  -1 -14   0 37.1691 6.63381   6
  -1  14   0 13.3479 6.28521  22
   1  14   0 26.2456 6.58486  12
   1  14   0 24.2053 6.49406  11
   1  14  -1 54.8025 7.87413  11
   1  14   1 40.1722 7.11037  12
  -1 -14  -1 53.9456 7.64926  19
   1 -14  -1 42.1575 7.05737   9
   1 -14  -1 50.9240 7.88248  19
   1  14   1 53.5763 7.79484  13
  -1 -14  -1 68.9887 7.35764   9
  -1 -14   1 49.3610 8.51589  23
   1  14  -1 57.2134 6.47960  22
   1  14  -1 57.8842 7.29746  17
   1 -14  -1 48.1211 7.78038  26
  -1  14  -1 53.6889 8.09457  12
  -1  14  -1 68.0595 8.30431  22
   1 -14   1 49.4843 9.48395  19
  -1  14  -1 65.0785 7.65342  13
  -1 -14  -1 58.9718 7.81803   6
   1 -14  -1 84.7414 8.72273   6
  -1  14   1 50.4531 8.00213  22
   1  14  -1 59.0599 8.60347  12
  -1  14   1 56.8510 7.93860  13
  -1 -14  -1 50.8112 5.12773  30
  -1  14  -1 66.6059 8.50267  17
  -1 -14  -2 33.3933 6.96293   7
  -1  14  -2 32.7869 8.08302  17
  -1 -14  -2 40.1698 7.98126   9
   1 -14  -2 18.7049 7.82977   9
   1 -14  -2 18.8778 6.33481  26
   1  14  -2 27.5682 6.23645  10
   1 -14  -2 19.5815 8.09768  31
  -1 -14   2 21.5117 9.16610  23
  -1  14   2 18.6065 7.30520  13
   1 -14   2 25.2261 10.6076  19
  -1  14  -2 22.1190 8.07119  12
  -1 -14  -2 29.3434 6.00584  19
   1  14  -2 32.2521 8.04778  17
   1  14  -2 24.0169 6.78855  11
  -1 -14  -3 34.2112 9.59083   9
   1  14  -3 35.4047 10.4180  17
  -1 -14  -3 36.5402 9.05756   7
   1  14  -3 22.6240 10.0253  12
  -1  14  -3 39.3687 10.4708  12
  -1 -14   3 36.8630 11.9401  19
  -1 -14  -3 26.3445 7.72084  31
   1 -14  -3 21.5676 8.56474  31
  -1  14  -3 31.8409 10.3927  17
   1 -14   3 24.7508 11.8687  19
   1  14  -3 53.4759 8.01025  10
   1 -14  -3 24.5256 9.34282   9
   1 -14  -4 24.6936 10.6841  33
   1 -14  -4 22.9587 10.9693   9
  -1  14  -4 13.4956 10.4877  12
   1 -14   4 7.71485 12.8647  19
  -1 -14  -4 12.6247 9.99172   7
  -1 -14  -4 11.5840 10.9191  33
  -1  14  -4 22.2447 12.8043  17
   1  14  -4 5.89535 11.6609  17
  -1 -14  -4 36.0231 11.5940   9
   1  14  -4 14.6021 11.8370  12
  -1 -14   4 14.6364 12.1371  19
   1  14  -4 7.76404 7.51296  10
  -1  14  -4 14.8736 10.8431  14
   1  14  -5 22.6450 12.8691  17
  -1  14  -5 8.10696 11.9397  14
   1 -14  -5-1.91265 12.3248  14
   1 -14  -5 13.0079 12.5525   9
   1 -14  -5 3.72891 13.0958  25
  -1 -14  -5 4.81689 11.5545   9
   1 -14  -5 5.62658 11.9428  33
   1  14  -5 9.58788 10.6614  14
  -1 -14  -5 1.72768 12.6645  33
  -1  14  -5 11.7995 12.8518  12
   1  14  -5 8.94403 11.9269  12
  -1 -14  -5 11.2824 13.0765  14
  -1 -14   5 27.0498 11.7903  19
  -1  15   0 92.8647 9.44421  13
   1  15   0 80.2525 9.81710  13
  -1  15   0 66.8962 7.24089  20
   1  15   0 60.5825 8.26662  12
  -1 -15   0 67.7317 7.74991  23
   1 -15   0 84.9484 9.55715   6
  -1  15   0 78.6277 8.96231  22
  -1 -15   0 66.7095 8.46657   6
   1 -15   0 85.5905 10.7801  19
  -1 -15  -1 3.98430 6.49256   6
   1  15  -1 0.60586 4.95613  22
   1 -15   1-1.52358 7.52835  19
  -1  15   1 6.97194 6.56618  13
   1 -15  -1 8.35581 6.44630  19
  -1 -15  -1 6.16065 5.99269   9
  -1 -15  -1-3.16719 6.80175  19
  -1  15  -1 6.79371 6.50529  13
   1  15  -1 3.62765 6.70710  12
  -1  15   1 5.90259 6.37539  22
  -1  15  -1 1.00053 6.33147  22
   1 -15  -1 4.24508 6.16058  26
  -1  15  -1-6.19574 7.08786  12
   1  15   1 7.45254 6.89942  13
   1 -15  -1 1.11786 6.62850   6
  -1 -15   1-3.41802 6.84900  23
   1 -15  -1 9.58956 6.56024   9
   1  15  -1 8.75711 5.93336  17
   1  15  -1 8.56483 7.09748  11
  -1  15   2 65.7611 9.43419  13
  -1 -15  -2 44.8004 8.90326   9
   1  15  -2 63.5852 7.97664  10
   1 -15  -2 55.6753 9.13875   9
   1  15  -2 76.1995 10.1871  17
   1 -15   2 66.5694 12.0713  19
   1 -15  -2 74.9463 10.9833  31
  -1 -15   2 44.2721 10.3256  23
  -1  15  -2 67.2355 10.7499  12
  -1 -15  -2 46.1914 7.37800   7
   1 -15  -2 61.9409 8.65233  26
  -1 -15   2 90.4899 13.7529  19
  -1  15  -2 45.1513 9.35778  17
  -1  15  -3-3.44931 10.0102  17
   1 -15  -3 6.76417 8.61197  31
  -1 -15  -3-15.6197 9.00370   9
  -1 -15  -3-3.41275 7.45672  31
  -1 -15   3-4.08292 11.5884  19
   1  15  -3-1.69035 9.73973  12
   1 -15  -3 18.4856 9.76405   9
  -1 -15  -3 1.00516 7.94625   7
   1 -15   3 8.04414 11.3289  19
   1  15  -3 13.0864 10.0947  17
   1  15  -3 9.76903 7.15030  10
  -1  15  -3 6.39782 10.1818  12
   1  15  -4 23.8985 8.17806  10
  -1  15  -4 34.5950 13.5377  17
  -1  15  -4 50.4179 12.7339  12
  -1 -15  -4 36.7908 10.9995   7
  -1 -15  -4 46.9922 12.2226   9
   1  15  -4 29.2856 12.5549  17
   1 -15  -4 59.2717 13.5066  33
  -1 -15  -4 48.8025 13.2482  33
   1  15  -4 24.1931 11.9016  12
   1 -15   4 25.9696 13.7946  19
   1 -15  -4 27.5575 11.7252   9
  -1 -15   4 49.3450 13.1773  19
   1 -15  -5 3.67664 12.5197  33
   1  15  -5 3.52960 12.4539  12
   1 -15  -5 5.62027 13.0902  14
   1  15  -5 17.8778 12.8715  17
  -1 -15  -5 17.2760 12.4156   9
  -1 -15  -5-1.83469 13.5063  14
  -1  15  -5 3.34972 12.3850  12
   1 -15  -5-8.96591 12.8999  25
  -1 -15  -5 5.06141 12.1942  33
  -1 -15   5-16.7055 11.5271  19
   1 -16   0 10.3474 7.54897   6
  -1 -16   0 18.0910 7.34516   6
  -1 -16   0 7.17859 8.40483  19
  -1  16   0 7.59220 6.83493  13
   1 -16   0 17.8473 8.31924  19
  -1  16   0 8.77151 6.82428  22
   1  16   0 26.6766 7.86977  13
  -1 -16   0 19.0304 6.64022  23
   1  16   0 10.3603 7.29705  12
  -1  16   0 16.3529 7.92282  12
   1  16  -1 11.7742 6.64174  17
   1 -16  -1 10.0976 6.88332  19
  -1 -16  -1 3.16278 6.30390   9
  -1 -16  -1 1.78498 6.30278  26
  -1  16   1 8.19136 7.36988  22
  -1 -16  -1 7.49091 6.93838   6
   1  16  -1 2.35835 7.04376  13
   1 -16   1-1.62599 8.80369  19
   1 -16  -1 1.13947 7.76397  26
   1 -16  -1 19.9113 8.82835  31
  -1 -16   1 8.00301 7.36896  23
  -1  16   1 6.51156 7.39495  13
  -1  16  -1 1.04135 6.86859  22
  -1  16  -1 11.5655 6.89585  13
   1  16   1 11.6023 7.30017  13
   1  16  -1 19.4825 8.12078  12
   1 -16  -1 16.8195 7.60536   6
  -1 -16  -1 14.6299 7.42215  19
  -1 -16   1 3.42859 9.51047  19
   1 -16   2 11.4781 10.8669  19
  -1 -16  -2 32.0342 8.67869   9
  -1  16  -2 4.70565 7.89497  22
   1 -16  -2 21.7351 8.60084   9
  -1  16   2 9.56173 7.97722  13
   1 -16  -2 15.1772 9.61172  31
   1  16  -2 16.3697 8.67520  17
  -1  16  -2 9.90004 8.68117  17
  -1 -16   2 19.5171 9.27369  23
   1 -16  -2 9.00310 7.34235  26
  -1  16  -2 2.98654 8.73926  12
  -1 -16   2 5.94149 10.7269  19
   1  16  -3 7.01805 10.7577  12
   1  16  -3 3.34153 7.54359  10
  -1 -16  -3 7.96493 9.77270   9
  -1  16  -3-10.5576 10.1388  17
  -1 -16  -3 3.65193 8.37752  31
   1 -16  -3-6.66225 9.72045   9
  -1  16  -3-5.02997 10.0098  12
   1 -16   3 21.0591 12.4859  19
   1 -16  -3 7.13705 9.40952  31
   1  16  -3 8.20481 10.3196  17
  -1 -16   3 2.12748 12.9594  19
  -1 -16  -3 3.92901 7.82579   7
   1  16  -4 15.3406 12.6571  17
  -1 -16  -4 25.6710 11.2351   9
  -1 -16  -4 37.1674 13.4232  33
  -1  16  -4 14.1969 12.4169  12
   1 -16  -4 22.6356 11.4724   9
   1  16  -4 5.63376 12.1860  12
   1 -16  -4 27.1169 12.1334  33
  -1  16  -4 16.2070 13.2949  17
  -1 -16  -4 19.9421 9.95929   7
  -1 -16   4 27.1955 13.6563  19
  -1  17   0 182.350 12.8119  22
  -1 -17   0 151.785 12.8612   6
  -1  17   0 186.666 14.2368  13
  -1 -17   0 150.517 14.6334  19
   1 -17   0 153.945 13.5983   6
   1  17   0 204.175 14.7077  12
  -1  17   0 152.443 13.8995  12
   1 -17   0 177.127 15.0220  19
   1  17   0 153.078 13.5258  13
   1  17  -1 100.740 12.0922  13
   1 -17  -1 54.3141 11.1960  31
  -1 -17  -1 83.1963 10.6700  19
   1 -17  -1 83.4795 11.1900   6
   1 -17   1 80.9747 12.6986  19
   1  17   1 73.9489 10.3808  13
  -1 -17   1 77.5963 12.8468  19
  -1 -17   1 105.232 11.1596  23
   1 -17  -1 77.3258 10.5687  26
  -1  17   1 98.7002 10.7519  13
  -1 -17  -1 107.476 10.4087  26
  -1 -17  -1 112.908 11.1859   6
  -1  17  -1 76.6841 10.1984  22
  -1  17  -1 101.705 11.0335  13
   1  17  -1 77.3734 11.4311  12
  -1  17  -2 129.170 12.6742  13
  -1 -17  -2 142.139 12.7900   9
   1 -17  -2 132.512 14.4710  31
  -1  17  -2 134.714 13.7565  17
   1 -17  -2 135.610 12.6982   9
  -1  17   2 130.965 12.6587  13
   1  17  -2 111.729 14.0896  12
   1 -17  -2 130.149 13.9973   6
  -1 -17  -2 138.953 13.9118   6
   1 -17   2 156.810 17.2158  19
  -1 -17   2 140.480 16.5667  19
   1  17  -2 120.444 12.7499  17
  -1  17  -2 144.915 14.9697  12
  -1  17  -2 152.606 13.4539  22
   1  17  -3 76.4849 13.7563  17
   1 -17   3 65.5134 15.7328  19
  -1 -17  -3 58.9906 11.0765  31
  -1 -17  -3 61.3622 11.6981   9
   1 -17  -3 49.1569 11.4879  31
  -1  17  -3 41.6441 12.4872  12
   1 -17  -3 38.3626 10.9980   9
  -1  17  -3 67.0441 12.7526  17
  -1 -17   3 50.2113 15.2777  19
  -1 -17  -4 80.1159 13.9081   9
   1 -17  -4 81.0275 14.1065  33
  -1 -17   4 45.0737 13.8492  19
  -1 -17  -4 63.5344 13.9285  33
   1  17  -4 65.5876 14.6688  12
  -1  17  -4 39.2249 12.9927  12
  -1  17  -4 79.1463 15.2862  17
   1  17  -4 79.4790 14.5873  17
   1  18   0 637.348 31.0277  13
  -1  18   0 641.165 28.2253  22
   1 -18   0 672.784 32.2747  19
  -1  18   0 763.897 31.4684  13
  -1 -18   0 631.573 29.4439   6
  -1  18   0 658.158 31.4793  12
   1 -18   0 686.788 31.8892  26
   1 -18   0 623.601 30.4154   6
  -1 -18   0 656.336 32.6798  19
   1  18   0 654.267 30.6392  12
   1 -18   1 412.647 25.6169  19
  -1 -18   1 422.153 26.4679  19
   1  18  -1 418.976 23.5805  12
  -1  18   1 426.115 22.6389  13
   1  18  -1 456.232 23.6054  13
   1 -18  -1 393.868 22.0559  26
   1  18   1 399.675 22.6769  13
   1 -18  -1 383.352 22.6829   6
   1 -18  -1 440.526 25.6524  31
  -1 -18  -1 380.104 21.7342   6
  -1  18  -1 417.501 22.4260  13
  -1  18  -1 411.521 21.1719  22
  -1 -18  -1 449.944 22.7062  19
  -1 -18  -2 596.602 26.5333   9
  -1  18  -2 544.143 26.7570  22
   1  18   2 515.709 27.6770  13
   1  18  -2 586.896 30.1578  12
  -1 -18  -2 587.121 28.2425   6
   1  18  -2 565.527 27.1529  17
  -1  18  -2 554.331 27.5568  13
  -1 -18  -2 544.469 28.9417  31
  -1  18  -2 584.592 29.9580  12
   1 -18   2 527.109 31.9406  19
   1 -18  -2 555.893 28.7880   6
   1 -18  -2 529.126 29.6705  31
  -1 -18   2 563.520 32.9508  19
  -1  18  -3 282.313 19.3898  22
   1 -18  -3 255.678 19.6786  31
  -1 -18  -3 253.182 18.4795  31
   1 -18  -3 284.917 21.1522   6
  -1 -18   3 304.752 24.4866  19
   1  18  -3 305.710 21.1406  17
  -1  18  -3 319.043 22.6175  12
  -1 -18  -3 303.552 19.9807   9
  -1  18  -3 349.005 22.5547  17
   1 -18   3 208.252 22.4515  19
  -1  18  -4 335.945 24.1139  17
  -1  18  -4 429.523 25.8960  12
  -1 -18  -4 321.981 22.0656   9
   1  18  -4 311.084 24.0671  12
   1  18  -4 383.506 24.3484  17
  -1 -18  -4 335.668 23.3103  33
   1 -18  -4 334.406 23.9220  33
  -1 -18   4 430.135 26.6877  19
   1 -19   0 491.855 27.3698  26
   1  19   0 639.891 29.3187  13
  -1  19   0 553.365 26.9878  13
   1  19   0 563.744 27.5299  12
   1 -19   0 458.761 27.5526  19
  -1 -19   0 481.423 28.0488  19
   1  19  -1 646.353 31.8912  12
  -1  19   1 640.825 30.5407  13
   1  19   1 690.509 31.2928  13
  -1  19  -1 607.533 29.9657  13
   1 -19  -1 571.444 32.7583  31
  -1 -19  -1 616.844 29.8062   6
   1  19  -1 705.271 31.9099  13
   1 -19  -1 712.265 31.0514  26
   1 -19   1 654.710 34.2513  19
   1 -19  -1 658.100 31.4657   6
  -1 -19  -1 655.683 30.2703  19
  -1 -19   1 599.325 33.7482  19
   1 -19  -2 443.800 26.9341  31
  -1  19  -2 466.616 25.0393  13
   1 -19   2 442.841 28.8340  19
   1  19   2 493.643 25.7620  13
   1  19  -2 479.753 27.4962  12
   1  19  -2 462.568 26.2720  13
  -1 -19  -2 495.237 26.8154  31
  -1 -19  -2 460.455 25.1834   6
   1 -19  -2 479.878 26.0849   6
  -1  19  -2 502.189 27.7566  12
  -1 -19   2 445.652 29.5455  19
   1  19  -2 435.695 23.8319  17
   1 -19  -3 488.667 27.4408  31
   1 -19   3 481.355 27.3565  31
  -1 -19  -3 492.868 25.6475   9
  -1 -19  -3 466.706 26.6774   6
   1 -19  -3 529.779 28.5163   6
   1  19  -3 499.657 27.4588  17
  -1  19  -3 501.986 26.4439  13
  -1  19  -3 521.484 29.3034  12
  -1 -19  -3 461.832 25.5947  31
  -1  19  -3 492.174 28.0327  17
   1 -20   0 129.210 15.3537  26
  -1  20   0 150.251 14.4023  13
   1  20   0 165.085 15.5079  12
   1  20   0 157.717 15.7417  13
  -1 -20   0 178.385 17.1853  19
  -1  20   1 72.1020 12.2177  13
  -1 -20   1 84.9944 15.7226  19
   1  20  -1 45.5639 12.2762  13
   1 -20  -1 43.4973 13.3289  31
   1 -20  -1 43.9494 11.4858   6
   1  20   1 56.5589 12.2254  13
   1 -20  -1 43.6693 11.0787  26
  -1  20  -1 45.4186 12.2233  13
  -1 -20  -1 50.5358 11.6200   6
   1  20  -1 66.8603 12.0286  12
   1 -20   1 73.2639 14.1082  19
   1 -20  -2 149.049 15.9769   6
  -1  20  -2 155.735 15.3084  13
  -1 -20  -2 99.1612 15.1499  31
   1  20   2 149.615 15.4645  13
   1  20  -2 146.355 15.4170  13
  -1  20  -2 97.6336 15.1208  12
   1 -20  -2 108.692 15.2350  31
   1 -20   2 160.073 19.5856  19
  -1 -20  -2 139.900 15.1869   6
  -1 -20   2 135.124 18.5370  19
   1  20  -2 99.3285 14.9277  12
   1  20  -3 39.6894 11.6174  17
  -1  20  -3 53.0084 12.4557  13
   1 -20  -3 61.1203 13.9498  33
  -1  20  -3 38.6282 13.4777  12
   1 -20   3 53.2711 13.0509  31
  -1 -20  -3 28.8161 12.8041  33
   1 -20  -3 61.3733 13.4419  31
  -1 -20  -3 55.5980 12.6216   6
   1 -20  -3 57.9300 13.3142   6
   1  20  -3 60.3328 13.6310  13
   1 -21   0 59.1322 12.6607  26
  -1  21   0 45.7376 11.5016  13
   1  21   0 62.6106 13.0271  13
  -1 -21   0 56.4355 12.3981  19
  -1 -21  -1 244.450 17.8952   6
   1 -21   1 235.844 21.3850  31
  -1  21  -1 241.485 18.6711  13
  -1 -21   1 195.043 20.6247  19
   1  21  -1 242.456 19.4704  12
  -1  21  -1 247.960 19.9682  12
  -1  21   1 265.513 18.5111  13
   1  21  -1 228.359 18.8056  13
   1 -21  -1 251.054 18.9774   6
   1 -21  -1 259.236 21.7212  31
   1  21   1 230.011 18.3364  13
   1 -21  -2 51.5849 13.9508  31
   1 -21  -2 64.0452 12.9930   6
  -1 -21  -2 50.2407 11.9037   6
  -1  21  -2 54.1407 12.1572  13
  -1 -21  -2 47.2065 12.8367  31
   1 -21   2 61.1491 14.3802  31
  -1  21  -2 56.2774 13.9046  12
   1  21  -2 47.3780 13.4905  12
   1  21  -2 69.8772 13.5386  13
  -1 -21   2 55.7891 15.7508  19
   1 -22   0 650.916 32.5851  26
  -1 -22   0 611.748 32.5829  19
  -1  22   0 701.486 31.8625  13
   1  22   0 704.137 32.9444  13
   1  22  -1 567.239 29.4216  13
  -1  22   1 517.926 26.9454  13
   1 -22  -1 532.512 27.8314   6
   1  22  -1 482.886 27.9545  12
   1 -22  -1 559.581 31.1659  31
  -1 -22   1 539.588 30.8842  19
   1 -22   1 498.224 29.0713  26
  -1 -22  -1 531.971 26.6476   6
   1  22   1 458.118 26.8499  13
   1 -22   1 484.789 30.0962  31
  -1 -22  -1 524.621 29.7009  31
  -1  22  -1 503.086 26.4883  13
  -2   0   0 2.17230 0.66635   6
  -2   0   0 1.58410 1.55932  21
   2   0   0 1.87519 0.79883  33
  -2   0   0 2.78146 1.37957  22
   2   0   0 3.70252 0.77732  14
  -2   0  -1 3.80163 1.81601  14
  -2   0  -1-1.17214 1.52073   8
   2   0   1 1.90532 1.22247  26
   2   0  -1 1.72134 2.21074  15
  -2   0   1-0.30047 1.89086   8
  -2   0   1 9.16787 2.42908  20
  -2   0  -1 0.66131 1.51084  17
  -2   0  -1 3.08190 0.75971  12
   2   0  -1 7.40427 2.43567  16
  -2   0   2 2.04305 2.92162  23
  -2   0  -2-0.50924 2.61519  28
   2   0  -2-0.47883 2.57033  14
   2   0   2 1.28708 0.88344  11
  -2   0  -2 3.02519 1.94943  24
   2   0  -2 0.64490 3.46154  16
  -2   0   2 3.66649 2.24979   8
   2   0  -2 3.27452 3.36300  15
  -2   0  -2 1.63738 2.87962  14
   2   0  -2 3.18590 3.47757  32
   2   0  -3-0.78321 4.16867  32
   2   0   3 0.87053 3.89581   3
  -2   0   3 7.82530 4.03917  23
   2   0   3 2.61685 4.03811  27
  -2   0  -3 6.02511 4.37926  28
  -2   0  -3 0.65013 3.54904   7
  -2   0  -3 7.91483 3.59992  24
   2   0  -3 0.78903 3.89941  14
  -2   0  -3 0.86312 4.09128  14
  -2   0   3 2.95239 4.29520  29
  -2   0  -4 0.85087 5.14901  24
  -2   0  -4 4.67893 5.84855   7
  -2   0  -4 2.60562 5.96954  28
   2   0   4 2.86159 4.25130   5
   2   0  -4 2.18553 6.25010  14
   2   0  -4-2.59098 6.13954  24
   2   0   4 1.28649 5.75607   3
  -2   0   4 4.63328 7.15834   3
  -2   0  -4 1.19286 6.12508  14
   2   0  -5 21.6613 9.26909  14
  -2   0  -5 15.9722 8.45569   7
  -2   0  -5-0.90131 6.72503   9
  -2   0   5-5.54861 9.13871   3
  -2   0  -5 1.75896 9.98530  28
  -2   0  -5 1.51599 9.17410  14
   2   0  -5-4.67100 8.35715  24
   2   0  -6-9.16021 11.8018   2
  -2   0  -6-8.35776 8.07825   9
   2   0  -6 5.03163 10.0127  24
   2   0  -6 2.93659 9.73283  14
  -2   0  -6 5.13118 10.8878  14
   2   0  -6 5.73112 12.2338  28
  -2   0   6 11.8959 12.8470   3
  -2   1   0 5820.11 190.848  30
  -2  -1   0 5823.87 191.103  21
  -2  -1   0 5749.50 190.540  22
   2  -1   0 5800.09 190.329   6
  -2   1   0 5889.26 191.221  22
   2  -1   0 6277.54 189.789  13
  -2   1   0 5832.13 191.351  21
  -2   1   1 7569.40 235.772  22
   2  -1  -1 7567.63 236.010  31
   2   1  -1 7521.54 236.698  16
   2  -1  -1 7368.12 236.019  16
  -2  -1  -1 7410.22 234.763   8
   2   1  -1 7503.97 236.549  15
   2   1  -1 7583.69 234.397  14
  -2  -1  -1 7092.63 234.822  14
  -2   1  -1 7286.14 234.916  17
   2  -1  -1 7814.73 235.507  33
  -2   1  -1 7178.91 234.744  14
   2  -1   1 7414.34 234.132  31
   2   1   1 7188.32 235.370  27
   2   1   1 7375.74 233.597  26
  -2   1   1 7440.61 235.053   8
  -2   1  -1 7214.73 233.721  12
  -2   1   1 7428.33 236.174  20
  -2  -1  -1 7224.38 234.049  17
  -2  -1   1 7358.72 235.830  20
  -2  -1   1 7288.85 235.318   8
  -2   1   2 3684.62 120.394  29
   2   1  -2 3613.02 120.238  15
   2  -1  -2 3717.58 120.197  15
   2   1  -2 3699.13 118.761  14
   2   1  -2 3519.17 120.115  32
  -2  -1  -2 3661.89 117.332  24
  -2  -1   2 3547.81 117.659   8
  -2  -1  -2 3559.73 118.771  28
  -2   1  -2 3642.51 119.328  28
   2  -1  -2 3662.88 119.971  16
   2   1  -2 3820.10 120.688  16
   2   1   2 3685.63 116.059  11
  -2  -1  -2 3705.70 119.614  14
  -2   1   2 3478.87 118.306  23
  -2   1  -2 3624.81 119.296  14
   2   1  -2 3600.02 119.738  25
   2  -1  -3 3240.33 109.599  32
   2  -1  -3 3253.01 109.468   9
   2   1   3 3363.68 108.168   5
   2   1  -3 3328.49 109.909  14
  -2   1   3 3305.36 111.223  29
   2  -1   3 3355.58 108.986  27
  -2   1   3 3197.69 108.781  23
  -2   1  -3 3271.63 108.794   7
  -2   1  -3 3435.10 110.964  14
  -2   1  -3 3378.10 110.972  28
   2  -1  -3 3263.74 110.364  15
  -2  -1   3 3193.01 105.883   8
   2   1  -3 3390.09 110.625  32
  -2  -1   3 3102.07 111.426  29
   2   1  -3 3188.09 110.861  25
   2  -1   3 3257.16 110.548   3
  -2  -1   3 3393.78 110.209  23
  -2  -1  -3 3350.24 108.314  24
   2   1  -3 3331.78 111.566  24
   2   1   3 3302.63 109.296  27
   2  -1  -3 3340.33 110.233  14
  -2  -1  -3 3130.04 110.273  28
  -2  -1  -3 3347.97 110.745  14
  -2  -1  -4 1615.12 58.3690  28
  -2  -1  -4 1546.35 55.6701   7
  -2   1  -4 1474.81 56.9202  14
  -2   1  -4 1420.78 57.6956  28
   2   1  -4 1591.75 56.5318  14
   2  -1   4 1442.75 53.9697  27
  -2   1  -4 1500.59 54.9824   7
   2  -1   4 1517.75 57.9891   3
   2  -1  -4 1555.25 56.8183  14
  -2  -1  -4 1519.99 57.1733  14
  -2  -1  -4 1556.13 54.6073  24
   2   1  -4 1486.11 57.7175  24
   2  -1   4 1569.30 52.5255   5
  -2  -1   4 1384.16 58.5679   3
   2   1   4 1543.56 52.9062   5
  -2   1  -5 1355.81 54.9468  17
  -2  -1  -5 1388.57 52.1358   9
  -2   1  -5 1427.57 56.1584  14
  -2  -1  -5 1465.04 57.8558  28
  -2  -1  -5 1402.68 56.1948  14
   2  -1  -5 1501.58 56.9128  24
  -2   1  -5 1301.94 50.6623   9
  -2   1  -5 1486.96 58.7048  28
  -2  -1   5 1440.51 58.3644   3
   2   1  -5 1340.95 55.9413  24
   2   1  -5 1455.82 55.0271  14
   2  -1  -5 1416.68 55.1325  14
  -2  -1  -5 1441.90 54.4639   7
   2   1  -6 640.253 31.5779  14
   2  -1  -6 629.162 33.9042  28
  -2  -1  -6 647.401 28.3798   9
   2  -1  -6 586.913 32.9551   2
   2  -1  -6 684.625 33.2623  24
  -2  -1  -6 667.254 35.0412  28
  -2   1  -6 687.892 32.3934  17
  -2  -1  -6 597.853 32.4891  14
   2  -1  -6 608.566 30.9944  14
  -2   1  -6 680.055 33.3912  14
  -2  -1   6 604.852 34.3160   3
   2   1  -6 652.885 32.9669  24
   2  -2   0 0.66209 1.25182   6
  -2  -2   0 1.01041 1.44068  21
   2   2   0-0.29535 1.85787  16
   2   2   0 1.58544 1.63125  15
   2   2   0 1.23886 1.26796  27
   2   2   0 1.00795 0.94926  24
  -2  -2   0 1.94221 0.88847  22
  -2   2   0 1.52935 0.73011  13
  -2   2   0 3.45143 1.38358  30
   2  -2  -1 2.93587 1.82382  33
  -2  -2  -1 2.06533 1.45546  25
  -2  -2  -1 0.44976 0.93698  17
  -2   2   1 2.39571 2.23223  22
  -2   2  -1 0.33389 1.80749  17
  -2  -2   1-0.35911 1.82708   8
   2  -2  -1 0.39920 2.28347  31
   2   2   1 1.04756 2.09918  27
   2   2  -1 0.51143 2.26037  16
  -2  -2  -1 2.53998 1.28034  33
   2  -2   1 5.15996 1.86139   1
   2   2  -1 0.96832 1.41325  14
   2  -2  -1-0.40058 2.11349   2
   2   2  -1 3.20562 2.35945  24
  -2   2  -1-0.28578 1.71814  14
   2   2  -1-0.47143 2.32952  15
  -2  -2  -1 1.40708 1.80256  14
   2   2   1 1.38260 1.28422  13
   2   2  -1 2.31809 1.86699  25
  -2   2  -1 3.13135 1.36865  12
  -2  -2  -1 2.38958 1.37791  28
   2   2  -1-1.55609 2.37687  32
   2   2  -1 0.30349 0.91968   5
   2  -2   1 1.03740 1.44294  31
  -2  -2  -1-0.28601 1.64836   8
  -2   2   1 0.92308 2.25773  20
  -2  -2  -2-2.85907 2.90879  14
  -2   2  -2 3.79641 3.17059  17
  -2  -2   2 1.51633 3.13412  29
  -2  -2  -2 0.20379 1.76718   8
   2  -2  -2 0.52475 2.91035  31
  -2   2  -2 0.55191 2.67182  14
  -2  -2   2 1.81715 2.25716   8
   2   2   2 1.11946 0.84851  32
   2   2  -2 1.39939 3.09212  32
   2  -2  -2-0.61941 2.87092  15
  -2   2  -2 3.99379 3.00983  28
   2  -2   2 0.29790 0.91061  31
   2  -2  -2 1.20061 3.02476  16
  -2   2   2-0.64427 3.21492  29
  -2  -2  -2 4.81296 3.06386  25
  -2  -2  -2 6.41981 3.07894  33
  -2  -2  -2 3.30195 2.55312  28
  -2   2   2-0.35653 2.31035  23
   2   2  -2 2.85489 3.26567  25
  -2  -2  -2-3.31496 2.23849  24
   2   2  -2 0.45357 2.74470  14
   2   2   2 0.93264 1.46316  11
  -2  -2   3 1.14533 5.24779   3
  -2  -2  -3 0.89368 4.41549  14
  -2  -2   3 11.3289 4.87131  23
   2  -2  -3 3.33415 4.54886  15
   2  -2  -3 4.29386 4.18370  32
   2  -2  -3-0.76035 4.18334   9
  -2  -2  -3 1.65373 4.58582  25
   2   2   3-0.57085 3.40803   5
   2  -2  -3-3.28772 4.41137  14
  -2  -2  -3 0.55674 3.36898  24
   2  -2   3 1.70833 4.13500   3
   2  -2   3 0.62943 3.85932  27
   2   2  -3 2.21367 3.82374  14
  -2   2  -3 4.21208 3.59235   7
  -2   2   3 0.90673 4.52456  29
  -2  -2  -3 0.83491 4.48106  28
  -2   2  -3 0.91338 4.08656  28
  -2   2  -3 2.62599 4.23747  14
  -2  -2   3-0.31679 2.48477   8
   2   2  -3-0.89756 4.56576  25
   2   2  -3-3.90517 4.47329  24
  -2  -2  -4-3.67516 5.99276  14
   2  -2   4 8.90849 6.94587   3
   2  -2  -4-0.97098 5.79759   9
   2   2   4 1.29792 4.55831   5
  -2  -2   4 10.6465 7.36339   3
   2   2  -4 1.04627 5.56855  14
  -2  -2  -4 1.00395 6.23582   7
   2  -2  -4 4.60096 6.17424  14
  -2  -2  -4 10.0313 6.43916  28
  -2  -2  -4 0.82387 5.40117  24
  -2   2  -4 7.92390 6.21391   7
   2   2  -4 5.18465 6.65604  24
  -2   2  -4 7.23467 6.07632  14
   2  -2   4-1.54790 5.04515  27
  -2   2  -4 14.7739 7.39008  28
  -2  -2   5 7.25812 9.82077   3
  -2   2  -5 8.99626 9.42887  17
  -2  -2  -5 4.22506 7.45386   9
   2  -2  -5-3.24448 8.01507  25
   2  -2  -5-3.11547 8.70743  24
   2   2  -5-6.62368 7.96255  14
   2  -2  -5-5.60605 8.36691  14
  -2   2  -5 3.69049 6.52353   9
  -2   2  -5-1.81672 9.58369  28
   2   2  -5-1.59081 8.68141  24
  -2  -2  -5 11.7630 9.75331  28
  -2  -2  -5-3.07488 9.11529  14
   2   2  -5 1.66244 9.43681  28
  -2   2  -5-3.04055 9.13787  14
  -2  -2  -5 1.02898 7.04454  24
  -2  -2  -5 14.4099 8.82708   7
  -2   2  -6 1.64972 11.9235  17
  -2  -2  -6-12.0329 11.2673  14
   2  -2  -6-1.82644 12.1739   2
  -2  -2   6-1.92334 12.0949   3
  -2  -2  -6-1.11377 9.43540   9
   2   2  -6-8.69639 10.1778  14
   2  -2  -6 23.1213 11.8900  28
   2  -2  -6-4.97280 10.4238  24
   2  -2  -6 2.99250 9.63868  14
  -2  -2  -6-1.89900 12.0884  28
  -2   2  -6 15.3835 11.3302  14
  -2  -3   0 3528.97 111.790  14
   2   3   0 3511.45 113.882  16
  -2  -3   0 3554.17 111.651  25
  -2   3   0 3093.27 113.352  21
  -2  -3   0 3439.99 112.765  21
   2  -3   0 3374.92 113.765  26
  -2   3   0 3768.98 112.219  13
   2  -3   0 3617.26 113.056   6
   2   3   0 3393.57 113.205   5
   2   3   0 3443.01 114.161  32
  -2   3  -1 4756.14 151.888  17
  -2   3   1 4715.36 152.226  22
   2   3  -1 4803.71 153.282  32
  -2  -3   1 4725.31 152.956  29
   2   3   1 4636.08 150.010  32
   2   3  -1 4849.53 152.041  24
  -2  -3  -1 4422.20 150.451  25
   2  -3  -1 4746.56 152.145  31
   2  -3   1 4673.26 150.735  31
  -2  -3   1 4907.87 149.107  27
   2  -3   1 4789.07 151.122   1
   2   3  -1 4520.58 149.787   5
  -2   3  -1 4783.93 150.726  12
   2   3   1 4744.77 150.412  13
  -2   3  -1 4872.01 151.347  14
  -2  -3  -1 4481.65 150.051  28
   2   3   1 4529.60 151.071   1
   2   3  -1 4582.24 151.834   2
  -2   3   1 4375.04 152.515  20
   2  -3  -1 4847.75 151.913   2
   2   3  -1 4651.86 150.245  14
  -2   3  -2 2208.47 75.6654  17
   2   3  -2 2221.37 74.4739  14
   2  -3  -2 2364.19 75.5889  16
   2  -3  -2 2171.51 75.5503   9
   2  -3  -2 2183.88 75.0804  31
   2  -3   2 2237.95 72.2822  31
  -2  -3  -2 2288.23 72.9559   8
   2   3  -2 2365.81 77.2183  32
  -2  -3  -2 2166.97 74.7790  25
  -2   3  -2 2307.71 75.5306  14
  -2  -3  -2 2160.21 74.4899  28
   2   3  -2 2245.65 75.5117  25
  -2   3   2 2205.96 72.9665  23
  -2  -3   2 2286.56 77.2411  29
   2   3   2 2258.53 72.8649  11
   2   3   2 2313.46 74.9911   5
  -2   3   2 2283.32 75.8022  29
  -2  -3  -2 2237.78 74.4202  33
  -2  -3  -2 2194.68 75.4168  14
   2   3  -3 2176.26 73.6480  24
  -2  -3   3 1969.44 73.9054   3
  -2   3   3 1968.65 74.1720   3
   2  -3  -3 2004.63 71.7025   9
   2  -3  -3 2114.78 72.2738  15
  -2  -3  -3 2014.03 72.6675  14
   2   3   3 2080.70 70.4313   5
  -2   3  -3 2084.89 72.9507  28
  -2  -3  -3 2082.32 72.1529  28
   2  -3  -3 2126.24 71.2012  32
  -2  -3  -3 2067.20 70.0486  24
  -2   3  -3 2068.93 72.5527  14
  -2   3  -3 2107.64 70.2580   7
  -2  -3  -3 2086.26 72.1432  25
   2   3  -3 2087.94 71.4703  14
   2  -3   3 2056.73 70.5385  27
  -2   3   3 2074.31 72.3099  29
   2  -3   3 2052.16 72.2975   3
  -2  -3   3 2072.94 72.9702  23
   2  -3  -3 2116.50 73.1125  33
   2   3   3 2135.93 72.4550   3
  -2  -3  -4 945.068 35.4931  24
  -2   3  -4 939.734 33.5189   9
  -2   3  -4 967.075 38.6667  14
   2  -3  -4 906.480 37.7440  14
  -2   3  -4 939.868 39.2932  28
  -2  -3  -4 952.126 38.7655  14
  -2   3  -4 897.452 35.6064   7
   2   3  -4 894.987 38.3854  28
  -2  -3  -4 902.621 37.9506  25
   2   3  -4 1007.63 39.3730  24
   2   3  -4 975.259 37.4063  14
   2  -3   4 915.231 35.0976  27
  -2  -3  -4 875.979 38.0002  28
  -2   3   4 896.933 40.0450   3
   2  -3   4 915.791 38.5204   3
   2  -3  -4 849.382 38.5330  25
  -2  -3   4 892.930 39.9663   3
   2   3   4 961.018 38.7320   3
   2  -3  -4 923.042 37.0427   9
   2   3   4 887.723 34.3816   5
  -2  -3  -5 859.599 40.7070  28
  -2   3  -5 907.984 34.2297   9
  -2  -3   5 875.475 41.5816   3
   2   3  -5 899.274 39.0202  14
  -2   3  -5 968.080 41.1787  17
   2   3  -5 934.499 41.1124  28
   2   3  -5 873.061 40.4682  24
   2  -3  -5 949.449 39.9965  14
  -2   3  -5 935.454 40.5186  14
  -2  -3  -5 888.198 40.3012  14
  -2  -3  -5 984.189 37.1109  24
   2  -3  -5 956.490 41.1906  25
   2  -3  -5 927.933 40.6333  24
  -2  -3  -5 948.840 39.6547   7
  -2  -3  -5 921.601 37.8046   9
  -2   3   5 854.325 41.8766   3
   2   3  -6 486.290 27.7312  28
  -2   3  -6 405.174 25.7098  17
   2  -3  -6 453.887 24.9941  14
  -2  -3  -6 468.190 23.4925   9
  -2   3  -6 445.042 26.4785  14
   2   3  -6 451.874 24.7469  14
   2   3  -6 410.915 25.8515   2
  -2  -3  -6 419.747 26.9188  28
  -2  -3  -6 425.134 26.1119  14
   2  -3  -6 442.713 26.9824   2
   2  -3  -6 438.113 25.9587  24
  -2  -3   6 406.872 26.5832   3
  -2   3   6 402.868 26.8814   3
   2  -3  -6 448.318 27.9486  28
   2   4   0 0.36057 2.09278  16
   2   4   0 1.24710 1.68746   5
   2   4   0 0.38534 1.99680  32
  -2   4   0-0.48712 1.42390   4
  -2   4   0-0.33532 1.18320  13
  -2   4   0 1.16287 1.88380  12
  -2  -4   0 0.24432 1.56465   4
   2  -4   0 0.27960 1.69193   6
   2  -4   0-0.77034 1.90306  26
  -2   4   0 1.50719 1.91673  22
  -2   4   0-0.30966 1.77108  21
  -2  -4   0 2.21482 1.41864  21
  -2   4  -1 1.35764 2.21503  17
   2   4   1 2.16857 1.38168  16
   2  -4   1 4.23301 2.01709   1
  -2   4  -1 1.83916 2.21251  14
   2   4  -1 7.85744 1.64763   5
   2   4  -1-0.78829 2.04414   2
   2   4   1 2.89621 1.78562  13
   2  -4  -1 2.83489 2.42744  31
   2   4  -1 0.44885 1.53071  14
   2  -4  -1 4.49532 2.23797   2
  -2  -4   1 1.67347 2.61596  29
   2  -4   1 1.89677 2.02621  31
   2  -4  -1 2.98630 2.56560  26
  -2  -4  -1 0.81354 1.29399  28
   2   4  -1-0.42831 2.13886  24
  -2   4  -1 2.80696 2.13684  12
  -2   4   1 0.48932 2.60519  22
   2   4  -1 4.23517 3.04961  32
  -2   4  -2 3.31211 3.17326  17
   2  -4  -2 0.68709 3.65635   2
  -2  -4  -2 0.46533 2.81591  33
  -2  -4   2-2.50481 3.40183  29
   2   4   2 3.89534 3.08631   5
   2  -4  -2 1.09234 3.02915  16
   2   4  -2 1.90288 2.93578  14
  -2   4  -2 1.20577 3.06687  14
   2  -4  -2 6.56898 3.34161   9
   2   4  -2 0.67369 3.26140   2
  -2  -4  -2-3.22508 2.36359   8
  -2  -4  -2 2.74311 3.01377  28
   2  -4   2-0.51099 1.94761  31
   2  -4  -2 5.07236 3.34159  31
  -2  -4  -2 1.09230 3.32689  25
  -2   4   2 1.78424 3.29855  29
   2   4   2 0.60958 2.19277  11
  -2   4  -3-0.95760 4.58738  17
  -2  -4  -3-4.62202 4.37307  33
  -2  -4  -3 7.30005 4.67377  28
  -2   4  -3 7.84868 3.95648   7
   2   4  -3-2.96244 3.97517  14
  -2  -4  -3-0.93762 4.76974  14
  -2  -4  -3 1.70170 4.64352  25
   2  -4  -3 2.50225 4.51458  15
   2   4  -3 1.02210 4.40270  24
  -2   4  -3 1.84409 4.55584  14
   2  -4  -3 0.95238 4.36391  33
   2   4   3 2.68798 4.06663   5
  -2   4   3-1.15645 5.71389   3
  -2  -4   3 4.10310 4.86137  23
   2  -4  -3 4.15625 4.38320  32
  -2   4   3 4.12140 4.92111  29
  -2  -4   3 2.25016 5.33194   3
   2  -4  -3 3.28518 4.13209  31
  -2   4  -4-2.64712 7.10353  17
   2   4  -4 1.03419 6.17399  14
  -2   4  -4-4.26880 4.21817   9
   2  -4  -4 1.36710 4.63060  32
   2  -4  -4-4.36326 6.68806   9
  -2   4  -4-1.25459 7.12162  14
   2   4   4-0.74691 4.78311   5
   2   4  -4-6.48281 6.89939  28
   2  -4   4 0.77364 5.29635  27
  -2  -4  -4 1.21156 6.98077  28
   2  -4  -4 1.18298 6.01755  14
  -2  -4  -4-2.38222 6.44662  25
   2  -4  -4-2.81817 6.53082  25
  -2  -4   4 8.84550 7.97904   3
   2   4  -4 14.7805 6.83498  24
  -2  -4  -4 4.82149 5.29698  24
  -2  -4  -4-3.88292 7.12093  14
  -2   4   4 10.6649 8.17692   3
  -2   4  -5-1.68836 9.72821  17
  -2  -4  -5-1.19810 8.07333   9
   2   4  -5 16.3340 9.05893  24
   2   4   5 7.38892 6.04324   5
   2  -4  -5-1.67740 9.07875  25
   2   4  -5 2.61697 7.97064  14
   2   4  -5-1.63986 8.94927  28
  -2  -4  -5 1.59886 9.41353  28
  -2   4   5 9.13247 10.6777   3
  -2  -4   5-5.26438 9.96118   3
  -2   4  -5 4.64022 8.84648  14
  -2  -4  -5-3.18089 9.42972  14
   2  -4  -5-2.94313 8.72492  14
  -2   4   6 13.4676 13.1714   3
  -2  -4   6 18.3186 12.4755   3
   2  -4  -6 3.66465 11.6639  25
  -2   4  -6-3.42618 11.2922  14
   2  -4  -6 3.28937 10.3426  24
   2  -4  -6-7.74388 12.0989  28
  -2  -4  -6 6.96738 12.1096  14
   2   4  -6-1.83696 11.9719  28
  -2   4  -6-5.50192 12.2911  17
   2  -4  -6-6.18668 10.4218  14
   2   4  -6 1.73449 11.0411   2
   2  -4  -6-1.76201 11.0804   2
  -2  -4  -6 10.7831 12.1747  28
   2   4  -6-2.84279 10.5574  14
  -2  -4  -6-8.86116 10.6874   9
  -2  -5   0 2505.01 83.7116   4
  -2  -5   0 2515.72 83.1943  21
  -2   5   0 2590.76 82.5086   7
  -2   5   0 2735.38 83.6592  13
  -2   5   0 2568.87 84.6119  12
  -2   5   0 2634.30 83.7914   4
  -2   5   1 1092.36 36.9329  13
   2  -5   1 1071.85 36.6664   1
   2  -5  -1 1080.02 38.2916   9
  -2   5  -1 1086.20 37.3472  12
   2  -5  -1 1123.82 38.5962  31
   2   5   1 1120.28 35.8589  12
  -2  -5   1 1068.98 38.8151  29
   2   5  -1 1069.07 36.3866  14
  -2   5  -1 1087.04 35.1327   7
   2   5   1 1177.29 37.1258  13
   2   5   1 1012.43 36.6850   1
  -2   5  -1 1055.50 37.5411  14
   2   5  -1 1089.45 36.3544   5
   2  -5  -1 1097.51 37.1394   2
   2   5  -1 1055.75 37.2274   2
   2   5  -1 1104.65 36.5196  28
  -2   5  -1 1151.49 38.5061  17
   2  -5  -1 1091.24 37.9728  26
  -2   5   1 997.139 38.5807  20
  -2  -5  -2 1762.90 56.2492  17
  -2   5  -2 1740.81 56.1746  10
  -2   5  -2 1720.77 57.6826   7
  -2   5   2 1743.73 59.7457  29
   2  -5  -2 1782.62 60.8710   9
  -2  -5   2 1848.19 62.3722  29
   2  -5  -2 1762.59 60.1543  31
   2   5  -2 1815.80 60.2064  28
   2  -5  -2 1777.05 59.5462  16
  -2   5  -2 1660.68 60.2105  14
  -2  -5  -2 1753.99 59.2414  33
  -2   5  -2 1773.02 59.3367  12
  -2   5  -2 1814.08 61.2020  17
   2   5   2 1727.53 58.2615  11
   2  -5  -2 1733.07 60.6532   2
   2   5  -2 1709.33 59.1407  14
   2   5   2 1786.76 60.3824   5
   2  -5   2 1745.89 60.7228  19
   2   5  -2 1695.26 60.4389   2
  -2  -5   3 632.256 27.7345   3
  -2  -5  -3 622.383 25.5445  28
   2  -5   3 627.094 21.2255  31
   2   5  -3 645.246 25.4377  14
  -2  -5   3 653.828 27.8046  23
   2  -5  -3 644.810 25.8071  15
   2  -5  -3 579.690 24.2385  31
  -2  -5  -3 631.580 26.7135  14
  -2   5  -3 644.949 26.6106  14
  -2   5  -3 619.602 26.9946  17
  -2  -5  -3 608.311 25.4220  33
  -2  -5  -3 560.368 20.7922  31
  -2   5  -3 634.810 23.6770   7
  -2   5   3 593.989 25.1068  29
  -2  -5  -3 657.705 20.9967   8
  -2  -5  -3 590.934 25.8699  25
  -2   5   3 578.586 27.3048   3
  -2  -5   3 587.508 23.1330   8
   2   5  -3 600.130 26.2507  28
   2  -5  -3 632.513 26.3400  33
   2   5   3 620.871 24.9912   5
   2   5  -3 624.467 27.0706  24
   2  -5  -4 882.065 35.3272  15
  -2   5  -4 901.444 31.4395   9
  -2  -5  -4 930.945 36.8645   7
   2   5  -4 926.931 36.3213  14
   2  -5  -4 857.565 36.9585  14
  -2   5  -4 865.476 37.5099  14
  -2  -5  -4 868.950 36.9467  28
   2  -5  -4 925.778 33.3484  32
  -2  -5  -4 872.185 34.3106  24
  -2  -5  -4 813.693 37.4688  14
   2  -5  -4 848.583 36.5280   9
   2  -5   4 911.393 34.4662  27
   2   5  -4 908.464 37.9353  28
  -2  -5  -4 912.100 37.3733  25
   2  -5  -4 924.907 39.2880  25
   2   5  -4 941.810 38.7285  24
  -2  -5   4 880.819 38.1943  23
   2   5   4 862.653 34.3479   5
  -2   5  -4 939.952 39.0517  17
  -2  -5   4 896.788 38.9631   3
  -2   5   4 877.200 39.1297   3
  -2   5  -5 253.902 20.3053  17
  -2  -5   5 274.127 20.2590   3
   2   5  -5 242.290 18.6475   2
  -2   5   5 283.279 20.9997   3
   2   5  -5 295.381 18.4165  14
   2  -5  -5 217.472 18.2025   2
   2   5  -5 289.055 20.2011  28
  -2  -5  -5 267.117 17.6960   9
  -2  -5  -5 252.361 18.8569  14
   2  -5   5 276.291 15.0612  27
  -2  -5  -5 277.494 19.6014  28
   2  -5  -5 274.077 18.9993  14
  -2   5  -5 285.721 19.8653  14
   2  -5  -5 290.798 20.4715  25
   2   5   5 265.749 14.8625   5
  -2  -5  -6 359.915 23.5205  28
   2  -5  -6 327.577 22.5454   2
  -2   5  -6 353.018 22.9746  14
   2   5  -6 340.689 23.3119  28
   2  -5  -6 346.392 23.9444  28
  -2  -5   6 308.275 22.9300   3
   2  -5  -6 306.060 21.9484  24
   2   5  -6 312.872 22.2964   2
  -2   5   6 348.016 24.6929   3
   2  -5  -6 361.820 23.8009  25
   2  -5  -6 322.520 21.4285  14
  -2  -5  -6 338.974 21.1456   9
  -2   5  -6 342.878 24.4540  17
  -2  -5  -6 340.996 23.3749  14
   2   5  -6 279.170 20.4063  14
  -2  -6   0 2.05250 2.16625  29
  -2  -6   0 0.97721 1.63080   4
  -2   6   0 2.94473 1.86325  13
  -2   6   0 3.24776 1.83296   4
  -2   6   0 2.89697 2.40366  12
   2   6   0 3.28461 2.21503  12
  -2  -6   0 4.01263 1.43353  21
   2  -6   1 3.24477 1.86694   1
   2   6  -1-1.24407 2.11861   5
   2   6  -1 1.26559 2.08610  14
  -2   6   1 3.17796 3.26378  20
   2   6   1 5.13943 3.03906   5
   2   6   1 5.12980 2.64496  13
   2  -6  -1-2.18179 3.18897   9
   2  -6  -1 1.56159 2.77027  26
  -2  -6   1 2.98027 3.25309  29
  -2   6   1 0.72319 2.23183  13
  -2   6  -1 1.73824 2.71619  17
  -2   6  -1 5.77773 2.77455  14
   2  -6  -1 0.58879 3.07895  31
   2   6  -1 1.35436 1.77603  28
  -2   6  -1 0.90727 2.47599  12
  -2   6  -1 3.53256 2.06926  21
   2   6   1-0.24200 1.73327  12
   2   6   1-0.30896 2.00247   1
   2  -6  -2 3.12392 3.08745  16
   2   6  -2 6.44923 3.95463   2
  -2   6  -2 0.56469 3.41752  12
   2  -6  -2 4.02694 3.75209   2
   2  -6  -2 1.50875 3.94489   9
   2   6   2 2.06944 3.67118   5
   2   6   2 4.36006 3.12227  11
  -2   6  -2 2.74388 3.28647  14
  -2  -6   2 1.82702 4.28219  29
  -2   6   2 2.17114 3.41382  29
   2  -6   2-1.57107 4.03380  19
   2   6  -2-0.51861 2.92208  14
  -2   6  -2-0.79260 3.41441  17
   2  -6  -2-0.67206 3.57675  31
   2   6  -2 4.15557 3.37036  28
  -2   6  -2 2.18564 1.48002  10
  -2   6  -3 1.09609 4.96343  17
  -2   6  -3-3.98867 4.87727  14
   2   6   3 7.99145 5.05641   5
   2  -6  -3 3.31979 4.30075  15
   2  -6  -3 12.6731 5.36347   9
  -2  -6  -3-1.40617 2.61446   8
   2  -6  -3 2.37944 3.92124  16
  -2   6   3-2.21716 6.19676   3
  -2  -6  -3-1.66051 4.60460  33
   2   6  -3 0.95047 5.18695  28
  -2  -6   3 3.27510 5.44750   3
  -2  -6  -3-2.71458 4.93806  25
   2   6  -3 1.57597 4.37018  14
  -2  -6  -3-1.10326 2.41489  31
  -2   6   3 5.78567 4.60378  29
  -2   6  -3-0.41114 2.21607   9
   2  -6  -3 6.53864 4.33729  31
  -2  -6  -3-4.08948 5.67005  14
   2  -6   3-0.67377 2.90219  31
   2  -6  -3 9.79233 4.74043  33
  -2   6  -4-7.44113 7.57033  17
   2  -6  -4-0.95067 5.55762  15
  -2  -6  -4 1.15055 6.33010   7
  -2  -6  -4-4.78251 7.28302  25
   2   6  -4 1.05638 6.51895  14
  -2  -6   4 2.89644 8.09528  23
  -2  -6   4 8.15207 3.69622   8
   2   6   4 2.59568 5.73537   5
  -2  -6   4 4.22758 7.93843   3
  -2  -6  -4-2.75214 7.32257  14
   2  -6  -4 2.56551 6.94270  14
  -2   6   4 4.37580 7.95993   3
  -2  -6  -4-10.4908 7.14695  28
   2  -6   4 3.14760 5.87062  27
   2   6  -4-1.29553 7.12775  28
   2  -6  -4 1.34941 6.39487  33
  -2   6  -4 1.33478 7.16382  14
  -2   6  -5 16.7472 10.8782  17
  -2   6  -5 6.35099 9.79807  14
   2   6  -5-9.04355 8.93648   2
   2   6  -5 3.90302 8.52776  14
  -2  -6  -5-1.32721 8.64992   9
  -2   6   5-6.94818 10.2271   3
   2   6  -5-8.13265 9.71035  28
   2  -6  -5-3.55385 9.93278  25
   2   6   5 3.37710 7.15254   5
   2  -6   5 10.5820 6.84903  27
  -2  -6   5 4.97691 9.69838   3
  -2  -6  -5-6.05591 10.0358  28
   2  -6  -5-6.27646 8.83944  14
  -2  -6  -5 15.9820 9.57733   7
  -2  -6  -5 9.99493 10.5401  14
   2  -6  -5 3.02566 9.03158   2
   2   6  -6 2.75414 10.0458  14
  -2   6  -6-15.8955 14.2261  17
  -2  -6  -6 8.30362 10.5488   9
   2   6  -6-4.87151 11.2894   2
   2  -6  -6 3.28700 11.1338   2
  -2  -6  -6-5.25525 11.9301  14
   2   6  -6-3.56045 12.0600  28
   2  -6  -6 12.9827 10.7574  14
   2  -6  -6 14.9033 12.5529  25
   2  -6  -6-8.22832 11.7265  24
  -2   6  -6-5.09242 11.4381  14
  -2  -6  -6-11.6916 12.3508  28
  -2  -6   6-3.38573 11.5896   3
  -2   6   6-10.7571 12.8976   3
   2   7   0 51.3346 3.41948  17
  -2  -7   0 71.6030 4.30701  29
  -2   7   0 55.8365 4.04014  13
  -2   7   0 55.2482 4.69047  12
  -2  -7   0 41.4384 3.85537  30
   2   7   0 51.8580 4.76186   5
  -2  -7   0 53.7658 3.54302   4
   2   7   0 56.0301 4.38474  12
  -2   7   0 41.9872 4.70839  22
  -2   7   0 43.9040 3.37565   4
  -2  -7   0 55.9384 2.98779  21
   2   7   0 56.2663 4.26524  10
   2  -7   0 45.9792 5.07190  19
   2   7   1 235.134 11.3448  11
  -2   7  -1 254.614 11.8461  14
   2   7   1 246.703 10.2053   1
  -2   7  -1 257.058 11.7877  12
  -2  -7  -1 242.059 8.63247  29
   2  -7  -1 241.451 11.8530  26
   2   7   1 264.135 12.6943   5
   2   7   1 259.296 11.3989  13
  -2   7  -1 248.302 10.3695  21
  -2   7   1 249.557 12.4598  22
  -2   7   1 245.993 12.5862  20
   2  -7  -1 239.396 12.1852   9
   2   7   1 233.382 10.0440  12
   2  -7   1 258.996 10.1183   1
  -2   7   1 259.437 11.0948  13
  -2  -7   1 250.029 12.1394  29
   2  -7   1 275.951 13.2488  19
   2  -7  -1 275.499 12.7974  31
   2   7   2 39.0528 5.31901   5
   2  -7  -2 46.7973 5.63796   2
   2  -7  -2 38.5667 5.76075   9
   2   7  -2 40.5690 4.78845  14
   2  -7  -2 40.8756 5.62147  31
  -2   7  -2 57.0036 5.55963  12
  -2   7  -2 37.9291 5.76465  17
   2   7   2 39.5389 4.90682  13
  -2   7   2 44.9599 4.92191  29
   2   7  -2 41.7690 5.03086  28
   2  -7  -2 41.5828 4.67650  16
   2   7   2 46.0409 4.91568  11
  -2   7  -2 33.9641 5.03554  14
   2   7  -2 38.2702 5.10624   2
   2  -7   2 48.4653 6.37196  19
  -2   7  -2 36.8450 2.70808  10
  -2   7  -3 163.815 12.3670  17
  -2   7  -3 164.954 11.9145  14
  -2  -7  -3 195.099 12.3507  25
   2  -7  -3 166.560 12.1372   9
  -2   7   3 173.375 10.1738  29
   2   7  -3 159.450 11.2243   2
  -2  -7  -3 178.869 8.53539   8
   2  -7  -3 145.082 10.4135  31
   2   7  -3 162.786 11.4900  28
  -2   7  -3 195.911 11.4176  12
  -2  -7  -3 173.030 11.4355  33
   2   7  -3 158.094 10.7739  14
   2  -7  -3 164.329 11.5932  33
  -2  -7   3 181.864 12.4677   3
  -2   7   3 154.680 12.0993   3
   2  -7  -3 178.326 11.7878   2
  -2  -7  -3 158.568 8.14397  31
   2  -7  -3 175.580 9.77688  16
   2  -7   3 173.958 12.3258  19
   2   7   3 175.483 11.3015   5
   2  -7  -4 41.4862 8.63888  33
   2   7  -4 23.6625 7.82982  14
  -2   7  -4 34.4128 9.25671  17
   2   7  -4 25.1590 7.90817   2
   2  -7  -4 15.6122 7.32687   2
  -2  -7  -4 22.8593 8.28950  33
  -2   7   4 26.5986 8.79872   3
  -2  -7  -4 41.0308 8.40449  28
   2  -7   4 35.0858 6.86500  27
  -2  -7   4 44.2156 9.86618  23
  -2   7  -4 13.7026 8.28899  14
  -2  -7   4 30.1548 8.93059   3
  -2  -7  -4 19.4251 8.05722  25
  -2  -7  -4 28.1513 8.84617  14
  -2  -7   4 33.8050 5.13437   8
  -2  -7  -4 16.6010 7.18837   7
   2   7   4 28.7562 6.92276   5
   2   7  -4 37.7722 9.05768  28
   2  -7  -4 47.6963 7.48078  15
  -2   7  -5 67.9889 14.0896  17
  -2  -7   5 84.6173 12.9655   3
   2   7  -5 49.1527 10.0325  14
   2   7   5 86.2622 9.74459   5
  -2  -7  -5 97.0974 12.3134   9
   2   7  -5 71.6939 11.9162   2
   2  -7  -5 89.5039 12.3382   2
  -2   7  -5 77.2896 12.6297  14
  -2  -7  -5 64.7923 12.2993  14
   2   7  -5 56.4673 11.6606  28
   2  -7  -5 92.3469 13.1997  14
   2  -7  -5 56.6347 12.7087  25
  -2  -7  -5 54.1960 11.7965  25
  -2  -7  -5 90.2314 12.7742   7
  -2   7  -5 59.5204 10.8828  12
  -2  -7  -5 57.0291 11.3254  28
   2  -7   5 69.2424 8.77063  27
  -2   7   5 80.0819 13.6813   3
  -2   7   6 11.9176 12.3755   3
   2  -7  -6 25.0438 11.6908   2
   2  -7  -6 5.61122 12.8174  25
  -2   7  -6 11.8579 12.1417  14
   2   7  -6 9.29717 10.8956   2
  -2  -7  -6 12.3061 13.0120  14
   2  -7  -6 21.6443 12.0469  14
  -2  -7  -6 20.7037 11.7901  28
  -2  -7  -6 20.0121 11.2255   9
   2  -7  -6 32.8329 11.9339  24
  -2   7  -6 34.8659 15.6428  17
  -2  -7   6 19.2845 12.3135   3
   2   7  -6 13.4601 10.7381  14
   2   8   0 2.11046 1.88903  17
   2   8   0-1.74969 3.23469   5
  -2  -8   0-1.81682 2.35467   6
   2   8   0 1.27521 2.26213  10
  -2   8   0 2.24307 3.00978  12
  -2  -8   0 0.78256 2.50589  30
  -2   8   0-1.88908 3.17288  22
   2   8   0 2.75093 2.62240  12
  -2  -8   0 1.88107 1.29781  21
  -2   8   0 0.77838 2.40186  13
  -2  -8   0-0.29739 2.16960  29
   2  -8   0 5.29029 3.29987  19
  -2   8   1 8.88598 4.10784  20
   2  -8  -1 1.88989 3.98702   9
   2  -8  -1 1.94772 3.51514  26
  -2   8  -1 2.35504 2.39916  21
  -2   8   1 3.70260 2.92992  13
   2   8   1 2.06467 2.93152  13
   2   8   1 1.83325 2.52492  12
  -2   8   1 4.28785 3.53211  22
  -2   8  -1 3.05612 3.25388  12
  -2  -8   1 2.40989 3.49804  29
   2  -8  -1 2.21032 3.41610  31
   2  -8   1 4.97335 3.79901  19
  -2   8  -2 3.74399 4.23848  17
   2   8  -2-0.60408 3.55663   2
   2  -8  -2-2.03031 3.38330  16
   2  -8  -2 11.0662 5.28661   9
  -2   8   2-1.88712 3.16192  29
   2   8  -2 7.20911 3.96012  14
  -2   8   2-0.68944 4.25455   3
  -2  -8   2-3.59377 4.65736   3
   2   8   2 2.32018 3.39099  11
   2   8   2-1.84630 3.82215  13
   2  -8  -2 5.54454 4.12885   2
   2  -8   2 1.01467 5.06314  19
  -2   8  -2 2.39439 3.78239  14
  -2   8  -2 0.72059 4.12134  12
   2  -8  -2-0.82180 4.14073  31
   2   8   2-0.84327 4.28959   5
  -2   8  -3 2.49731 5.65421  17
  -2  -8  -3 4.63778 5.65004  33
   2  -8  -3 2.01396 4.20692  16
   2   8  -3-1.75421 5.20024   2
   2  -8  -3-0.90732 5.26613   2
   2  -8  -3 6.48372 6.31722   9
  -2  -8  -3 0.47966 3.85061   8
   2   8   3 6.60492 5.51599   5
   2  -8  -3-10.3563 5.32566  31
  -2   8  -3 3.29919 5.03878  14
  -2  -8  -3-1.80424 3.74240  31
  -2   8   3 4.06777 4.31622  29
  -2  -8   3-2.07275 6.55734   3
   2   8  -3-0.96618 5.60775  28
   2   8  -3 3.41908 4.96110  14
  -2   8   3-2.02295 6.20162   3
  -2  -8   3-1.32670 5.56198  23
  -2   8  -3 5.43746 5.55642  12
   2  -8  -3 1.07762 5.05099  33
   2  -8   3-2.36071 6.11643  19
  -2   8  -4-4.92932 8.35815  17
  -2  -8  -4 2.89059 8.01555  14
   2   8  -4 5.80477 7.39028   2
   2  -8  -4 1.17095 6.74685   2
   2   8  -4 13.1092 6.91209  14
  -2   8  -4 9.96039 8.13809  14
   2  -8  -4 17.2661 8.19604   9
   2  -8  -4-5.75203 6.28377  15
   2   8   4-6.98524 6.57789   5
  -2  -8   4-3.96744 7.84083   3
  -2  -8   4-1.79754 4.90038   8
  -2  -8  -4 6.18095 7.62851  25
  -2   8   4-3.99376 7.67047   3
  -2  -8  -4 1.10890 7.05894  28
   2  -8  -4-7.15488 8.30546  33
   2   8  -4 2.61576 7.36771  28
  -2  -8  -4-6.09482 7.75956   7
  -2   8  -4 16.9273 7.88504  12
   2  -8  -4 1.71163 5.79765  31
  -2  -8  -4 2.48292 7.56217  33
  -2  -8  -5-10.0928 10.4210   9
   2   8  -5-1.40526 9.05257   2
   2  -8  -5-2.82193 9.24834   2
  -2  -8  -5 4.37819 9.99114  25
   2  -8  -5-1.88588 10.6237  25
  -2   8  -5 3.28396 9.80248  14
   2  -8  -5-3.33681 9.75342  14
  -2  -8  -5 6.95327 10.1621  14
   2   8   5 8.56062 7.28051   5
  -2  -8  -5 11.9985 10.3211   7
   2   8  -5-2.58033 8.74011  14
   2   8  -5 7.97930 10.3407  28
  -2   8   5 3.17216 10.3369   3
  -2  -8  -5-9.81012 10.0817  28
  -2   8  -5 6.07653 10.8709  17
  -2   8  -5 1.30120 9.91801  12
   2  -8   5 4.78423 7.41234  27
  -2  -8   5-6.11139 10.8869   3
  -2  -8   5 2.10287 8.87700  19
  -2   8  -6-2.09287 13.7182  17
   2  -8  -6-2.94524 10.6936   2
  -2  -8  -6-2.93075 11.5390   9
  -2  -8   6 10.6142 12.2189   3
  -2   8   6 1.60068 11.6771   3
  -2  -8  -6-10.5667 12.6694  14
   2   8  -6-10.2201 11.6764   2
   2   8  -6-1.31339 10.5038  14
   2  -8  -6-4.90163 12.0821  24
   2  -8  -6-1.87569 12.3643  25
   2  -8  -6-1.70299 11.4755  14
   2   9   0 60.1337 5.99181   5
  -2  -9   0 64.7985 4.96137  30
   2   9   0 54.6425 3.98691  17
  -2   9   0 61.9920 5.08175  13
   2  -9   0 64.9790 6.46827  19
  -2   9   0 78.3502 6.36860  12
  -2  -9   0 68.4290 5.06664   6
   2   9   0 62.9789 3.32521   1
  -2   9   0 55.4805 5.93750  22
   2   9   0 52.5070 5.26724  12
   2  -9   0 58.5652 3.20310   1
   2   9   0 54.8395 4.92668  10
  -2  -9   0 62.3020 2.83234  21
   2   9   1 185.004 9.76762  13
   2   9   1 169.272 8.68040  12
   2  -9  -1 187.985 10.6370  26
  -2   9  -1 156.827 9.92135  12
   2  -9  -1 179.724 10.8523  31
  -2   9   1 178.000 9.40022  13
  -2   9   1 172.407 10.5673  22
  -2   9   1 160.271 10.5817  20
   2  -9  -1 180.953 10.5505   9
  -2   9  -1 177.598 10.8055  17
   2  -9   1 197.197 11.9312  19
   2  -9  -2 80.7167 7.81132   9
   2  -9  -2 67.2078 7.43101  31
  -2  -9   2 69.1960 6.74543   3
  -2   9  -2 39.0016 6.17922  14
  -2  -9   2 65.5940 8.21196  23
   2   9  -2 63.4382 5.97082   2
   2   9   2 85.7539 7.00559  13
   2   9  -2 51.9051 6.11357  14
  -2   9   2 58.9642 6.18263   3
   2   9   2 58.6031 6.19419  11
  -2   9  -2 82.9556 7.56832  12
  -2   9  -2 62.4441 5.10926  21
  -2   9   2 68.5394 5.30312  29
   2   9   2 70.3091 7.61429   5
   2  -9   2 55.5794 8.17855  19
   2  -9  -2 61.6633 6.03721   2
  -2   9  -3 143.504 12.7370  17
   2  -9  -3 136.082 10.6262  31
  -2  -9  -3 138.921 8.15637  31
   2   9  -3 126.003 9.89488   2
   2  -9  -3 121.004 11.3829   9
   2  -9  -3 138.203 11.2537  33
  -2   9  -3 126.162 11.6165  14
   2   9  -3 121.476 9.91743  14
  -2  -9   3 137.158 12.7997  23
  -2   9   3 105.070 10.1142   3
   2   9   3 130.934 10.7310   5
   2  -9  -3 124.444 10.2180   2
  -2  -9  -3 135.832 10.9208  33
  -2   9  -3 111.960 10.3971  12
   2  -9   3 127.580 12.2818  19
  -2  -9   3 141.346 10.9993   3
  -2   9  -4 63.5900 11.4723  17
   2  -9  -4 53.2867 9.09856   2
  -2   9   4 43.7224 9.21266   3
   2   9  -4 40.1498 8.24743   2
   2  -9  -4 29.8652 9.25493  33
   2  -9  -4 36.5545 7.48616  15
   2  -9  -4 45.6466 10.0886   9
  -2   9  -4 57.3432 10.3112  14
  -2   9  -4 57.9651 9.67848  12
  -2  -9  -4 43.8718 9.16131  33
  -2  -9   4 43.8509 6.56389   8
   2  -9  -4 43.0628 7.80045  31
  -2  -9  -4 32.1146 7.99560  28
  -2  -9   4 45.5087 9.32034   3
  -2  -9  -4 27.9189 9.31365  25
  -2  -9  -4 28.5050 9.98140  14
   2   9   4 44.9401 8.94893   5
  -2  -9  -4 53.7595 10.2022   7
   2   9  -4 40.2905 8.23852  14
  -2   9  -5 64.4196 14.9694  17
   2  -9  -5 72.8778 11.5128   2
  -2  -9  -5 53.6781 12.4369   9
   2  -9  -5 39.4955 12.2295  14
  -2   9   5 51.9646 12.0323   3
   2   9  -5 73.2498 11.5469  14
   2  -9   5 59.9313 8.84946  27
  -2  -9  -5 56.0106 11.7987   7
  -2  -9  -5 30.1568 12.0663  14
  -2  -9  -5 42.1676 11.5676  25
   2   9  -5 48.0790 10.7262   2
  -2  -9   5 52.1542 11.7463   3
   2  -9  -5 57.9620 13.4654  25
  -2  -9  -5 61.1071 11.1056  28
  -2   9  -5 44.9132 11.0903  12
   2   9   5 53.0180 9.28761   5
  -2  -9   5 32.2331 9.72579  19
  -2   9   6 36.8811 12.4489   3
  -2  -9  -6 44.7034 12.7874   9
  -2  -9   6 21.1451 12.0609   3
   2   9  -6 16.4978 9.99906  14
   2   9  -6 32.5696 10.9358   2
  -2   9  -6 29.6452 14.5279  17
  -2  -9  -6 28.0094 13.2650  14
   2  -9  -6 32.7874 12.3920  14
   2  -9  -6 31.5653 11.7831   2
   2  -9  -6 24.2005 13.3626  25
   2  -9  -6 43.6187 13.8116  24
   2  10   0 1.47821 3.76035   5
  -2  10   0-2.13302 3.43594  13
   2  10   0 2.01057 1.39107   1
   2  10   0-0.60662 3.47019  12
  -2 -10   0 3.91493 3.17176   6
   2  10   0 3.97231 2.55577  17
  -2  10   0 5.09799 3.63477  12
  -2  10   0-1.55373 4.20522  22
  -2 -10   0 8.39983 3.16614  30
   2  10   0 5.01994 4.25240  11
   2 -10   0 0.83734 4.17884  19
  -2  10  -1 1.71393 4.10541  17
  -2  10   1-1.69842 4.74722  20
   2  10   1 2.73608 4.08390  13
   2  10  -1-2.25132 3.58322  10
   2  10  -1 1.54518 4.21655  12
   2 -10  -1 0.79539 4.12195  26
  -2 -10   1 14.4958 3.09352   3
  -2  10   1 0.59076 2.78487   3
  -2  10   1 1.74856 3.43202  13
   2  10   1-2.52630 3.13835  12
  -2  10  -1 0.78520 3.84084  12
  -2  10   1 0.83896 4.54105  22
   2 -10  -1-2.83713 4.77963   9
   2 -10  -1 4.60651 4.07171  31
   2 -10   1 5.16902 4.39419  19
   2  10  -2 3.92561 4.21508  10
   2 -10  -2 4.71447 5.39295   9
   2 -10  -2 1.00176 5.19128  31
   2  10  -2 7.93111 4.64498  14
  -2  10   2 3.04554 3.17268  29
   2 -10  -2 2.47713 3.56440   2
  -2 -10   2 2.98839 4.25915   3
  -2  10   2 0.56303 4.05068   3
  -2  10  -2-0.94472 4.52571  14
   2  10   2-5.07176 5.49022   5
   2  10   2 2.21832 4.26085  11
   2  10  -2-1.56518 3.62754   2
   2  10   2 2.24462 4.40543  13
  -2  10  -2-0.89576 4.59961  12
  -2  10  -2 2.99713 3.08669  21
  -2 -10   2 1.22445 5.13360  23
   2 -10  -3 1.69448 5.74013   2
  -2  10  -3 3.66851 6.72826  14
   2  10  -3 8.04035 5.67450   2
   2 -10  -3-2.06991 5.87546  31
  -2  10  -3 18.3500 7.27383  12
  -2 -10   3-6.38256 6.52878   3
   2  10  -3 3.75208 5.89933  14
  -2 -10  -3 3.13130 4.71366  31
   2  10   3 2.21716 6.05032   5
  -2 -10  -3 1.06763 6.19709  33
  -2  10  -3 0.53159 4.21954  21
   2 -10  -3 2.45988 5.57009  33
  -2  10   3 6.89312 6.05108   3
   2 -10  -3 4.72508 6.55178   9
  -2 -10   3-5.89126 6.34429  23
   2  10  -3 1.98070 5.11698  11
  -2  10  -3 7.06708 7.32460  17
   2 -10   3 8.69865 7.58098  19
  -2  10  -4 19.7705 10.2794  17
   2  10   4-10.2781 8.17660   5
   2 -10  -4 2.17439 7.36514   2
  -2  10   4 9.24259 8.61913   3
  -2 -10   4-4.62047 6.18205   8
  -2 -10  -4 5.39002 8.57782  33
   2  10  -4-1.14202 7.48554  14
  -2 -10   4-8.28597 8.59537   3
  -2 -10  -4 2.59014 8.39169  25
  -2 -10   4 6.92803 10.6882  23
  -2 -10  -4-1.27998 8.19689   7
   2 -10  -4-14.0216 8.70865  33
  -2  10  -4 1.52166 8.70285  14
  -2 -10  -4 1.55996 9.18438  14
   2 -10  -4-7.90006 6.93442  31
  -2  10  -4 7.72369 8.76682  12
  -2 -10  -4 5.11508 7.28967  28
   2 -10  -4-7.16709 9.01410   9
   2  10  -4-2.11946 7.25502   2
  -2  10  -5-14.8820 14.0147  17
  -2 -10   5 2.68819 10.4166   3
  -2 -10  -5-4.31329 9.94600  25
  -2 -10  -5 1.80600 11.3579  14
   2  10  -5 2.54953 9.55281  14
   2 -10  -5 1.27777 8.92915   2
   2 -10  -5-9.93024 12.4900  25
   2 -10  -5-1.77614 11.5764  14
   2  10  -5-11.2506 9.44882   2
  -2 -10  -5 3.04004 10.1325   7
   2  10   5-2.08648 8.62603   5
  -2  10  -5-15.5713 10.6078  12
  -2  10   5-1.36316 10.2151   3
  -2 -10   5-8.70179 9.59492  19
   2 -10  -6-1.73459 11.9986  14
  -2  10  -6 6.35420 13.9622  17
   2  10  -6 8.06220 12.6753  17
  -2  10   6 5.32171 10.9209   3
  -2 -10  -6-6.01051 12.0174   9
   2  10  -6 1.22172 10.1370  14
  -2 -10  -6 8.68980 12.2046  14
   2 -10  -6 6.32956 11.3839  24
   2 -10  -6 18.3716 12.5121  25
   2  10  -6-2.46816 9.48570   2
   2  11   0 3259.48 113.126   5
  -2  11   0 3334.92 113.473  22
  -2 -11   0 3419.88 110.544  30
  -2  11   0 3462.11 111.793  13
  -2 -11   0 3362.23 111.252   6
  -2  11   0 3424.46 113.301  12
   2  11   0 3374.48 112.268  12
   2 -11   0 3313.48 112.827   6
   2  11   0 3440.19 113.242  11
   2  11   0 3387.51 109.677  17
   2 -11   0 3355.40 114.115  19
   2  11  -1 2495.07 82.0412  17
   2 -11  -1 2433.73 82.5607   9
   2  11   1 2586.27 83.0612  13
  -2  11  -1 2432.01 78.0832   4
  -2  11   1 2394.53 78.1030   3
   2  11  -1 2454.50 81.6606  10
  -2  11   1 2446.57 81.9055  13
  -2  11  -1 2436.05 83.9266  17
   2  11   1 2328.88 81.0662  12
  -2  11  -1 2414.34 83.5642  12
  -2  11   1 2358.19 83.5380  22
   2  11  -1 2377.91 83.2095  12
  -2  11   1 2385.82 83.5898  20
   2 -11  -1 2482.59 84.8725  31
   2  11  -1 2397.06 83.0074  11
   2 -11  -1 2416.60 83.5585  26
   2 -11   1 2584.51 85.9929  19
   2  11   2 2641.03 93.0061   5
  -2 -11   2 2722.60 94.5960  23
   2 -11  -2 2697.36 92.1878   9
   2  11   2 2664.67 90.6983  13
   2 -11  -2 2600.10 91.1349  26
  -2  11  -2 2593.91 91.9977  12
  -2  11  -2 2753.48 86.9916  21
  -2  11  -2 2811.83 92.7416  14
   2  11   2 2712.63 90.8831  11
   2  11  -2 2583.43 90.4499  11
   2 -11  -2 2720.55 93.1475  31
  -2 -11   2 2695.76 88.3560   3
  -2  11   2 2567.90 87.9326   3
   2  11  -2 2601.51 89.8660  10
  -2  11  -3 1529.60 59.8050  14
   2  11  -3 1616.85 55.9739  11
   2 -11  -3 1531.63 59.5927   9
  -2 -11  -3 1572.66 59.1073  33
   2  11  -3 1542.64 57.7399  14
  -2  11   3 1540.60 56.1435   3
   2 -11  -3 1669.43 59.4002  31
  -2  11  -3 1633.17 59.6117  12
  -2 -11  -3 1540.52 55.7039  31
  -2  11  -3 1647.17 54.0823  21
   2  11   3 1622.74 59.7559   5
   2  11  -3 1584.23 56.1816   2
   2 -11  -3 1650.45 56.7140   2
  -2 -11   3 1586.37 62.0414  23
  -2 -11   3 1579.88 56.7040   3
   2 -11   3 1541.74 61.7793  19
   2 -11  -3 1597.40 60.3275  33
   2  11  -3 1582.81 56.6931  10
  -2  11  -4 1591.02 62.2704  17
   2 -11  -4 1478.62 58.8469   9
  -2 -11   4 1494.94 54.2805   8
  -2 -11  -4 1555.11 60.3496  14
   2  11  -4 1466.03 56.4730  14
  -2 -11  -4 1490.38 57.6932   7
  -2 -11  -4 1561.85 58.0979  25
   2 -11  -4 1387.15 55.3553  31
   2 -11  -4 1418.18 59.3983  33
  -2  11  -4 1543.53 58.4089  12
   2  11   4 1446.85 56.9675   5
  -2 -11   4 1445.46 60.4433  23
  -2 -11   4 1629.04 56.8188   3
   2  11  -4 1487.16 55.2221   2
   2 -11  -4 1559.75 55.9013   2
  -2 -11  -4 1615.59 59.2050  33
  -2  11   4 1470.21 55.5789   3
  -2  11  -5 796.435 41.2257  17
  -2 -11  -5 813.748 38.1760   9
  -2 -11  -5 866.533 40.2073  14
  -2 -11  -5 838.072 37.6975   7
   2  11  -5 803.959 35.8906  14
  -2  11  -5 831.758 37.4521  12
  -2 -11  -5 838.083 36.9684  25
  -2  11   5 789.129 35.2882   3
   2  11  -5 842.940 35.0752   2
   2 -11  -5 885.259 41.2679  25
  -2 -11   5 795.873 35.7925  19
   2  11  -5 812.303 33.0492  10
   2  12   0 2.74573 3.05462  17
   2  12   0 6.15917 4.99033  12
   2  12   0 7.98656 4.72384  11
  -2  12   0 7.70414 4.99224  13
  -2 -12   0 3.82466 3.48990  30
  -2  12   0 0.91534 4.61377  12
  -2  12   0 5.55014 5.17226  22
   2 -12   0-0.86851 4.33567   6
  -2 -12   0 3.14484 3.95735   6
   2 -12   0 10.2910 5.97429  19
  -2  12  -1 7.01269 5.42355  17
   2  12  -1 5.42889 4.47500  10
   2  12  -1 4.90708 4.41012  17
   2 -12  -1-1.13850 5.33783  31
  -2  12  -1 4.79022 4.43595  13
  -2  12  -1 0.97000 5.11852  12
  -2  12   1 2.90111 4.67387  13
   2 -12  -1 4.77098 4.90098  26
   2  12   1 6.00130 5.29203  13
   2  12   1 5.92716 4.09194  12
   2  12  -1 3.14750 3.13187  22
   2  12  -1 0.93388 5.01371  12
  -2  12   1 3.81478 5.53671  20
   2  12  -1 5.32643 4.64348  11
   2 -12   1 8.70084 6.44217  19
  -2  12   1 2.91315 5.47164  22
   2  12  -2 11.3034 5.18579  10
   2  12  -2-3.28284 6.16446  17
   2 -12  -2 8.42899 6.62495  31
   2 -12  -2 1.89211 5.98596  26
   2 -12  -2 4.10080 6.52615   9
  -2  12  -2-7.46515 6.50566  17
  -2  12   2-3.61875 3.58492   3
  -2 -12   2 2.73583 7.46504  23
  -2  12  -2 2.17726 5.74288  12
   2  12  -2 3.60522 6.55821  12
   2  12   2 7.21502 5.52974  13
   2  12   2 9.60415 7.01822   5
   2  12  -2-4.30307 5.79911  11
   2 -12  -3 12.6765 8.81429   9
   2 -12  -3 13.4715 8.16444  31
   2  12  -3 3.13462 6.73276  14
   2 -12  -3 8.38611 7.56624  33
   2  12  -3 11.2440 5.50923   2
  -2 -12  -3-1.60628 5.58574  31
   2  12   3-1.27968 7.89837   5
   2  12  -3 3.06724 5.84680  11
  -2 -12  -3-2.45463 7.22752  33
  -2 -12   3 4.82473 8.02642  23
   2  12  -3 0.85103 6.37864  10
  -2  12  -3 8.87540 7.77545  12
  -2  12   3 4.59631 5.39181   3
   2 -12   3 17.1135 10.3567  19
   2 -12  -4-1.68841 9.51129  33
   2 -12  -4-1.12767 8.03528  31
  -2  12   4-3.66647 7.46900   3
  -2 -12  -4 4.33783 9.47757   9
   2 -12  -4 4.52808 9.94928   9
   2  12   4-7.63805 8.34405   5
  -2 -12  -4 4.38792 8.96783  33
  -2 -12  -4-5.37368 9.14909  25
   2  12  -4 10.7167 7.35683   2
  -2  12  -4 9.66852 10.4657  17
  -2 -12  -4 1.67820 10.0187  14
  -2 -12  -4-9.20188 9.36698   7
   2  12  -4-4.48732 7.55101  10
  -2  12  -4 1.44469 9.08495  12
   2  12  -4 2.37670 8.09302  14
  -2 -12   4 11.6361 9.99151  19
   2  12  -5 3.30701 7.94257  10
  -2  12  -5 2.17465 12.9830  17
   2  12  -5 6.16480 12.7625  17
  -2 -12  -5 3.16074 10.7635   9
   2  12  -5 1.24614 9.73551  14
  -2  12  -5 7.52749 10.6246  12
  -2 -12  -5 9.15036 12.2656  14
   2 -12  -5-14.0747 13.6215  25
   2 -12  -5 7.58205 12.1392  33
  -2 -12  -5 10.5014 11.1926   7
  -2 -12   5 8.31887 10.0684  19
   2  13   0 8.53341 5.43931  12
  -2  13   0 8.97347 5.79370  22
  -2  13   0 7.82846 5.08034  13
  -2  13   0 18.2409 6.01473  12
  -2 -13   0 10.5152 4.73193   6
   2 -13   0 11.4883 5.48259   6
  -2 -13   0 6.31492 3.69762  30
   2  13   0 2.94396 5.27419  11
   2 -13   0 10.1619 6.26817  19
   2 -13  -1 17.1279 6.22420   6
  -2  13  -1 6.43128 5.99864  17
   2 -13  -1 5.18563 5.80462  26
   2  13  -1 9.54810 4.93096  17
   2 -13  -1 3.77007 6.09046  31
  -2  13   1 4.12871 6.57695  22
   2  13  -1 21.4217 6.73041  12
  -2  13  -1 10.3728 5.85052  22
  -2  13   1 14.4809 5.65671  13
   2  13   1 9.51450 5.72623  13
   2  13  -1 7.20048 3.71711  22
   2  13  -1 8.75365 6.08547  11
  -2  13  -1 10.6188 5.41249  13
   2  13  -1 12.5865 5.30897  10
   2  13   1 2.95650 4.79815  12
  -2  13  -1 12.8086 6.63526  12
  -2  13   1 5.96374 6.25728  20
   2 -13   1 12.1423 7.54707  19
   2  13  -2 10.2958 6.31436  11
   2  13  -2 4.03070 5.78000  10
  -2  13  -2 10.5541 7.32303  17
   2  13  -2 13.5385 6.74232  17
   2 -13  -2 14.0912 6.33696  26
   2  13   2 1.28757 6.85846   5
  -2  13  -2 17.8357 7.05643  12
  -2 -13   2 2.86697 7.89269  23
   2 -13  -2 13.8035 7.53587   9
   2  13   2 10.8146 6.30353  13
   2  13  -2 11.5746 7.30682  12
   2 -13  -2 10.5106 6.99805  31
   2  13  -3-0.88716 6.64748  10
   2  13  -3 9.35755 9.18214  17
   2  13   3 2.71660 8.43554   5
   2 -13  -3-15.6400 9.06104   9
   2 -13  -3-10.5105 8.21072  31
  -2 -13  -3-2.14456 6.98829   7
  -2 -13  -3 8.02035 6.44090  31
   2  13  -3-7.33027 6.94663  11
  -2 -13   3 25.0481 9.62148  23
  -2  13  -3 17.7299 9.33691  12
   2 -13   3-7.33160 9.41108  19
   2 -13  -3 1.48072 7.74231  33
   2  13  -4 5.46826 7.77652  10
   2  13  -4 26.8257 13.1199  17
  -2 -13  -4 10.5793 10.9257  33
   2 -13  -4 8.32947 8.60341  31
   2 -13  -4 3.05334 10.2342   9
  -2 -13  -4 7.40086 10.0830   9
   2 -13  -4 6.98306 10.4957  33
   2  13  -4 2.42693 8.69116  14
  -2 -13   4 12.2282 11.1892  19
  -2 -13  -4 9.46353 9.49614  25
  -2 -13  -4-1.31375 9.27365   7
  -2  13  -4 15.1904 9.61402  12
   2  13   4 5.32058 9.83854   5
  -2 -13  -4 5.15794 10.4063  14
   2  13  -5 10.9795 9.94250  14
   2  13  -5 4.04633 12.6453  17
  -2  13  -5 19.6016 14.0315  17
  -2  13  -5-1.69893 11.9904  14
  -2  13  -5-6.14339 11.9995  12
  -2 -13  -5-1.58377 11.2326   9
  -2 -13  -5 9.11657 12.5488  14
   2 -13  -5-2.00413 13.4329  25
  -2 -13  -5 7.31737 11.8826   7
   2 -13  -5 32.2550 13.9686  33
   2  13  -5 1.81056 11.6650  12
  -2 -13   5 10.0409 10.5135  19
   2  14   0 12.9065 6.64097  11
  -2  14   0 5.20025 5.84446  20
   2 -14   0 4.92146 7.44850  19
  -2  14   0 14.5108 6.29203  12
   2  14   0 4.68699 5.82598  12
  -2  14   0-1.06465 5.86179  22
  -2 -14   0 10.8658 5.23461   6
   2 -14   0 4.18341 6.33261   6
  -2  14   0 8.89018 6.42948  13
   2  14  -1-4.81846 5.55503  10
   2  14  -1 4.57709 5.16798  17
   2  14   1-4.11027 5.62798  12
  -2 -14  -1 0.57853 4.23982  30
  -2  14  -1 11.6722 6.57542  12
   2 -14  -1 8.25963 6.86921  31
   2 -14  -1 3.36350 6.46008  26
  -2 -14   1 2.53286 7.24320  23
  -2  14   1 9.75665 6.16652  13
  -2  14  -1 1.67349 5.60793  13
  -2 -14  -1-1.72643 5.65817   6
  -2  14   1-1.09686 6.17908  22
   2  14  -1 2.22207 6.44861  12
  -2  14  -1 2.23063 6.97034  22
   2 -14  -1 1.09616 6.17514   6
  -2  14   1-5.11711 7.15100  20
   2  14  -1 3.18864 6.43175  11
   2 -14   1-1.45602 7.19389  19
  -2  14  -2 12.4990 8.17697  17
   2  14   2-2.75045 7.56668   5
  -2  14  -2-1.28784 7.47519  12
   2 -14  -2-1.06526 6.86290  26
   2  14   2 19.0480 7.20737  13
  -2 -14   2 4.48659 8.55384  23
   2  14  -2-2.57382 6.31638  10
   2  14  -2 8.22300 8.23807  12
   2  14  -2 1.01240 6.85895  11
   2 -14  -2 5.45453 7.27187   9
   2  14  -2 2.31235 6.99672  17
   2 -14  -2 1.42174 7.82257  31
   2 -14   2-1.72053 9.31241  19
  -2 -14  -2 2.16937 5.82766  19
   2 -14  -3-1.32785 8.70453   9
  -2 -14  -3 3.90782 7.12797  31
   2  14  -3-6.32594 9.88444  17
  -2  14  -3 6.89966 8.69206  17
   2  14   3-2.86735 8.79120   5
  -2 -14   3-3.44187 9.62052  23
  -2  14  -3 13.1272 10.1412  12
   2 -14  -3 9.81188 8.76097  31
   2  14  -3 9.39428 7.21146  11
  -2 -14  -3 4.32398 7.59195   7
   2  14  -3 1.84187 7.02072  10
   2 -14   3 27.2942 11.2339  19
   2  14  -4-1.83030 8.18877  10
   2  14  -4 7.64781 12.0973  17
   2 -14  -4 12.4174 8.58909  31
  -2 -14  -4-9.00294 10.4842   9
  -2 -14  -4-3.49980 11.4045  14
   2 -14  -4-19.6538 11.9743  33
  -2 -14  -4-1.29985 9.69730   7
  -2  14  -4 7.91940 10.6725  12
   2  14  -4 18.6073 12.4025  12
  -2 -14  -4 3.10274 10.4535  33
  -2 -14   4-5.45582 11.2942  19
  -2  14  -5-2.15913 13.1520  17
  -2  14  -5 13.4610 12.6078  14
  -2 -14  -5-4.71747 11.7313   9
   2 -14  -5-1.95641 13.1116  25
  -2 -14  -5-1.79609 12.7982  14
   2  14  -5 1.96532 12.5106  17
  -2 -14  -5-11.2823 11.4068   7
   2  14  -5-1.79815 12.3102  12
   2 -14  -5-1.88093 12.3287  33
  -2  14  -5 6.20356 10.9978  12
  -2 -14   5 2.92853 10.7792  19
   2  15   0 3437.56 118.103  11
   2  15   0 3395.72 116.954  12
  -2 -15   0 3439.85 115.657   6
  -2  15   0 3852.10 117.457  13
  -2  15   0 3234.42 118.054  12
   2 -15   0 3348.97 117.782   6
  -2  15   0 3424.13 117.704  22
  -2  15   0 3392.55 115.780  20
   2 -15   0 3483.23 119.534  19
   2  15  -1 2373.99 81.6073  17
  -2  15   1 2284.82 84.1756  22
  -2  15   1 2354.70 83.2781  13
   2 -15  -1 2357.72 84.5632   6
   2 -15  -1 2459.92 87.3841  31
  -2 -15  -1 2418.60 80.0562  30
   2  15  -1 2414.80 84.7187  11
  -2 -15  -1 2448.77 83.0767   6
   2  15  -1 2312.09 84.6186  12
   2 -15  -1 2480.44 85.2085  26
  -2  15  -1 2485.64 83.0471  13
  -2 -15   1 2414.09 85.6804  23
  -2  15  -1 2478.69 85.6453  12
  -2  15  -1 2336.84 84.5454  22
   2  15   1 2272.31 84.3350  11
  -2  15   1 2391.82 83.5685  20
   2 -15   1 2290.74 87.3794  19
   2  15  -2 2954.60 100.010  10
   2  15  -2 2778.08 101.558  17
   2 -15  -2 2874.90 101.299  26
  -2 -15   2 2904.66 104.661  23
   2  15  -2 2989.13 104.323  12
   2 -15  -2 2899.21 104.667  31
   2  15   2 3008.09 101.823  13
  -2  15  -2 2933.30 104.061  17
  -2  15  -2 3018.55 103.883  12
   2  15  -2 2878.72 101.152  11
   2 -15   2 3116.03 107.574  19
  -2  15  -3 1741.82 68.0458  17
   2  15  -3 1744.69 66.6747  17
  -2 -15  -3 1602.01 64.4624   9
  -2 -15  -3 1812.11 63.4177   7
  -2  15  -3 1713.11 66.4191  12
   2 -15  -3 1695.03 65.7270  31
   2 -15   3 1755.90 64.7154  31
   2  15  -3 1721.55 62.1212  10
  -2 -15   3 1668.50 67.5526  23
  -2 -15  -3 1745.07 62.7977  31
   2 -15   3 1711.69 70.1158  19
  -2  15  -4 1723.02 73.3137  17
   2  15  -4 1841.63 72.8635  17
  -2 -15  -4 1830.72 70.2187   9
  -2 -15  -4 2004.28 71.4087  33
  -2  15  -4 1823.86 71.1877  12
   2 -15  -4 1741.41 71.8492  33
   2 -15  -4 1819.33 68.1974  31
  -2 -15  -4 1899.46 68.8666   7
   2  15  -4 1888.62 73.3307  12
  -2 -15   4 1773.33 72.5217  19
   2  15  -4 1898.76 65.8804  10
  -2 -15  -5 968.628 43.4303   9
  -2  15  -5 1039.49 44.2944  12
   2 -15  -5 1084.80 46.1931  33
   2  15  -5 967.500 45.2747  17
   2 -15  -5 947.931 45.1990  25
  -2 -15  -5 1017.60 45.1546  14
  -2 -15  -5 994.637 42.3242   7
   2  15  -5 1059.76 45.5505  12
  -2 -15   5 914.623 42.3095  19
  -2 -16   0 2.08270 7.09207  23
   2  16   0 1.10521 6.95032  12
  -2  16   0 1.02670 6.80581  13
   2 -16   0 4.28151 8.22324  26
  -2  16   0-3.50734 7.53148  22
  -2 -16   0-5.52476 6.43399   6
   2 -16   0-1.22317 7.64443   6
   2  16   0-5.06474 8.15680  11
  -2  16   0-3.50977 6.71624  20
   2  16  -1 1.58755 6.17694  17
   2 -16  -1 12.9090 9.02035  31
   2 -16  -1 3.80646 7.41814   6
  -2  16  -1 7.41005 8.09562  22
  -2  16   1 7.36473 7.09005  13
  -2  16  -1 0.99714 7.30803  13
   2  16  -1-3.71003 7.82536  13
  -2  16   1 2.38523 7.31295  22
  -2 -16   1-2.63535 8.13193  23
  -2  16  -1 4.08979 8.08323  12
   2  16  -1 14.1320 8.07965  12
   2  16  -1 9.88087 8.36770  11
  -2 -16  -1-6.97525 7.36914   6
   2 -16   1 21.6745 10.0219  19
   2 -16  -1-1.28118 7.64915  26
   2  16  -2 3.54585 7.74732  17
   2  16  -2 11.4726 7.90412  10
  -2 -16  -2 7.76267 8.27324   9
   2 -16  -2-9.78346 9.32583  31
   2 -16  -2-4.67974 8.25605  26
   2  16   2-3.67408 7.65391  13
   2 -16  -2-1.41725 9.02180   6
  -2  16  -2 1.47460 8.98236  12
   2  16  -2 4.59314 9.74621  12
  -2  16  -2 5.42171 8.88437  22
  -2  16  -2 2.06931 7.40800  13
  -2  16  -2-1.50640 8.74328  17
   2  16  -2-3.44356 7.93980  11
  -2 -16   2 11.0198 9.83853  23
   2 -16   2 5.79182 10.8757  19
  -2  16  -3 7.24931 10.4424  17
   2 -16   3-9.70493 10.1602  31
   2  16  -3 9.49203 10.8869  17
  -2 -16   3-2.11368 11.9983  19
  -2 -16  -3 2.68936 9.58183   9
   2 -16  -3 7.75327 9.81146  31
   2  16  -3 4.84649 8.26734  10
  -2 -16  -3-2.12413 8.26375   7
  -2 -16   3 5.36078 10.9563  23
  -2  16  -3-6.46812 10.4780  12
  -2 -16  -3 5.65822 7.90727  31
  -2  16  -4-8.17118 12.5249  17
   2  16  -4 9.79804 9.14701  10
   2  16  -4-1.83667 11.9010  17
  -2 -16  -4-8.98507 11.5573   9
  -2 -16  -4 1.57024 10.7500  33
   2 -16  -4 12.7772 11.1186  33
  -2 -16   4-9.55635 13.4211  19
  -2 -16  -4 1.22134 9.76735   7
  -2  16  -4 15.0479 12.5825  12
   2  16  -4-5.67754 12.6835  12
   2 -17   0 34.8174 10.1292  26
  -2 -17   0 33.4644 8.09858   6
  -2  17   0 15.1226 8.07230  13
   2  17   0 23.6561 8.75259  12
  -2  17   0 28.8364 9.31549  22
   2 -17   0 37.8472 9.51829   6
  -2  17  -1-1.44966 8.71424  12
  -2  17   1-7.92136 7.70769  13
   2 -17   1-8.23309 9.20506  31
   2 -17  -1-5.40616 8.75843  26
  -2  17  -1 8.60472 8.26786  13
   2  17  -1-1.31514 8.66995  13
  -2 -17   1 6.60488 8.94963  23
  -2  17   1 9.79266 8.38105  22
   2  17  -1 8.15162 8.22199  12
  -2 -17  -1 3.16977 7.49358   6
  -2  17  -1 15.2283 8.64333  22
   2 -17  -1 6.76727 8.66826   6
   2  17  -1 13.1501 8.66906  11
   2 -17  -1 5.17291 9.93588  31
   2 -17   1 19.3382 10.7094  19
  -2 -17  -1 3.74395 7.89722  19
   2  17  -2 23.5224 8.79421  17
  -2 -17  -2 35.6472 9.64602   9
   2 -17  -2 10.3440 10.5181  31
  -2 -17   2 18.9383 10.4781  23
   2  17   2 3.91240 8.76027  13
  -2  17  -2 14.2612 8.65845  13
  -2  17  -2 17.1427 9.57350  12
  -2 -17  -2 25.4754 9.53309   6
   2 -17  -2 26.6651 10.5724   6
   2  17  -2 39.9726 12.2525  12
  -2  17  -2 5.57213 9.25295  22
   2 -17   2 14.4400 9.98181  31
   2 -17   2 24.2684 12.7314  19
  -2  17  -3 3.65473 11.3516  17
   2  17  -3 16.6244 9.44677  10
  -2 -17  -3 5.36328 10.2661   9
   2 -17  -3 12.8390 11.3282  31
   2 -17   3 7.23673 10.6578  31
  -2  17  -3 5.01502 10.7084  12
   2  17  -3 9.28591 10.3190  17
  -2 -17  -3 7.16330 8.91057  31
   2  17  -3-1.82568 11.9013  12
  -2 -17   3 17.2574 13.5679  19
  -2  17  -4 32.0038 12.9697  17
  -2 -17  -4 5.87365 11.8422   9
  -2 -17  -4 5.15573 12.3723  14
   2  17  -4 28.0483 12.9136  17
   2 -17  -4-1.81348 12.0304  33
  -2 -17  -4 32.4655 12.7444  33
  -2  17  -4 20.1382 12.8003  12
   2  17  -4-7.49475 12.6344  12
  -2 -17   4 30.7183 13.4901  19
  -2 -18   0-4.15686 7.85478   6
   2 -18   0 6.34494 10.2188  26
  -2  18   0 3.61224 8.28655  22
  -2 -18   0 1.66571 10.0799  19
   2  18   0 1.24908 8.90092  12
  -2  18   0 3.39229 8.24931  13
   2 -18   0 13.8046 10.0244   6
   2  18  -1 9.97325 9.39164  12
  -2  18   1-2.38383 8.53393  13
   2  18  -1-2.77612 9.69874  13
   2 -18  -1-8.45737 9.29152  26
  -2 -18  -1 5.12707 8.63693  19
   2 -18   1-3.48473 10.1128  31
  -2  18  -1-3.46864 8.47311  13
  -2 -18   1-3.87040 8.78626  23
  -2  18  -1 1.53029 9.00969  12
  -2  18   1 4.94089 8.45647  22
  -2  18  -1-1.27732 8.69900  22
  -2 -18  -1-5.55641 8.21755   6
   2 -18  -1-16.3960 10.8011  31
   2 -18  -1 7.14318 9.41726   6
  -2 -18   1 3.95799 11.0622  19
   2  18  -2 3.42863 8.56355  17
   2 -18  -2-3.59301 11.2274  31
  -2 -18  -2 9.91330 9.48860   9
  -2 -18   2 14.0196 10.3829  23
  -2  18  -2-8.39894 10.6248  22
   2 -18   2 1.68997 10.5615  31
  -2  18  -2 1.62618 10.3517  12
  -2  18  -2 2.29344 9.30956  13
  -2 -18  -2 2.48732 9.03064   6
   2 -18  -2-6.13893 10.6157   6
   2  18  -2-3.31387 10.9221  12
   2  18   2-5.46528 10.1484  13
  -2 -18   2 2.19408 12.6419  19
  -2  18  -3 25.3318 13.6167  17
   2  18  -3 5.97475 10.8963  17
   2  18  -3-14.7191 11.5702  12
  -2 -18  -3-10.6930 11.1945  33
   2 -18  -3 17.9932 11.3145  31
  -2 -18  -3-1.31551 10.7193   9
   2 -18   3-10.4091 11.0936  31
  -2  18  -3 14.0997 10.4171  13
   2 -18  -3-7.08566 11.1395  33
  -2  18  -3 3.40976 11.1748  12
  -2  18  -3-4.57831 11.5340  22
  -2 -18   3-2.17310 13.5809  19
  -2 -18  -4 12.6895 11.9853   9
   2  18  -4-13.1344 12.5669  17
  -2 -18  -4-6.60442 12.3181  14
  -2  18  -4 4.96873 12.7301  12
  -2  18  -4 1.92757 12.7064  17
   2 -18  -4 1.77907 12.4311  33
  -2 -18   4-18.9108 13.1475  19
  -2  19   0 423.695 22.5633  13
   2  19   0 399.470 23.0289  12
   2 -19   0 412.959 25.5404  26
  -2  19   0 447.018 22.4277  22
  -2 -19   0 431.536 25.8733  19
  -2  19  -1 741.862 32.6329  13
  -2  19  -1 768.204 34.8983  12
   2 -19  -1 720.186 34.0844  26
   2  19  -1 739.229 34.1348  13
  -2  19   1 789.217 33.0397  13
   2 -19   1 698.695 35.8722  31
  -2 -19  -1 697.618 31.5239   6
   2  19  -1 690.290 33.5758  12
   2 -19  -1 699.412 33.7310   6
  -2  19  -1 672.911 32.0404  22
   2 -19  -1 711.721 36.6197  31
  -2 -19  -1 697.303 32.4445  19
  -2 -19   1 683.776 37.0118  19
  -2 -19  -2 329.765 20.6222   6
   2 -19   2 384.582 24.0257  31
   2  19  -2 353.916 22.8659  13
   2  19   2 360.168 22.2546  13
  -2  19  -2 379.089 24.1658  12
   2  19  -2 321.437 22.4511  12
   2 -19  -2 382.346 23.4399   6
  -2  19  -2 337.655 21.2558  22
  -2  19  -2 355.037 20.5579  13
   2 -19  -2 341.051 23.8021  31
  -2 -19   2 376.710 26.4225  19
   2  19  -3 540.353 27.9956  17
  -2 -19  -3 518.875 27.2212   9
   2 -19  -3 567.080 30.4728  33
   2 -19  -3 537.733 29.3896  31
   2 -19   3 511.980 28.2506  31
  -2  19  -3 522.611 29.7720  12
  -2 -19  -3 558.498 28.6892  33
  -2  19  -3 578.748 27.1925  13
  -2 -19  -3 516.130 27.9024   6
   2  19  -3 541.027 30.6671  12
  -2  19  -3 568.330 28.7671  22
   2  20   0-2.98597 11.3324  13
   2 -20   0 8.31051 11.6140  26
  -2  20   0 14.5631 9.74295  13
   2  20   0 2.66923 9.82538  12
  -2 -20   0-5.12390 11.4472  19
   2 -20   1 13.1599 12.0401  31
   2 -20  -1 1.95378 11.9020  31
   2 -20   1 3.71234 11.8167  26
  -2  20  -1 7.34781 9.71981  13
   2 -20  -1 11.6770 11.0796  26
   2  20  -1-1.49656 10.7161  13
   2  20  -1 11.9500 10.5936  12
  -2 -20  -1-1.17589 9.29680   6
   2 -20  -1 7.63579 11.2937   6
  -2  20  -1 6.56606 11.6414  12
  -2  20   1 1.27641 9.68921  13
  -2 -20   1-4.05186 12.4224  19
   2  20   2-1.44485 10.5430  13
   2 -20   2-8.83460 11.9724  31
  -2 -20  -2 18.7364 12.0527  31
   2 -20  -2-6.34907 11.9990   6
  -2  20  -2 9.61660 10.5606  13
   2  20  -2 10.8240 11.2828  13
  -2  20  -2 6.79016 11.0662  12
   2 -20  -2 20.4352 12.5205  31
   2  20  -2 3.35893 12.6956  12
  -2 -20  -2 16.3337 10.4276   6
  -2 -20   2 24.2259 13.8518  19
   2 -20  -3 3.50785 12.3167  33
   2  20  -3 1.55779 12.4585  13
   2 -20  -3 19.0848 12.9121   6
  -2  20  -3-1.14145 10.6712  13
   2 -20  -3-8.03905 12.1001  31
  -2  20  -3-1.68762 12.2549  12
  -2 -20  -3 16.9519 12.1566   6
  -2 -20  -3 11.7738 11.4515  33
   2  20  -3-1.77943 13.5636  12
  -2  21   0 59.8508 11.3820  13
   2  21   0 63.7217 12.8486  13
   2 -21   0 76.0765 13.2864  26
  -2 -21   0 63.8950 14.1517  19
   2  21  -1 23.2886 11.8223  13
   2 -21  -1 19.6512 12.9882  31
   2 -21   1 32.4077 13.6168  31
   2 -21  -1 39.8956 12.5850   6
  -2  21   1 25.6719 11.1703  13
  -2 -21  -1 29.2388 10.3480   6
   2 -21   1 20.3690 12.9731  26
  -2  21  -1 41.0030 11.4073  13
   2  21  -1 29.8092 11.1597  12
  -2 -21   1 41.9074 15.1763  19
   2 -21  -2 51.4071 14.2423  31
   2 -21   2 47.2995 13.3237  31
  -2  21  -2 84.1209 12.9361  13
   2  21  -2 58.1656 13.8316  13
  -2  21  -2 59.0107 14.1210  12
  -2 -21  -2 62.6365 11.9542   6
   2 -21  -2 69.0467 13.7428   6
   2  21  -2 69.2314 14.4683  12
  -2 -21  -2 54.4743 13.1917  31
  -2 -21   2 51.3979 14.8632  19
   2 -22   0-9.65568 11.5768  26
  -2  22   0 3.62954 10.3188  13
   2  22   0 8.70249 11.3306  13
  -2 -22   0 1.61688 12.0624  19
   2 -22   1 14.4435 12.7408  26
  -2  22  -1 7.03065 9.96090  13
  -2  22   1-1.26281 10.2524  13
   2 -22  -1-9.70345 14.0923  31
   2 -22   1 22.7148 14.0599  31
   2  22  -1-1.45785 11.3890  12
   2  22  -1-6.25858 12.1743  13
  -2 -22   1 7.68760 13.1577  19
  -3   0   0-1.16658 1.86766  22
   3   0   0-0.08969 0.92103  14
  -3   0   0 2.15235 2.08204  21
   3   0   1 5.25777 1.84607  26
   3   0  -1 0.57797 2.79791  16
  -3   0  -1-0.75015 1.72965  14
  -3   0  -1 1.93294 2.27609   8
   3   0   1 0.96225 0.92907  24
  -3   0   1 2.50584 2.37075  22
  -3   0  -1-0.73641 0.75993  13
  -3   0   1 0.49702 2.71236  20
   3   0   2 2.97423 3.13795   1
   3   0  -2 4.07849 3.78059   2
   3   0  -2 0.83742 1.11329   5
   3   0  -2-0.81893 3.70833  16
  -3   0  -2-0.54000 3.22372  14
   3   0  -2-1.64141 3.62678  15
   3   0   2-1.97305 2.07509  26
   3   0  -2 1.18823 1.03947  27
  -3   0  -2-0.86819 2.51950  17
   3   0  -2-1.37970 2.78290  14
  -3   0  -2-0.54948 1.39094  12
  -3   0  -3 4.09836 3.96472  17
   3   0  -3 1.91407 4.58456  32
   3   0  -3-1.10031 5.04161   2
   3   0  -3 1.50614 4.79397  14
   3   0   3 4.78430 4.20660  27
   3   0  -3-4.08935 5.00048  15
  -3   0  -3-1.76037 4.84274  14
  -3   0   3 5.36496 5.30151  29
  -3   0   3-3.01064 4.43151  23
  -3   0  -3 8.47309 4.91798  28
   3   0  -3 2.91865 5.08715  25
   3   0   4 10.2708 5.25287   5
   3   0  -4 2.78481 6.81052   2
  -3   0  -4-1.90885 5.81394  17
  -3   0  -4 5.58930 6.07136   7
  -3   0  -4 12.5936 7.36233  28
  -3   0   4 6.85165 7.29213  29
   3   0   4 0.95963 5.88399  27
   3   0  -4-5.61141 6.57562  24
  -3   0   4-1.62562 8.03191   3
   3   0  -4-1.29037 6.68673  25
  -3   0  -4 7.38639 6.66307  14
   3   0  -4-9.28879 6.03374  14
  -3   0  -5 10.5444 8.77875  17
  -3   0  -5-2.73647 7.09722   9
   3   0   5 6.57741 5.88909   5
   3   0  -5-8.28222 9.40275   2
   3   0  -5-6.28480 7.95307  14
  -3   0  -5 5.97009 8.25907   7
  -3   0   5 3.82561 10.2660   3
   3   0  -5-1.59293 8.54927  25
   3   0  -5 1.64819 8.92053  24
  -3   0  -5-1.53733 9.05112  14
   3   0  -6 7.20454 11.6027   2
   3   0  -6-10.6231 9.99301  14
   3   0  -6 1.73647 10.4373  24
  -3   0   6-1.98460 12.8595   3
  -3   0  -6 13.5844 11.8052  14
  -3   1   0 49.2017 3.57822  30
   3  -1   0 47.9760 2.69518  33
  -3  -1   0 50.6753 3.38148  22
  -3   1   0 47.4212 3.78243  22
   3  -1   0 55.2677 2.08853  13
  -3   1   0 52.3274 4.11043  21
  -3  -1   0 52.4254 3.88498  21
   3  -1   0 49.0111 4.37929  31
   3  -1  -1 23.9650 3.24085  33
   3   1  -1 20.9456 3.74626  16
  -3  -1  -1 20.5712 2.38564  14
   3   1   1 20.1269 3.42411  27
  -3   1  -1 19.0768 2.43879  14
  -3   1  -1 24.8426 2.93047  17
  -3   1   1 18.0907 3.11384  22
  -3  -1  -1 28.6636 3.41334   8
   3   1  -1 23.4475 2.20106  14
  -3   1  -1 23.4304 1.21103  13
  -3  -1   1 19.7397 3.36329  20
  -3   1   1 24.6398 3.73579  20
   3  -1   1 21.8518 2.73906  26
  -3  -1  -2 41.8152 3.77545  17
  -3   1  -2 39.9493 4.44875  17
   3   1   2 40.1786 2.61971  26
   3   1  -2 30.9076 5.54409  16
   3  -1  -2 42.8936 5.67830  16
  -3   1  -2 40.3163 4.72298  14
   3   1   2 47.1832 5.22792  27
  -3   1   2 32.6814 4.90752  29
   3   1  -2 32.2799 5.15010  15
   3  -1  -2 33.4527 5.23836   2
   3   1  -2 27.9603 5.39697  32
   3   1  -2 37.2737 4.09166  14
  -3  -1  -2 41.1129 3.66422   8
  -3   1  -2 34.4442 2.77821  12
   3  -1  -2 41.3986 5.49699  15
   3   1  -2 35.0896 4.88533  25
  -3  -1  -2 40.2540 1.91179  12
  -3  -1  -2 37.2494 1.94512  31
  -3  -1  -2 38.8765 4.77597  14
   3  -1   2 28.4539 4.06648   1
  -3   1  -3 15.1991 5.08269  17
   3  -1  -3 13.1550 5.37817   2
   3  -1  -3 20.2190 5.71033  25
   3   1   3 8.10969 4.58757  27
   3  -1   3 11.6951 4.86015  27
   3  -1  -3 14.2243 5.60556  15
   3   1  -3 12.2042 5.42527  25
  -3   1  -3 9.69690 4.94536  14
  -3   1   3 6.27070 4.75104  29
  -3  -1  -3 9.80172 5.22591  14
   3   1   3 14.7197 2.12270  26
   3   1  -3 15.8026 4.80605  14
  -3  -1   3 14.8432 3.58189   8
   3   1  -3 10.8574 5.26899  32
  -3   1   3 15.2858 4.59265  23
  -3  -1   3 15.0550 5.07838  23
  -3  -1  -3 13.2546 4.16715  17
  -3  -1  -3 9.80252 4.82760  28
   3  -1  -3 10.3688 5.03342  32
   3  -1  -3 19.3279 5.19825  14
  -3   1  -4 20.9129 7.28265  17
  -3  -1  -4 33.4560 6.56653  17
   3   1   4 25.7335 5.99695   5
   3  -1  -4 34.6441 7.97118   2
   3  -1  -4 19.3141 6.33048  32
   3   1  -4 26.9869 7.30757  14
  -3  -1   4 32.5173 8.30867  29
  -3   1  -4 39.7449 8.54549  14
  -3  -1  -4 25.8175 7.96533  14
  -3  -1  -4 41.4786 8.30818  28
  -3  -1   4 23.6245 6.89908  23
  -3   1   4 29.1812 7.96420  29
  -3  -1  -4 19.4138 6.41920   7
   3  -1  -4 25.6203 7.20484  14
   3   1  -4 29.5074 8.16187  25
  -3  -1   4 12.9046 7.85500   3
   3   1  -4 28.0362 7.94254  24
   3  -1  -4 39.4065 8.79661  25
   3  -1   4 24.4157 6.61646  27
  -3   1  -4 24.0813 6.47237   7
  -3  -1  -5 10.5243 7.82044  17
  -3   1  -5 1.28474 8.61336  17
  -3  -1  -5 11.9267 7.38582   9
  -3   1  -5 5.79172 6.49349   9
   3   1   5 8.41311 6.52737   5
   3  -1  -5-9.92498 9.60362   2
  -3  -1   5 7.57960 10.5116   3
  -3  -1  -5 13.6401 8.22287   7
  -3   1  -5 10.3144 8.28650   7
  -3   1  -5 16.9996 9.84033  14
   3   1  -5 6.63696 8.36342  24
   3  -1  -5 4.94240 8.99355  24
   3  -1  -5 6.41621 9.51304  25
  -3  -1  -5 1.53532 9.29333  14
   3  -1  -5 12.7882 8.57366  14
   3   1  -5 11.1355 8.02057  14
  -3   1  -6-1.69917 11.0787  14
   3  -1  -6 21.6186 11.7457   2
   3   1  -6 6.56554 10.1393  14
  -3  -1  -6 28.8521 12.0396  14
   3   1  -6 12.9142 11.8890  28
   3  -1  -6 26.8510 10.5348  14
  -3  -1  -6-2.98647 8.80440   9
   3   1  -6 10.4797 11.2562  24
   3  -1  -6-5.16666 10.4957  24
  -3  -1   6 23.5768 13.3844   3
   3   2   0 708.822 25.2930  15
   3   2   0 698.479 23.6648  24
  -3   2   0 705.095 24.4283  30
   3  -2   0 657.442 25.4536  31
  -3   2   0 724.137 25.3313  22
   3   2   0 712.344 24.3460  27
  -3  -2   0 680.442 24.9079  30
  -3  -2   0 711.726 23.7683  22
  -3  -2   0 718.746 24.8758  21
  -3   2  -1 167.124 8.34887  17
   3   2  -1 173.119 6.73271  14
   3  -2   1 177.589 8.35501  26
   3   2   1 181.515 6.98242  10
   3   2   1 178.411 8.86608  27
   3  -2  -1 165.620 8.20740  33
   3   2   1 184.388 6.91705  13
   3  -2   1 192.218 8.29009  31
   3   2  -1 171.636 7.86727  25
  -3   2  -1 158.584 6.93010  12
  -3   2   1 172.498 9.03662  22
   3   2  -1 181.049 6.17330   6
   3  -2  -1 168.555 9.31214  31
  -3   2  -1 169.298 7.80907  14
  -3  -2  -1 168.151 7.48681  14
  -3  -2   1 170.996 8.60037  20
  -3  -2  -1 181.499 8.72156   8
  -3   2   1 196.303 9.72599  20
  -3  -2   2 449.380 18.9744   8
  -3  -2  -2 471.484 17.4634  17
  -3   2  -2 517.947 19.8753  17
   3   2  -2 546.162 21.9282  16
  -3  -2   2 493.312 21.4763  29
   3  -2  -2 513.684 21.0442  16
   3  -2   2 506.704 19.8347   1
   3   2  -2 478.881 21.2154  15
   3   2   2 468.746 20.0014  27
   3  -2  -2 496.746 20.3425  33
   3   2  -2 474.488 21.4113  32
   3   2  -2 487.587 18.4547  14
  -3  -2  -2 463.708 19.4884  14
   3   2  -2 466.395 19.6586  25
  -3   2   2 451.263 21.1686  20
  -3  -2  -2 489.332 18.0049   8
  -3   2  -2 489.248 17.4202  12
   3  -2  -2 501.677 21.2945   2
  -3   2  -2 482.704 19.4340  14
  -3  -2  -2 453.171 18.6122  28
  -3  -2  -3 127.524 7.64172  17
  -3   2  -3 124.269 9.23771  17
   3  -2  -3 116.630 9.40980  16
  -3  -2   3 116.201 7.23075   8
   3  -2  -3 106.205 9.35111  15
   3   2  -3 105.903 8.13625  14
   3  -2  -3 126.636 9.71837  32
  -3   2   3 121.702 9.89344  29
  -3   2  -3 120.733 8.15494   7
   3  -2   3 113.613 8.84182  27
   3   2   3 121.925 9.24522  27
  -3  -2  -3 109.348 9.32679  14
  -3   2  -3 129.723 9.86160  14
   3   2  -3 125.750 9.68591  25
  -3  -2   3 121.107 9.44594  23
  -3   2   3 104.164 7.52052  23
   3  -2  -3 105.474 9.79731   2
   3  -2  -3 115.051 8.82901  14
   3   2   3 125.404 8.54463   5
   3   2  -3 119.066 9.94433  32
  -3  -2  -3 145.031 9.52675  28
  -3   2  -4 300.245 16.7186  17
  -3  -2  -4 250.532 13.6575  17
  -3  -2   4 235.437 17.6357   3
   3  -2  -4 225.095 16.1190   2
  -3   2   4 224.089 15.9765  29
   3   2  -4 246.474 16.1778  25
   3   2  -4 241.384 14.7941  14
  -3  -2  -4 260.655 16.2281  28
  -3  -2  -4 264.530 16.5306  14
   3  -2  -4 263.677 15.5806  14
   3  -2   4 268.301 14.9297  27
  -3  -2  -4 262.000 15.3552   7
   3  -2  -4 238.281 16.5682  25
   3   2  -4 266.421 17.0149  24
  -3  -2   4 266.379 16.0179  23
  -3   2  -4 243.056 14.0974   7
   3  -2  -4 250.985 14.6238  32
  -3   2  -4 259.341 16.7275  14
   3   2   4 249.672 13.6878   5
  -3  -2  -5 68.2585 12.2449  28
  -3   2  -5 56.7633 7.85146   9
   3  -2  -5 70.6487 11.9130   2
   3   2   5 57.6929 8.27216   5
   3   2  -5 45.1217 9.78528  14
  -3  -2  -5 78.5498 12.4136  14
  -3  -2  -5 64.4192 10.1995   7
   3  -2  -5 62.7804 10.3893  14
  -3   2  -5 77.8594 12.2612  14
  -3  -2   5 48.6703 12.0638   3
   3  -2  -5 72.5282 11.8954  24
   3   2  -5 64.4735 11.4730  28
  -3   2  -5 49.5569 9.67161   7
   3   2  -5 60.4658 12.2846  24
  -3   2  -5 40.3399 10.3204  17
   3  -2  -6 53.0712 11.7909  14
   3  -2  -6 87.6870 14.2753   2
  -3  -2  -6 61.7747 10.4684   9
  -3  -2   6 85.0240 15.2077   3
  -3   2  -6 73.2047 14.1094  14
   3   2  -6 67.3174 12.1486  14
  -3  -2  -6 79.7334 14.4067  14
   3  -2  -6 76.5433 15.0633  28
   3   2  -6 44.2455 13.0529   2
   3   2  -6 88.0785 14.4302  24
   3  -2  -6 78.6064 13.5436  24
   3   2  -6 103.448 14.8561  28
  -3   3   0 2510.58 78.5520  30
   3   3   0 2367.08 80.1509  16
   3   3   0 2428.49 79.6079  15
  -3  -3   0 2448.98 79.4086   4
  -3  -3   0 2441.94 79.4294  30
  -3   3   0 2426.16 79.4762   4
   3   3   0 2346.40 78.6025  27
   3  -3   0 2344.16 78.5192   6
  -3  -3   0 2465.67 77.4882  22
   3  -3   0 2354.67 80.0475  31
  -3   3   0 2404.13 79.8947  22
  -3  -3   0 2382.63 78.9173  21
  -3   3  -1 1387.71 47.5618  17
   3   3   1 1364.65 45.5799  10
   3   3  -1 1427.20 47.7192  24
   3   3  -1 1379.87 44.9915  14
  -3  -3   1 1331.03 47.9497   8
   3   3   1 1408.22 47.6226  27
  -3  -3  -1 1430.28 47.7123   8
  -3   3  -1 1353.48 46.5272  14
  -3  -3  -1 1367.71 46.1134  14
   3  -3   1 1435.88 46.9512  31
  -3   3  -1 1339.83 45.8135  12
   3  -3  -1 1440.81 48.5878  31
   3   3  -1 1373.66 45.4971   5
   3   3   1 1437.01 45.5357  13
   3  -3  -1 1367.09 46.9365  33
  -3   3   1 1393.93 48.1700  22
  -3  -3   1 1396.61 47.1615  20
  -3   3   1 1422.12 48.7398  20
  -3  -3  -2 1637.36 53.6582  17
   3   3   2 1607.44 56.6563   1
   3   3  -2 1729.19 59.0867  16
  -3  -3   2 1636.09 58.8305  29
   3  -3  -2 1605.13 57.5638  16
  -3  -3  -2 1642.70 55.0573   8
  -3  -3   2 1647.27 56.3434   8
  -3  -3  -2 1602.87 54.9714  33
   3  -3  -2 1670.08 57.3052  33
   3  -3   2 1535.35 56.3674   1
   3   3   2 1667.48 52.8944  32
   3   3   2 1730.26 57.3988  27
  -3   3  -2 1603.43 56.4727  14
  -3  -3  -2 1591.70 55.3552  28
   3   3  -2 1616.23 56.5771  25
  -3  -3  -2 1650.32 53.0116  24
  -3   3  -2 1673.23 54.6510  12
  -3   3  -2 1588.99 56.9825  17
   3  -3  -2 1677.79 57.5529  31
   3   3  -2 1680.04 55.2364  14
   3  -3   2 1636.15 53.9615  31
   3   3   2 1689.35 57.0859   5
  -3  -3  -2 1637.20 56.7015  14
   3   3  -2 1606.71 58.1295   2
   3  -3  -2 1715.79 58.4827   2
   3   3  -2 1612.64 58.7787  32
  -3   3   2 1706.72 59.2805  20
   3   3  -2 1660.57 57.9525  24
  -3  -3  -3 809.620 27.0262  17
  -3   3  -3 783.031 30.6880  17
   3  -3  -3 736.530 30.0852  16
   3  -3  -3 756.027 30.4620  32
  -3   3   3 715.358 30.4914  29
   3  -3  -3 762.860 31.0190  15
  -3  -3  -3 750.113 26.3709  24
  -3  -3   3 722.442 27.3565   8
   3   3   3 764.114 29.2300   5
  -3   3  -3 719.686 27.0535  12
   3   3  -3 729.976 28.4816  14
   3  -3   3 736.851 29.2974  27
  -3  -3   3 742.430 31.7385  29
  -3  -3  -3 712.205 29.0547  28
  -3   3  -3 731.378 30.3447  14
   3   3  -3 750.405 30.3342  25
  -3  -3   3 743.970 30.7239  23
   3   3  -3 687.362 30.9092   2
   3  -3  -3 748.681 31.4217   2
  -3  -3  -3 763.841 30.6302  14
   3   3  -3 776.485 31.5395  32
  -3   3  -3 690.131 27.7151   7
  -3  -3  -4 809.773 30.2501  17
  -3   3  -4 890.514 35.0905  17
  -3  -3   4 829.902 36.9152   3
   3  -3   4 755.851 32.0056  27
   3  -3  -4 791.411 33.7619  15
   3  -3  -4 777.341 33.3853  14
   3   3  -4 774.110 32.3430  14
  -3  -3  -4 820.107 33.2906   7
   3  -3  -4 764.058 34.8969   2
  -3   3   4 766.470 34.0537  29
  -3  -3  -4 832.206 34.0768  28
   3   3  -4 799.979 35.2504   2
  -3   3  -4 735.316 31.0737   7
  -3   3   4 790.056 36.7281   3
  -3   3  -4 833.198 34.9399  14
   3   3  -4 825.338 35.6817  24
  -3  -3   4 821.979 34.4472  23
  -3  -3  -4 809.474 34.6038  14
   3   3   4 760.941 31.3691   5
   3  -3  -4 805.663 32.3389  32
   3  -3  -5 285.419 19.1186  14
  -3   3  -5 359.545 21.1630  17
  -3  -3  -5 323.479 20.7192  28
   3   3  -5 330.242 21.4088  28
   3   3  -5 325.411 18.9457  14
  -3  -3  -5 323.773 19.9306   7
   3   3  -5 364.233 22.1568  24
   3  -3  -5 347.134 21.6241  24
   3   3  -5 290.225 20.5666   2
   3  -3  -5 302.201 20.9094   2
  -3   3  -5 313.135 15.4858   9
  -3   3  -5 323.495 21.0171  14
  -3  -3  -5 291.057 20.5895  14
   3   3   5 337.059 17.0675   5
  -3  -3   5 318.715 22.6060   3
  -3   3   5 339.526 23.4674   3
   3   3  -6 318.172 20.0655  14
  -3   3  -6 289.302 21.3766  17
   3  -3  -6 327.751 20.5386  14
  -3  -3  -6 309.299 19.0203   9
  -3   3  -6 346.608 22.7318  14
   3  -3  -6 299.131 23.2323  28
   3  -3  -6 283.351 20.9346  24
  -3  -3  -6 348.386 22.3956  14
   3   3  -6 319.156 22.1456   2
   3  -3  -6 318.652 22.7119   2
  -3  -3   6 345.750 24.1700   3
   3   3  -6 305.679 22.0593  28
  -3   3   6 310.550 24.1750   3
   3   4   0 3173.55 102.006  16
   3   4   0 3220.83 102.440  32
  -3  -4   0 3075.44 98.5205  14
  -3   4   0 3077.99 101.044   4
  -3   4   0 3116.95 101.915  22
  -3  -4   0 3084.01 101.167  30
  -3   4   0 3175.82 99.1929  13
  -3  -4   0 3010.13 100.998   4
  -3   4   0 3199.23 101.683  21
  -3  -4   0 3091.58 100.368  21
   3  -4   0 2904.76 101.865  31
  -3   4  -1 2038.62 67.5899  17
  -3  -4  -1 2071.02 67.9476   8
   3  -4   1 2056.97 66.7770  31
   3   4  -1 2011.98 64.6769  14
   3  -4  -1 2092.88 68.4696  31
  -3   4   1 2054.77 68.1283  22
  -3   4  -1 1976.88 66.4237  14
  -3  -4  -1 1989.78 64.3438  25
   3   4   1 2097.49 65.4915  13
   3   4   1 1915.82 65.8653  32
   3   4  -1 2005.22 67.2576  24
  -3   4  -1 2014.25 65.9294  12
   3   4   1 1730.14 67.1683   5
   3   4  -1 1979.74 65.2908   5
  -3   4  -1 2092.27 67.0276  21
  -3  -4   2 2151.05 73.2467  29
  -3   4  -2 2121.11 71.6071  17
   3   4   2 2109.43 70.6559   1
   3  -4  -2 2069.56 71.3708  16
   3  -4  -2 2021.32 70.9687  33
   3  -4   2 2037.42 70.3877   1
  -3  -4  -2 2035.37 69.0330  33
   3   4  -2 2113.25 73.0673  32
  -3  -4  -2 2066.11 69.2863   8
  -3  -4  -2 2121.07 70.8548  14
  -3  -4  -2 2025.57 68.9723  28
   3   4   2 2092.60 71.2272   5
   3  -4  -2 2006.93 71.3606  31
  -3  -4  -2 2050.29 69.0832  25
   3   4  -2 2157.45 72.1276  24
  -3  -4  -2 2065.83 67.0736  24
  -3   4   2 2091.71 67.8744  23
  -3   4  -2 2121.19 69.0314  12
  -3  -4   2 2025.27 70.5790   8
  -3   4  -2 2046.80 70.7512  14
  -3   4   2 2148.65 73.5423  20
   3   4  -2 2106.47 72.0816   2
   3  -4  -2 2205.88 72.4567   2
   3  -4   2 2177.01 68.4810  31
   3   4  -2 2047.07 69.0192  14
  -3   4  -3 1074.98 39.8789  14
  -3   4  -3 1086.56 40.2115  17
  -3  -4  -3 986.338 34.8688  17
  -3   4   3 1039.49 39.7311  29
   3  -4  -3 973.983 38.8045  16
  -3  -4   3 1036.97 40.4790  23
   3  -4  -3 1035.04 40.0138  15
  -3  -4  -3 1084.91 40.0926  14
  -3  -4   3 1012.97 36.7138   8
  -3  -4   3 1098.81 41.7137  29
  -3  -4  -3 994.903 37.8675  28
  -3  -4  -3 1034.00 38.2299  25
  -3  -4  -3 1018.87 34.2651   8
  -3  -4  -3 1031.40 35.3809  24
   3   4  -3 1072.20 37.8172  14
  -3   4  -3 1024.02 36.5948  12
   3   4  -3 1030.16 40.4291   2
   3  -4  -3 991.532 40.1802   2
  -3   4  -3 1003.82 36.6376   7
   3   4   3 1008.32 38.4570   5
  -3   4  -4 1041.09 41.7715  17
  -3  -4   4 858.587 41.8212   3
  -3   4   4 957.328 42.9644   3
   3   4  -4 1020.24 41.2299  28
  -3   4  -4 951.727 41.0112  14
   3  -4  -4 995.302 40.1490  15
  -3  -4   4 1052.04 34.9484   8
  -3   4   4 1002.57 40.4904  29
  -3  -4  -4 1046.02 40.2714  28
  -3   4  -4 930.096 37.3763   7
  -3   4  -4 1034.74 37.2220  12
   3   4  -4 1027.02 42.4544  24
   3  -4  -4 911.586 39.5553  14
  -3  -4   4 999.502 41.1792  23
   3   4  -4 953.910 38.4749  14
  -3  -4  -4 1010.57 41.3226  14
   3   4  -4 1062.16 42.0549   2
   3  -4  -4 977.347 41.4842   2
   3  -4  -4 1019.23 38.6261  32
   3  -4   4 991.915 38.8035  27
   3   4   4 1004.58 38.4370   5
  -3   4  -5 489.091 26.5872  17
   3  -4   5 494.981 22.8488  27
  -3   4  -5 445.934 25.8154  14
   3   4  -5 461.816 23.7921  14
   3  -4  -5 438.350 24.4454  14
   3   4  -5 574.376 28.2954  24
  -3  -4  -5 463.634 24.7157   7
  -3  -4  -5 461.744 25.3292  28
   3   4  -5 471.699 26.2613  28
   3   4  -5 440.346 25.4590   2
   3  -4  -5 481.628 26.1617   2
  -3  -4  -5 482.593 26.2071  14
  -3  -4   5 396.937 25.8955   3
  -3   4   5 401.269 26.9209   3
   3   4   5 461.521 21.6129   5
  -3   4  -6 440.011 26.2447  17
  -3  -4  -6 483.422 24.2497   9
   3   4  -6 447.893 24.0555  14
  -3  -4  -6 458.013 27.0331  14
   3   4  -6 473.511 27.5469  28
   3  -4  -6 395.034 23.8343  14
  -3   4  -6 438.937 26.5310  14
   3  -4  -6 477.201 27.0575  24
   3   4  -6 432.425 26.1497   2
   3  -4  -6 481.678 27.2236   2
  -3  -4   6 429.067 27.2105   3
  -3   4   6 488.373 28.9262   3
  -3  -5   0 958.397 33.1001  30
  -3  -5   0 917.155 30.2746  25
  -3  -5   0 926.716 32.6598   4
  -3   5   0 986.290 32.8684   4
  -3   5   0 966.759 31.2582  13
   3  -5   0 875.404 33.7422  26
   3   5   0 955.276 34.0744  32
  -3   5   0 949.656 34.0362  22
   3  -5   0 863.795 33.8239  31
  -3   5   0 989.217 33.5961  21
  -3  -5   0 957.153 32.0711  21
   3   5   0 957.352 32.3684  10
   3   5   0 943.147 33.6525  16
  -3   5  -1 190.463 10.1488  17
   3   5  -1 197.036 11.1026  16
   3   5  -1 199.844 7.77103  14
   3   5   1 197.319 8.58588  16
  -3   5   1 174.429 10.0705  22
   3   5   1 191.602 8.57910  13
   3  -5  -1 189.238 10.2016  26
   3   5   1 205.127 8.56712  32
  -3  -5  -1 178.841 7.40045  25
  -3  -5   1 181.856 10.5760  29
   3   5   1 193.964 7.12282  12
   3  -5   1 181.127 9.45258  31
  -3   5  -1 199.163 9.08427  12
   3   5   1 214.741 9.37165   1
   3  -5   1 184.011 9.03154   1
  -3   5  -1 175.442 9.15912  21
  -3   5  -1 187.643 9.27049  14
   3  -5  -1 208.505 10.7931  31
   3   5  -1 193.387 8.32845   5
  -3   5  -2 670.028 26.3981  17
  -3  -5   2 650.451 25.4217   8
   3  -5  -2 657.605 25.5992  33
   3   5   2 608.311 21.6046  16
   3  -5  -2 623.002 25.4322  16
   3   5   2 603.100 24.7218   1
   3   5  -2 656.837 23.6919  14
  -3  -5  -2 660.612 24.3623   8
   3  -5   2 685.369 23.6253  31
  -3  -5  -2 624.531 25.1549  14
  -3  -5   2 651.034 27.3268  29
  -3  -5  -2 644.527 23.3362  28
   3   5  -2 687.301 26.7982  24
   3  -5   2 646.133 24.7833   1
  -3  -5  -2 612.629 23.7083  25
  -3   5  -2 663.346 24.1755  12
   3  -5  -2 661.348 26.2211  31
  -3  -5  -2 655.030 23.8967  33
  -3   5  -2 637.386 25.3001  14
   3   5   2 642.281 23.6878  11
   3   5   2 677.397 25.9425   5
   3   5  -2 635.523 25.9949   2
   3  -5  -2 650.470 26.2148   2
   3   5  -3 73.0050 8.01886  28
  -3   5  -3 64.5129 8.11603  17
   3  -5   3 87.6462 4.00876  31
   3  -5  -3 72.4041 7.93899  16
   3  -5  -3 89.2417 8.68746  15
   3   5   3 68.2753 7.60990   5
  -3   5   3 75.8431 7.80858  29
  -3   5  -3 71.7063 8.19244  14
  -3  -5   3 101.800 9.94415  29
   3   5  -3 89.7764 7.36691  14
  -3   5  -3 82.0838 6.46489   7
   3   5  -3 71.5465 8.35845   2
  -3  -5  -3 90.0475 9.10145  14
  -3  -5  -3 63.0508 7.19274  33
  -3  -5  -3 71.9540 7.30762  25
  -3  -5  -3 87.5993 5.89765  24
  -3  -5   3 85.5590 6.95258   8
  -3  -5   3 80.5100 8.94275  23
   3  -5  -3 83.7715 8.89685   2
   3  -5  -3 79.0506 7.81904  31
  -3   5  -3 72.0163 6.61889  12
  -3  -5  -3 71.4777 7.07937  28
  -3  -5  -3 78.0720 5.06729   8
  -3   5  -4 331.224 19.5743  17
  -3   5   4 335.883 21.4423   3
  -3   5  -4 303.398 13.4937   9
   3  -5  -4 322.166 18.1940  15
  -3  -5   4 341.435 21.0377   3
   3  -5  -4 332.107 18.7871  14
   3  -5   4 331.663 17.2422  27
   3   5  -4 322.485 19.7237  24
  -3   5  -4 321.555 19.2842  14
  -3  -5   4 304.976 19.0792  23
   3   5  -4 348.877 17.5000  14
   3   5  -4 323.494 19.2387   2
   3  -5  -4 324.643 19.0885   2
  -3  -5   4 315.802 13.9828   8
   3   5  -4 335.838 18.9875  28
  -3  -5  -4 318.403 17.8318  28
  -3   5  -4 342.190 16.3276  12
  -3  -5  -4 286.207 18.7977  14
  -3   5   4 328.302 18.0914  29
   3  -5  -4 347.028 17.0389  32
   3   5   4 309.233 16.9175   5
  -3   5  -5 37.0822 11.3806  17
   3   5  -5 57.7194 12.0693   2
   3  -5  -5 51.5924 10.8471   2
   3   5   5 49.3145 8.33884   5
  -3  -5  -5 25.5582 11.1909  14
   3   5  -5 37.5018 9.29484  14
  -3   5  -5 51.7242 11.7640  14
  -3  -5   5 41.9705 12.8897   3
  -3   5   5 37.1547 11.3259   3
  -3  -5  -5 28.3103 9.68820  28
   3   5  -5 62.1569 11.9700  28
   3  -5  -5 56.8686 10.8790  14
   3  -5   5 39.7988 9.24778  27
  -3   5  -6 179.859 18.1745  17
   3   5  -6 136.625 16.4978   2
  -3  -5   6 179.396 17.9214   3
  -3  -5  -6 149.276 14.7310   9
  -3   5   6 147.764 18.2018   3
   3   5  -6 137.796 14.1251  14
   3  -5  -6 144.496 15.6325  14
  -3  -5  -6 159.934 16.9655  14
  -3   5  -6 164.609 17.3360  14
   3   5  -6 167.409 16.9787  28
   3  -5  -6 135.485 16.2089  25
  -3  -5  -6 141.515 15.9978   7
   3  -5  -6 127.032 16.0208  24
   3  -5  -6 136.713 15.9866   2
   3   6   0 415.988 16.7616  16
  -3   6   0 405.055 14.6208  13
   3  -6   0 423.295 16.2676   6
  -3  -6   0 355.471 15.3379   4
  -3  -6   0 381.306 14.7379  21
  -3   6   0 386.178 15.5349   4
  -3  -6   0 411.419 16.2217  30
   3  -6   0 439.271 17.6226  26
  -3   6   0 397.608 17.1083  22
   3   6   0 400.004 16.3017   5
   3   6   0 412.323 15.6175  10
  -3   6  -1 850.745 32.0512  17
   3   6   1 860.115 29.3152  16
  -3   6  -1 844.766 30.5429  12
   3   6  -1 875.849 28.9577  28
  -3   6  -1 870.554 31.0224  14
  -3   6  -1 865.102 28.1793  30
   3  -6   1 838.097 31.1965  31
   3   6   1 867.216 28.4591  12
   3  -6  -1 831.337 31.9310  26
   3   6   1 920.273 30.3858  13
  -3  -6   1 891.753 32.6565  29
  -3  -6  -1 818.625 27.4763  22
   3   6   1 798.377 30.1449   1
   3  -6   1 861.684 30.1750   1
   3  -6  -1 881.331 32.7485  31
  -3   6  -1 907.615 30.7830  21
  -3   6  -2 293.870 14.9163  17
  -3   6  -2 298.823 14.1949  14
   3  -6  -2 271.477 13.7477  16
  -3  -6   2 299.866 15.7108  29
  -3   6  -2 282.491 12.9631  12
  -3  -6  -2 292.946 12.7232  33
   3  -6  -2 284.832 14.0880  33
  -3  -6  -2 250.200 12.3627  25
  -3  -6  -2 280.301 11.6502  28
   3   6  -2 275.763 13.1521  28
   3   6  -2 260.833 12.1625  14
  -3   6  -2 277.005 10.9650   7
  -3  -6  -2 312.626 13.6605   8
   3  -6  -2 286.816 14.7084  31
   3  -6   2 293.890 12.6767  31
   3   6   2 292.448 12.6543  11
   3   6   2 270.513 14.2151   5
   3   6  -2 268.305 14.0363   2
   3  -6  -2 270.493 14.1586   2
  -3   6  -3 454.418 23.5398  17
   3  -6  -3 520.216 22.4321  16
  -3  -6   3 464.774 20.9265   8
   3  -6  -3 482.098 23.0789  15
   3   6  -3 525.632 23.0691  28
  -3  -6  -3 488.145 23.4231  14
  -3   6   3 510.572 22.4840  29
   3   6  -3 500.196 21.3383  14
  -3  -6  -3 546.489 19.3539   8
  -3  -6  -3 527.989 21.3629  28
  -3  -6   3 541.736 25.5932  29
   3  -6   3 518.301 18.5829  31
  -3   6  -3 534.172 21.4791  12
  -3  -6   3 485.681 24.4520  23
  -3   6  -3 496.741 19.8481   7
   3  -6  -3 463.530 22.2695  31
   3   6  -3 535.772 23.8727   2
   3  -6  -3 531.714 23.7957   2
  -3  -6  -3 531.714 22.0491  33
  -3  -6  -3 478.388 21.7939  25
  -3   6  -3 547.763 23.9480  14
   3   6   3 521.755 23.0316   5
  -3   6  -4 159.693 14.1291  17
  -3  -6   4 166.880 14.3072   3
   3  -6  -4 145.711 12.4063  15
   3  -6   4 151.539 11.7076  27
  -3   6  -4 142.388 13.3014  14
  -3  -6   4 133.414 8.88394   8
   3  -6  -4 136.436 12.2578  14
   3  -6  -4 124.718 10.3376  32
  -3  -6  -4 155.274 12.4447   7
  -3  -6  -4 150.644 11.5648  28
   3   6  -4 148.830 12.7500  28
  -3  -6  -4 164.328 14.3946  14
  -3   6   4 139.149 14.4368   3
  -3  -6  -4 150.308 12.4484  25
   3   6   4 131.939 11.5373   5
   3  -6  -4 128.556 12.6181   2
  -3  -6   4 145.410 13.1610  23
  -3   6  -4 140.984 10.7188  12
   3   6  -4 137.244 12.9702   2
   3   6  -4 145.554 11.2464  14
   3   6   5 260.189 15.4060   5
  -3   6  -5 229.144 19.3034  17
  -3  -6  -5 279.333 19.4503  14
   3  -6  -5 213.861 17.5075  14
   3  -6  -5 208.196 17.2747   2
   3  -6   5 236.042 15.0694  27
  -3  -6  -5 225.409 17.0915  28
   3   6  -5 215.756 17.5508  28
   3  -6  -5 244.869 19.2854  25
  -3   6  -5 213.756 18.0395  14
   3   6  -5 219.118 15.7684  14
   3   6  -5 232.588 17.2794   2
  -3  -6   5 248.148 19.4455   3
  -3   6   5 228.249 19.2604   3
  -3   6  -6 45.9763 13.6654  17
  -3  -6  -6 61.5781 11.7182   9
   3  -6  -6 76.7776 13.5860   2
  -3  -6  -6 51.9953 14.3782  14
   3  -6  -6 71.2079 12.5770  14
   3   6  -6 53.6501 11.4822  14
   3   6  -6 62.3467 14.3957  28
   3  -6  -6 72.8735 14.3532  25
   3  -6  -6 46.3234 12.8225  24
  -3   6  -6 40.7209 12.5163  14
  -3  -6   6 63.9570 14.1855   3
  -3   6   6 72.0289 14.5205   3
   3   6  -6 53.8369 12.7031   2
  -3  -7   0 2982.57 99.4142  29
  -3   7   0 3053.42 99.9239  12
  -3  -7   0 2999.08 97.7094  21
   3  -7   0 3250.99 101.673  26
  -3  -7   0 2967.02 99.4372  30
  -3  -7   0 3018.80 97.5815   6
  -3  -7   0 2950.64 98.5777   4
  -3   7   0 2962.05 98.6567   4
  -3   7   0 3132.78 98.1459  13
   3  -7   0 3062.05 99.8602   6
   3   7   0 2991.29 98.6363  12
   3   7   0 2975.99 99.8493   5
   3   7   0 3063.30 99.1334  10
  -3   7  -1 3022.84 100.676  17
  -3  -7   1 2977.59 100.424  29
   3  -7  -1 3016.57 101.100  31
  -3   7  -1 3002.84 99.1769  12
   3   7   1 3274.65 98.8680  13
  -3   7  -1 3066.59 99.5365  14
   3  -7  -1 2861.77 100.325  26
   3  -7   1 2982.48 99.8223  31
  -3   7   1 2991.72 101.166  20
   3   7   1 3024.66 96.7511  12
  -3   7  -1 2980.23 98.5233  21
   3   7   1 2872.60 97.9257   1
   3  -7   1 2917.01 97.9094   1
   3   7  -2 2270.49 76.0594   2
   3  -7  -2 2286.88 76.0232   2
  -3   7  -2 2238.02 77.5344  17
   3   7   2 2203.59 74.6832  13
   3  -7  -2 2308.19 77.4788  31
  -3  -7   2 2221.51 78.1477  29
   3   7  -2 2149.99 73.9203  14
   3  -7   2 2234.31 74.7529  31
  -3  -7  -2 2326.23 72.9233  28
   3   7  -2 2166.99 74.6502  28
  -3  -7  -2 2175.84 74.5441  25
  -3   7  -2 2146.37 76.0812  14
  -3   7  -2 2275.71 75.3351  12
   3   7   2 2158.57 74.5319  11
  -3   7   2 2191.79 78.8483  20
   3   7   2 2173.89 76.8457   5
  -3   7  -3 1812.05 65.2165  17
   3  -7  -3 1776.37 61.9277  16
  -3  -7   3 1728.45 64.4333   3
  -3   7   3 1695.80 64.7056   3
  -3  -7  -3 1703.57 61.8802  33
  -3  -7  -3 1820.73 59.4815   8
   3   7  -3 1722.92 61.2098  14
   3  -7  -3 1737.56 63.1033  31
   3  -7   3 1802.63 59.0638  31
  -3  -7  -3 1729.97 63.8399  14
  -3  -7   3 1712.57 61.4198   8
  -3  -7  -3 1834.88 61.0112  28
  -3   7  -3 1822.08 64.3029  14
  -3  -7  -3 1709.39 61.9173  25
  -3   7  -3 1767.68 61.6515  12
   3   7  -3 1776.87 63.0006  28
  -3   7   3 1718.51 61.9201  29
   3   7  -3 1778.32 63.4256   2
   3  -7  -3 1819.71 63.7928   2
   3   7   3 1704.82 63.2636   5
  -3  -7   4 1152.94 47.1559   3
  -3   7   4 1126.24 47.5603   3
  -3   7  -4 1160.43 47.9688  17
  -3  -7   4 1176.76 47.7253  23
   3  -7  -4 1181.55 45.3090  15
  -3   7  -4 1161.74 46.9070  14
  -3  -7  -4 1152.24 46.7454  14
   3   7  -4 1148.14 43.4813  14
  -3  -7  -4 1176.11 43.9057  28
  -3  -7  -4 1153.37 45.5125   7
   3  -7   4 1131.88 43.5678  27
  -3  -7  -4 1172.02 44.8886  25
   3   7  -4 1118.24 45.5684  28
  -3   7  -4 1166.49 43.5152  12
   3   7  -4 1084.16 45.1709   2
   3  -7  -4 1084.16 45.4478   2
  -3  -7   4 1109.02 40.8930   8
   3   7   4 1130.72 44.2890   5
   3   7   5 843.167 34.5708   5
  -3   7  -5 877.507 40.3492  17
   3  -7  -5 828.947 37.5226  14
  -3  -7  -5 814.711 37.7473   7
   3   7  -5 846.669 35.3300  14
   3   7  -5 781.837 37.3621  28
  -3  -7  -5 887.612 39.2568  14
  -3  -7  -5 868.173 36.2261  28
   3  -7   5 825.122 34.1408  27
   3  -7  -5 798.696 39.7127  25
  -3   7  -5 849.553 39.2094  14
   3   7  -5 819.879 37.2967   2
   3  -7  -5 792.913 37.1625   2
  -3  -7   5 853.307 38.7029   3
  -3   7   5 812.227 38.8997   3
  -3   7  -6 508.187 30.6923  17
  -3  -7  -6 544.005 27.7695   9
   3   7  -6 529.209 26.3994  14
  -3  -7  -6 558.815 30.0393  14
   3  -7  -6 536.545 28.7635  14
  -3   7  -6 522.605 29.4640  14
   3   7  -6 557.401 29.5475  28
   3  -7  -6 535.060 30.0645  25
   3  -7  -6 615.868 30.9651  24
  -3  -7   6 558.925 29.2878   3
  -3   7   6 528.652 29.6969   3
   3   7  -6 537.768 28.5004   2
   3  -7  -6 563.671 29.1641   2
  -3  -8   0 2841.26 90.4770   6
  -3  -8   0 2673.35 90.9371   4
  -3  -8   0 2721.18 92.0997  30
  -3  -8   0 2842.38 91.8330  29
  -3   8   0 2692.86 92.8560  12
   3  -8   0 2781.26 92.9155   6
   3   8   0 2795.56 91.5956  12
  -3   8   0 2792.19 91.1886   4
  -3  -8   0 2721.97 89.9304  21
   3  -8   0 3027.84 94.8084  26
  -3   8   0 2820.10 91.0051  13
   3   8   0 2799.11 91.9247  10
   3   8   0 2824.52 92.8946   5
   3   8  -1 2557.79 83.5985   5
   3   8   1 2456.36 83.0839   1
   3  -8   1 2527.81 83.0401   1
   3   8   1 2455.53 82.3675  12
   3   8   1 2681.55 84.4894  13
   3  -8  -1 2662.87 87.0854  31
   3  -8   1 2519.80 85.8125  31
  -3  -8   1 2603.18 85.9599  29
   3  -8  -1 2508.71 86.1832  26
  -3   8   1 2579.93 83.7612  13
  -3   8  -1 2512.65 84.9605  12
  -3   8  -1 2585.72 83.9065  21
  -3   8   1 2496.20 86.7365  20
   3   8  -1 2495.55 84.1683  10
  -3   8  -1 2400.93 86.0550  17
  -3   8  -2 2076.80 74.1776  17
   3   8  -2 2086.86 71.7237   2
  -3   8  -2 2033.40 72.6098  14
   3  -8  -2 2099.81 73.9280  31
   3  -8   2 2178.42 71.6895  31
  -3   8  -2 2171.70 72.1788  12
  -3  -8   2 2269.36 75.0362  29
   3   8  -2 2046.18 70.3262  14
   3   8  -2 2130.31 70.7552  28
  -3  -8  -2 2180.34 68.6647  28
  -3   8  -2 2142.25 70.7372  21
   3   8   2 2078.99 71.1807  11
   3   8   2 2177.07 71.3198  13
  -3   8   2 2138.71 75.3962  20
   3   8   2 1969.55 73.1710   5
  -3   8  -3 1445.23 57.0747  17
  -3  -8   3 1546.24 56.5827   3
  -3   8   3 1393.53 56.0943   3
   3  -8  -3 1534.42 53.8724  16
  -3   8   3 1508.31 53.5971  29
  -3  -8   3 1494.03 54.2192   8
   3   8  -3 1438.86 53.4143  14
  -3   8  -3 1506.50 56.4207  14
   3  -8  -3 1494.32 55.6031  31
   3  -8   3 1502.95 51.9471  31
  -3  -8  -3 1548.65 56.5694  14
   3   8  -3 1537.01 54.8800  28
  -3  -8  -3 1492.72 52.5832  28
  -3  -8  -3 1459.85 54.1882  25
  -3   8  -3 1554.72 54.4645  12
  -3  -8  -3 1554.27 54.6451  33
  -3  -8  -3 1560.07 52.2588   8
   3   8  -3 1504.33 55.0511   2
   3  -8  -3 1563.43 55.7386   2
   3   8   3 1569.44 56.3331   5
  -3   8  -4 1175.61 47.9813  17
  -3  -8  -4 1068.65 44.5000   7
   3   8  -4 1066.69 42.6475  14
   3  -8  -4 1187.21 44.6826  15
  -3  -8  -4 1039.10 45.6489  14
  -3  -8   4 1131.14 40.7954   8
   3   8  -4 1106.00 44.7302  28
  -3  -8  -4 1145.36 42.6206  28
  -3  -8  -4 1160.38 44.1395  25
  -3  -8   4 1085.71 47.1792  23
  -3   8  -4 1136.49 43.2623  12
  -3   8  -4 1101.68 46.2100  14
   3   8  -4 1056.85 44.0254   2
   3  -8  -4 1127.23 44.7562   2
  -3  -8   4 1170.28 46.2973   3
  -3   8   4 1082.95 46.0782   3
   3   8   4 1120.16 43.9341   5
  -3   8  -5 763.782 37.8651  17
   3   8   5 807.202 32.5352   5
   3  -8  -5 739.973 37.3981  25
  -3  -8  -5 738.721 34.5756   9
  -3  -8  -5 744.994 36.1969  14
  -3   8  -5 799.528 36.6112  14
  -3  -8   5 722.609 35.0933   3
  -3  -8  -5 645.779 33.9254   7
   3  -8   5 765.272 31.7005  27
   3   8  -5 756.726 32.4771  14
   3   8  -5 760.713 35.1221  28
   3   8  -5 739.571 34.0489   2
   3  -8  -5 724.733 34.3188   2
  -3   8   5 701.674 35.4612   3
   3  -8  -5 684.312 34.6747  14
  -3  -8   5 797.051 32.3777  19
  -3   8  -6 540.597 31.1296  17
  -3  -8  -6 546.998 28.1023   9
  -3   8  -6 532.583 29.3115  14
   3   8  -6 571.943 26.4044  14
   3  -8  -6 528.547 28.7446  14
  -3  -8  -6 533.294 29.4808  14
   3  -8  -6 583.130 31.0246  25
   3  -8  -6 484.662 28.9491  24
  -3  -8   6 478.384 27.5892   3
  -3   8   6 558.027 29.6670   3
  -3  -8  -6 519.176 29.0181   7
   3   8  -6 523.427 27.3351   2
   3  -8  -6 534.794 27.6891   2
   3   9   0 364.558 16.4785   5
   3   9   0 353.841 13.4332  17
   3  -9   0 375.706 17.8282  26
  -3  -9   0 368.844 14.8542  29
   3   9   0 375.923 15.5205  10
  -3   9   0 373.509 16.5685  12
  -3  -9   0 358.131 14.2561   6
   3  -9   0 366.938 16.5322   6
   3   9   0 376.625 15.4838  12
  -3   9   0 339.083 17.0449  22
  -3  -9   0 347.236 13.1577  21
  -3   9   0 378.922 14.9221  13
  -3  -9   0 353.424 15.6565  30
   3   9  -1 297.455 13.3048   5
   3   9   1 332.708 14.3442  13
  -3  -9  -1 290.060 10.5968  29
  -3   9   1 296.377 13.3678  13
  -3  -9   1 318.614 15.0213  29
   3  -9  -1 308.993 15.5752  26
   3  -9   1 318.377 15.6463  31
   3  -9  -1 290.874 15.6209  31
   3   9   1 278.973 12.2096  12
  -3   9  -1 304.793 14.6613  12
  -3   9   1 245.301 14.7452  22
  -3   9  -1 297.940 13.2003  21
   3  -9   1 300.617 12.2746   1
  -3   9  -1 307.988 12.8160  13
   3   9   1 313.854 14.6711  11
  -3   9   1 309.013 16.0942  20
   3   9  -2 291.635 13.6602  14
  -3   9  -2 295.855 15.5113  14
   3  -9   2 278.953 14.6664  31
  -3   9   2 288.315 16.4948  22
   3   9   2 281.793 14.3512  13
   3  -9  -2 311.233 16.7886  31
  -3   9  -2 308.426 15.2285  12
  -3   9  -2 305.608 16.9740  17
  -3   9  -2 289.987 13.3894  21
   3   9   2 320.093 14.7577  11
  -3   9   2 255.876 16.4943  20
   3   9   2 276.899 15.9184   5
  -3   9  -3 199.595 14.8685  17
  -3   9   3 180.117 13.6214   3
   3   9  -3 173.663 11.3718  14
   3  -9  -3 189.657 11.4588  16
  -3  -9  -3 199.813 12.6451  33
  -3   9  -3 220.854 13.0851  12
   3  -9  -3 185.326 13.2876  31
  -3  -9   3 217.366 14.2541   3
  -3   9  -3 173.243 13.5426  14
  -3  -9  -3 172.120 10.3086  28
  -3  -9  -3 193.027 10.9970   8
  -3  -9   3 217.549 15.5903  23
  -3   9   3 193.240 11.1434  29
   3  -9   3 216.148 11.4705  31
  -3  -9  -3 173.950 12.3389  25
   3   9  -3 196.856 12.6025  28
   3   9  -3 201.196 12.6719   2
   3  -9  -3 190.079 12.8755   2
   3   9   3 250.014 14.9978   5
   3   9   4 161.723 13.4907   5
  -3   9  -4 160.824 15.4104  17
   3   9  -4 182.301 12.8591  14
  -3  -9   4 163.425 11.1218   8
  -3   9  -4 159.920 12.9214  12
   3   9  -4 151.498 13.0241   2
   3  -9  -4 163.393 13.0912  31
   3   9  -4 153.322 14.0138  28
  -3  -9  -4 143.065 12.9474  33
  -3  -9  -4 144.425 14.7254  14
  -3  -9  -4 173.387 13.5722  25
  -3  -9  -4 174.570 14.4978   7
  -3   9  -4 166.833 15.0932  14
   3  -9  -4 159.294 13.2996   2
   3  -9  -4 135.750 12.6153  15
  -3  -9   4 185.640 15.2719   3
  -3   9   4 175.180 15.2838   3
   3   9   5 96.0974 11.5091   5
   3  -9  -5 86.2730 12.7332   2
  -3  -9  -5 86.3385 13.2124   9
   3  -9  -5 61.6671 12.3358  14
  -3  -9   5 80.6764 13.7718   3
   3  -9  -5 90.4703 15.3423  25
  -3   9   5 61.6473 12.9642   3
  -3   9  -5 73.2702 14.1804  14
   3   9  -5 58.0393 10.5013  14
  -3  -9  -5 92.4761 14.2433  14
  -3   9  -5 92.6168 15.3773  17
  -3  -9  -5 102.694 13.3967   7
   3  -9   5 107.390 11.3565  27
   3   9  -5 109.068 12.5024   2
  -3  -9   5 63.5243 11.0335  19
  -3   9  -6 67.7585 15.1361  17
  -3  -9  -6 84.6833 13.8293   9
  -3   9  -6 50.9056 13.9194  14
   3   9  -6 61.0013 10.6926  14
   3  -9  -6 72.8016 13.7415  14
   3   9  -6 59.0113 12.6624   2
   3  -9  -6 47.7918 11.3929   2
  -3   9   6 91.3735 13.3319   3
   3  -9  -6 53.9628 14.0906  24
   3  -9  -6 69.7827 15.1570  25
  -3  -9  -6 80.6587 14.4417   7
  -3  -9   6 61.5934 12.4169   3
  -3  -9  -6 52.2374 13.8390  14
   3  10   0 138.571 6.70682  17
   3  10   0 132.290 9.58017   5
  -3 -10   0 142.850 8.60489  30
  -3 -10   0 143.393 7.78161   6
  -3 -10   0 153.003 7.65278  29
  -3  10   0 151.836 8.47219  13
   3 -10   0 152.140 10.8857  26
   3  10   0 139.221 8.64926  12
  -3  10   0 144.577 9.59689  12
   3 -10   0 180.165 10.3816   6
  -3  10   0 151.457 10.4490  22
  -3 -10   0 137.117 5.99074  21
   3  10   0 140.825 8.77311  10
   3 -10  -1 418.760 20.9833  31
   3 -10   1 431.635 20.7246  31
  -3  10   1 446.050 18.4790  13
   3 -10  -1 426.823 19.6648   6
  -3  10  -1 441.173 19.8550  12
  -3  10  -1 443.049 17.8029  13
  -3 -10   1 475.104 19.6861  29
  -3  10   1 433.746 20.9338  20
   3 -10  -1 414.745 20.5431  26
   3  10   1 494.236 19.7283  13
  -3 -10  -1 433.306 16.7863   4
  -3  10   1 467.518 21.2770  22
   3  10   1 432.742 17.4296  12
  -3  10  -2 112.441 10.2159  17
   3  10   2 84.4577 9.48119   5
   3  10   2 112.451 8.66675  13
  -3  10  -2 106.503 9.25641  12
  -3  10   2 112.267 11.4064  20
   3 -10  -2 105.261 10.1306  31
   3 -10   2 92.1463 8.88701  31
  -3  10   2 102.257 10.4114  22
  -3  10  -2 101.675 7.27916  21
   3  10   2 110.470 8.81636  11
   3  10  -2 94.6803 8.61629  10
  -3  10  -2 107.593 9.33733  14
   3  10   3 275.355 17.3049   5
  -3  10  -3 244.042 17.9657  17
  -3 -10   3 319.051 16.9594   3
  -3  10   3 274.323 16.3586   3
   3  10  -3 294.159 15.4535   2
  -3  10   3 292.451 13.5110  29
  -3  10  -3 297.021 17.4666  14
   3 -10  -3 234.816 16.3320  31
  -3 -10  -3 272.712 15.8203  33
   3 -10   3 291.597 14.9087  31
   3  10  -3 290.682 15.2247  14
   3 -10  -3 300.191 15.9479   2
  -3 -10  -3 271.940 15.7078  25
  -3 -10   3 277.704 18.7240  23
  -3  10  -3 290.351 16.3220  12
  -3  10  -3 297.556 14.2902  21
  -3 -10  -3 260.597 14.3460   8
  -3  10  -4 85.8136 13.1956  17
   3 -10  -4 50.9410 9.57223   2
   3 -10  -4 71.8951 12.2410  33
   3 -10  -4 52.8728 9.48919  15
  -3  10  -4 66.8624 11.4684  14
  -3 -10  -4 71.9708 10.9338  33
   3  10   4 74.0980 10.8276   5
   3 -10  -4 56.5185 9.50927  31
  -3 -10  -4 75.3785 11.7601  14
   3  10  -4 69.9642 9.68391  14
  -3  10   4 51.6412 10.4018   3
  -3 -10   4 61.4930 10.4951   3
   3  10  -4 60.0240 9.64392   2
  -3 -10  -4 68.3342 10.7783   7
  -3 -10  -4 66.7619 10.0375  25
  -3  10  -4 42.1329 9.43223  12
  -3 -10   4 75.0040 8.48522   8
   3  10   5 187.665 14.8929   5
  -3  10  -5 126.501 17.6888  17
  -3  10  -5 156.656 16.7732  14
   3  10  -5 133.991 13.1777  14
  -3 -10   5 153.660 14.9619   3
  -3  10   5 134.697 15.2105   3
  -3 -10  -5 175.614 17.2963  14
   3 -10  -5 146.025 16.1382  14
   3 -10   5 169.090 13.0056  27
   3 -10  -5 142.490 17.2792  25
  -3 -10  -5 180.652 16.1369   7
   3  10  -5 148.883 14.1014   2
  -3 -10   5 168.068 14.5560  19
   3 -10  -5 199.582 15.3334   2
   3  11   0 639.635 25.2188  10
   3  11   0 626.815 26.3821   5
   3  11   0 673.773 26.1329  13
  -3  11   0 666.699 24.9672  13
   3 -11   0 674.557 28.2252  26
  -3  11   0 624.041 26.8270  12
   3  11   0 616.123 22.3732  17
  -3 -11   0 667.494 24.2412   6
   3  11   0 638.315 25.2760  12
   3  11   0 615.230 22.0380   1
   3  11   0 644.746 26.8452  11
  -3 -11   0 637.116 24.9191  30
  -3  11   0 689.331 28.0043  22
   3  11   1 999.226 42.0004   5
  -3  11   1 1097.58 39.9649  13
   3 -11   1 1108.07 42.8604  31
   3 -11  -1 1076.71 43.3404  31
  -3  11  -1 1128.80 37.5579   4
  -3 -11  -1 1084.60 37.3277   4
   3 -11  -1 1153.39 42.8931  26
   3  11   1 1227.48 41.5173  13
   3 -11  -1 1086.22 41.5261   6
  -3  11  -1 1106.38 41.8114  12
  -3  11   1 1073.65 42.4677  22
   3  11  -1 1051.86 41.2322  12
  -3  11  -1 1132.86 39.3016  13
   3  11   1 1094.38 38.8401  12
  -3  11   1 1044.05 42.4369  20
   3  11   2 489.578 24.3223   5
  -3 -11   2 568.208 21.8716   3
  -3  11   2 497.848 21.2505   3
  -3  11  -2 507.746 23.4570  12
   3 -11  -2 525.198 25.0252  31
   3 -11   2 523.332 23.6368  31
   3  11   2 508.104 22.3583  13
  -3  11   2 487.340 19.9638  29
  -3  11   2 531.670 25.1376  22
  -3  11   2 479.047 25.3858  20
  -3  11  -2 513.575 20.2471  21
   3  11   2 481.679 22.2412  11
   3  11  -2 501.450 22.2417  10
   3  11   3 689.681 32.6911   5
  -3 -11  -3 793.081 30.4806   8
   3 -11  -3 750.337 33.3481  31
   3 -11   3 727.565 30.3885  31
  -3 -11  -3 721.632 30.7492  25
   3  11  -3 761.572 30.4955  14
  -3 -11  -3 789.708 32.1593  33
  -3  11  -3 725.304 34.5961  17
  -3 -11   3 734.382 34.8167  23
  -3  11  -3 726.297 32.0045  12
  -3  11  -3 770.294 33.6401  14
  -3  11  -3 749.311 28.7020  21
  -3 -11   3 771.535 31.1612   3
  -3  11   3 777.239 31.1193   3
  -3  11  -4 303.874 21.6623  17
   3  11  -4 304.103 17.1716   2
   3  11   4 290.976 18.9944   5
   3 -11  -4 317.076 17.7300   2
   3 -11  -4 292.601 17.9401  15
   3 -11  -4 222.266 18.7190  33
  -3 -11  -4 306.152 18.5739  33
  -3 -11  -4 306.288 19.1119   7
  -3 -11  -4 307.263 20.5722  14
  -3  11  -4 332.439 21.2356  14
  -3  11   4 308.326 18.4114   3
  -3 -11   4 346.465 22.0093  23
  -3  11  -4 305.294 18.8164  12
  -3 -11   4 260.873 16.2396   8
   3  11  -4 239.874 16.2117  14
   3 -11  -4 281.300 17.8944  31
  -3 -11   4 329.319 18.6389   3
  -3  11  -5 422.622 27.6506  17
   3  11  -5 416.300 21.8075   2
   3  11   5 422.314 22.4872   5
   3  11  -5 378.280 21.0517  14
  -3  11  -5 404.119 25.2783  14
   3 -11  -5 377.846 24.3875  14
   3 -11  -5 402.394 26.8398  25
   3 -11   5 386.833 19.9435  27
  -3 -11  -5 354.368 23.5444   7
  -3 -11  -5 408.916 25.4472  14
  -3  11   5 408.034 22.5717   3
  -3 -11   5 440.814 23.1170  19
   3  12   0 517.952 18.3356  17
   3  12   0 472.599 21.3187  10
   3  12   0 515.814 22.8369   5
  -3 -12   0 505.158 20.2994   6
   3  12   0 505.511 22.2737  13
  -3 -12   0 496.017 20.7598  30
   3 -12   0 486.095 23.9570  26
  -3  12   0 508.762 23.1788  12
   3  12   0 506.081 21.5661  12
  -3  12   0 490.582 23.6176  22
   3  12   0 518.336 23.2028  11
  -3  12   0 531.830 21.2918  13
   3  12  -1 634.126 25.5471  17
   3  12   1 683.074 29.0601   5
  -3  12   1 632.443 23.0044   3
  -3  12  -1 634.629 27.8686  12
  -3  12   1 699.954 29.3221  20
   3 -12  -1 622.103 29.4070  31
   3 -12   1 611.319 28.6171  31
  -3  12   1 629.145 25.9362  13
  -3  12  -1 659.601 22.7856   4
  -3  12  -1 736.108 26.0043  13
   3  12   1 666.177 25.2502  12
   3 -12  -1 599.674 27.3666   6
   3  12  -1 609.673 27.3062  12
  -3  12   1 612.222 28.5338  22
  -3  12  -1 633.220 28.4445  22
   3  12   1 715.296 27.8451  13
   3  12  -1 664.981 28.1892  11
   3 -12  -1 659.422 28.9389  26
  -3  12   2 390.156 16.7668   3
   3  12   2 451.810 22.1208   5
   3  12   2 406.184 19.3792  13
  -3 -12   2 360.270 21.7053  23
   3 -12  -2 423.391 22.2852  31
   3 -12   2 357.915 20.1013  31
  -3  12  -2 414.857 20.7032  12
  -3  12   2 367.075 21.1383  22
   3  12   2 372.738 19.0868  11
  -3  12   2 385.316 22.0774  20
   3  12  -2 396.438 19.8402  11
   3  12  -2 413.455 19.2423  10
  -3  12  -3 436.197 24.9991  17
  -3 -12  -3 486.897 23.0938  33
  -3 -12  -3 443.969 21.2422   8
  -3  12  -3 509.282 25.1419  14
   3 -12  -3 452.334 24.0428  31
   3 -12   3 475.328 22.2295  31
   3  12  -3 433.242 20.6402  11
  -3 -12   3 465.452 25.5401  23
   3  12   3 427.486 23.7797   5
  -3  12  -3 423.355 22.7136  12
   3  12  -3 444.027 21.6609  10
  -3  12   3 404.560 20.0447   3
  -3  12  -4 218.790 19.4367  17
  -3 -12  -4 279.504 18.2919  33
  -3  12  -4 202.240 17.7092  14
   3 -12  -4 204.595 18.1804  33
  -3 -12   4 210.795 14.4157   8
   3 -12  -4 235.257 16.8155  31
  -3 -12  -4 250.558 18.6823  14
  -3 -12  -4 237.832 17.0565   7
  -3 -12   4 227.062 19.1392  23
  -3  12  -4 222.296 16.8986  12
   3  12   4 225.531 17.3652   5
   3  12  -4 241.130 15.4813  14
  -3  12   4 224.018 15.1051   3
   3  12  -4 226.680 15.3944  10
  -3  12  -5 185.051 19.7805  17
   3  12   5 194.908 15.8004   5
  -3 -12  -5 181.293 17.3610   9
   3  12  -5 208.209 15.1852  14
  -3 -12  -5 199.293 18.0785  14
   3 -12  -5 184.184 18.4747  14
  -3  12  -5 185.387 18.6697  14
   3 -12  -5 208.317 20.4115  25
  -3 -12  -5 202.201 17.6232   7
   3  12  -5 196.652 14.3678  10
  -3 -12   5 190.683 16.1593  19
  -3 -13   0 53.0838 6.28607  30
  -3  13   0 60.4572 6.97955  13
   3  13   0 51.3902 7.67783  13
   3 -13   0 47.2786 8.81009  26
   3  13   0 47.7938 6.98330  12
  -3  13   0 40.9047 7.96045  22
  -3 -13   0 54.6409 6.44882   6
   3  13   0 51.1576 7.73705   5
   3  13   0 55.5763 7.96701  11
   3  13  -1 263.300 13.5039  17
   3  13   1 315.365 17.4482   5
   3  13   1 273.275 15.2093  13
   3 -13  -1 276.996 17.5465  31
   3 -13   1 296.432 17.7612  31
   3 -13  -1 259.579 16.4832  26
   3  13   1 268.459 13.7974  12
  -3  13  -1 244.337 15.6701  12
   3  13  -1 258.705 15.5611  12
  -3  13   1 290.226 14.8371  13
  -3 -13  -1 270.654 13.8837  30
  -3  13  -1 280.272 14.0329  13
   3 -13  -1 269.662 16.1519   6
  -3  13   1 255.576 16.5982  22
   3  13  -1 233.768 15.5971  11
  -3  13   1 278.037 16.7156  20
  -3  13  -1 262.679 16.6223  22
   3  13  -1 278.610 14.8032  10
  -3 -13   2 57.7830 10.5568  23
  -3  13  -2 67.7304 10.0547  17
   3  13  -2 36.1446 7.56960  10
   3  13  -2 28.9739 7.83337  17
   3  13   2 33.9823 8.60875   5
   3 -13  -2 72.2579 10.5861  31
   3  13   2 43.4086 8.01212  13
  -3  13  -2 41.2964 8.40194  12
   3  13  -2 39.8176 9.14599  12
   3  13   2 51.7055 8.66244  11
   3 -13   2 38.3518 9.04988  31
   3  13  -2 44.0944 8.44767  11
  -3 -13  -3 162.146 13.9917  33
   3 -13   3 166.690 13.3277  31
   3  13   3 157.335 14.5564   5
   3 -13  -3 140.512 14.2167  31
  -3 -13   3 175.882 15.9638  23
  -3  13  -3 183.419 14.6416  12
   3  13  -3 178.743 12.7410  11
   3  13  -3 184.663 13.6019  10
   3  13  -4 30.7538 9.70834  10
  -3  13  -4 35.8369 13.3033  17
  -3 -13  -4 43.5855 11.5373  33
   3 -13  -4 22.8019 9.32474  31
   3 -13  -4 30.0290 11.5501  33
  -3 -13   4 39.4298 9.13245   8
  -3  13  -4 34.1872 11.6788  14
  -3 -13  -4 20.8943 11.3805  14
  -3 -13  -4 20.3725 9.72286   7
  -3 -13   4 42.7850 12.5694  23
   3  13   4 21.5138 10.9262   5
  -3  13  -4 21.0392 10.4599  12
   3  13  -5 56.7017 10.0883  10
  -3  13  -5 44.6620 14.1818  17
   3  13  -5 81.3436 15.2807  17
  -3 -13  -5 95.1013 14.5281   9
  -3 -13  -5 67.5402 13.1525   7
   3 -13  -5 76.6878 15.6582  25
  -3 -13  -5 47.1291 13.8816  14
   3 -13  -5 77.5484 14.4679  14
  -3  13  -5 75.9853 14.2850  14
   3 -13  -5 67.6705 14.8978  33
  -3 -13   5 71.7988 12.3545  19
  -3 -14   0 19.5630 5.41451  30
   3 -14   0 28.9406 7.83894  26
  -3  14   0 9.57983 5.87181  13
   3  14   0 10.3151 7.29642  13
   3  14   0 7.20489 6.02389  12
  -3  14   0 22.3520 8.15483  22
  -3 -14   0 27.0964 5.68360   6
   3  14   0 5.80779 6.30670  11
   3  14  -1 108.969 8.63487  17
   3  14  -1 90.9857 9.57042  10
   3  14  -1 129.550 11.4924  12
   3 -14  -1 99.0261 11.1087  26
   3  14   1 101.276 8.67924  12
   3 -14   1 113.566 12.4274  31
  -3 -14  -1 109.063 8.89067  30
   3  14   1 100.433 10.8682   5
  -3  14   1 122.897 9.90953  13
   3 -14  -1 123.698 12.8930  31
   3  14   1 109.152 10.4039  13
  -3  14  -1 101.397 8.89836  13
  -3 -14  -1 100.568 9.09953   6
  -3  14  -1 105.365 11.0656  12
  -3  14   1 78.4657 10.2087  22
  -3  14  -1 111.848 12.0127  22
  -3  14   1 104.084 11.3018  20
   3  14  -1 112.912 11.0590  11
  -3  14  -2 17.8094 8.56045  17
   3  14  -2 10.7844 7.35686  10
   3  14  -2 15.7417 7.70800  17
   3  14   2 14.3951 8.71972   5
   3 -14  -2 10.8725 8.69125  31
   3 -14   2 2.69034 8.67457  31
   3  14   2 13.8782 6.80733  13
  -3  14  -2 8.92321 6.78965  13
  -3  14  -2 15.2625 8.05721  12
   3  14  -2 12.6192 8.43711  12
   3  14   2 16.7938 7.87187  11
  -3 -14   2 17.3651 9.03745  23
   3  14  -2 10.0364 7.10980  11
   3  14  -3 105.303 11.0721  10
   3  14  -3 57.3084 11.3734  17
  -3 -14  -3 63.7706 10.2804  33
   3 -14   3 57.3580 10.2866  31
   3 -14  -3 63.2806 11.5884  31
  -3 -14   3 66.6979 12.9024  23
   3  14   3 74.7287 12.1755   5
  -3  14  -3 42.9967 10.0385  12
   3  14  -3 34.1241 11.8522  12
   3  14  -3 71.6854 9.69251  11
   3  14  -4 13.3576 9.14497  10
  -3  14  -4 16.2317 12.0348  17
   3  14  -4-7.29476 11.2596  17
  -3 -14  -4 19.6576 11.2866   9
  -3 -14  -4 20.8605 10.3357  33
   3  14   4 2.94110 10.0738   5
   3 -14  -4 20.7683 10.6915  31
  -3 -14   4 3.25059 8.60635   8
  -3 -14  -4 14.6282 11.5314  14
  -3 -14  -4 6.74788 10.4217   7
  -3 -14   4 15.0393 11.3812  23
   3 -14  -4 19.8388 11.5552  33
  -3  14  -4 8.76466 11.6430  12
   3  14  -5 23.6524 9.34788  10
  -3  14  -5 14.7069 13.4856  17
   3  14  -5 31.7351 13.7726  17
  -3 -14  -5 26.1446 12.3798   9
  -3 -14  -5 48.2824 12.1867   7
  -3 -14  -5 27.9283 13.1199  14
   3 -14  -5 11.1385 12.4752  33
   3 -14  -5 19.2158 13.0644  14
   3 -14  -5 53.1701 14.7840  25
   3  14  -5 51.8412 13.8829  12
  -3 -14   5 25.6151 11.1101  19
   3  15   0 29.2471 7.75415  12
   3 -15   0 20.6970 9.47408  26
  -3  15   0 41.3890 7.45960  13
   3  15   0 39.1256 8.55498  13
  -3  15   0 35.2027 9.13008  22
  -3 -15   0 41.0188 6.88445   6
   3  15   0 28.8751 8.70842  11
  -3  15   0 34.1344 8.42879  20
   3  15  -1 17.2318 5.85647  17
   3  15  -1 20.2320 6.92932  10
   3 -15   1 14.9530 9.07217  31
  -3 -15  -1 28.4028 6.30818  30
  -3  15   1 12.2618 6.78529  13
  -3  15  -1 30.9045 7.17802  13
   3 -15  -1 4.82733 8.43939  31
   3  15   1 13.6160 7.38171  13
  -3  15  -1 20.7575 8.13455  12
  -3 -15  -1 29.7466 7.54045   6
  -3  15   1 18.4931 8.38373  22
  -3  15  -1 32.6585 9.04410  22
   3  15  -1 21.3476 8.22983  12
   3 -15  -1 17.7789 8.30170  26
  -3  15   1 23.4267 8.59724  20
   3  15  -1 27.4517 8.78689  11
   3  15  -2 10.3121 7.63951  10
   3  15  -2 26.9291 8.52345  17
   3 -15  -2 33.1151 10.3832  31
   3 -15   2 18.7973 9.29929  31
   3  15   2 25.6528 10.8379   5
   3  15   2 29.8813 8.50375  13
  -3  15  -2 23.4906 7.56807  13
  -3 -15   2 22.7121 10.1114  23
   3 -15  -2 30.5636 9.49999   6
  -3  15  -2 39.6229 9.81993  12
   3  15  -2 39.7359 10.3699  12
   3  15  -2 37.7687 9.03697  11
  -3  15  -3 38.2970 12.7573  17
   3  15  -3 17.2619 8.84495  10
   3  15  -3 15.3624 10.8052  17
   3 -15   3 14.0892 9.44906  31
   3  15   3 22.1140 10.9988   5
   3 -15  -3 11.3045 10.2366  31
  -3 -15   3 17.8723 11.3250  23
  -3  15  -3 26.3558 10.1982  12
  -3 -15  -3 34.5257 10.9565  33
   3  15  -3 17.6077 10.7432  12
   3  15  -3 13.5444 8.13531  11
   3  15  -4 5.09418 9.48096  10
   3  15  -4 28.4694 12.2524  17
  -3 -15  -4 36.2353 12.4897   9
   3 -15  -4 7.29561 11.5484  33
  -3 -15   4 24.5347 9.42546   8
  -3 -15  -4 8.12486 11.4753  14
  -3 -15  -4 7.91143 10.7531   7
   3 -15  -4-1.41211 10.8172  31
  -3  15  -4 6.01932 10.8851  12
  -3 -15   4 39.1578 14.0995  19
   3 -16   0 26.4880 10.0501  31
  -3  16   0 22.4877 7.09734  13
   3 -16   0 23.5531 10.4396  26
   3  16   0 21.9220 7.93271  13
   3  16   0 19.8795 7.64025  12
  -3  16   0 23.0392 8.81862  22
  -3 -16   0 27.8331 7.28004   6
   3  16   0 48.3472 9.96351  11
  -3  16   0 24.4310 8.84977  20
   3 -16  -1 2.89118 8.98075  26
   3 -16  -1 6.88619 9.62595  31
   3 -16   1 9.60709 9.16065  31
  -3  16   1 11.1429 7.46087  13
   3  16   1 22.8029 8.30482  13
  -3  16  -1 15.0788 7.82274  13
  -3 -16   1 4.35244 8.60490  23
  -3  16  -1 4.17810 8.43068  12
  -3  16   1 12.3010 8.96176  22
   3  16  -1 1.26307 7.74782  12
  -3  16  -1 4.25119 8.57805  22
   3  16  -1 15.9091 9.07930  11
  -3  16   1-4.94142 8.63493  20
  -3 -16  -1 3.61968 6.63568   6
   3  16  -2 14.3637 7.66129  17
   3  16  -2 23.6398 8.57718  10
   3 -16  -2 33.2490 11.4174  31
   3  16  -2 24.6895 9.34530  11
   3 -16   2 18.4736 10.3312  31
  -3  16  -2 15.7324 7.77789  13
  -3 -16   2 14.8166 10.5562  23
   3 -16  -2 20.4768 10.2846   6
  -3  16  -2 11.6322 9.10275  12
  -3  16  -2 10.6767 9.78216  22
   3  16  -2 9.20501 9.11158  12
   3  16   2 13.5052 9.09442  13
  -3  16  -3 14.9122 11.8689  17
   3  16  -3 13.1485 8.86670  10
   3  16  -3-4.51579 10.6258  17
   3 -16  -3 6.69433 10.5927  31
   3 -16   3 5.40508 9.95118  31
  -3 -16  -3 18.2201 9.61810   7
  -3  16  -3 2.94271 8.64669  13
  -3 -16   3 10.8300 11.8342  23
  -3  16  -3 10.7239 10.4369  12
  -3 -16  -3 13.6791 9.65689  33
   3  16  -3 5.38895 11.9104  12
   3  16  -4 25.8747 9.86517  10
   3  16  -4 27.3891 12.3395  17
  -3 -16  -4 17.8651 11.3747   9
  -3 -16  -4 35.1960 12.8669  14
  -3 -16  -4 34.1927 11.9305   7
  -3  16  -4 26.0359 12.4123  12
   3 -16  -4 12.7718 12.5157  33
   3 -16  -4 14.2113 10.9058  31
  -3 -16   4 35.7313 13.5514  19
   3 -17   0 102.447 14.6084  31
  -3  17   0 150.269 12.2453  13
   3 -17   0 108.769 14.0041  26
   3  17   0 143.374 13.9634  13
  -3 -17   0 145.600 13.3054  23
  -3 -17   0 134.989 11.2005   6
   3  17   0 139.695 12.6516  12
  -3  17   0 150.256 14.2708  22
   3  17   0 132.501 13.8516  11
  -3  17   0 140.416 12.2842  20
   3 -17   1 83.2850 12.7283  31
   3 -17  -1 86.0580 12.4775  26
   3 -17   1 77.0628 13.8582  26
  -3  17   1 102.739 11.1197  13
   3  17   1 62.0500 10.6532  13
  -3  17  -1 85.2754 10.5891  13
  -3 -17   1 49.3412 10.9352  23
  -3  17  -1 72.4317 11.5064  12
   3  17  -1 71.5429 11.6861  12
  -3  17  -1 81.6045 12.0585  22
  -3 -17  -1 82.2098 10.2439   6
  -3  17   1 69.7688 11.3171  22
   3 -17  -1 38.2918 11.4211  31
   3  17  -1 78.1339 11.8495  11
  -3  17   1 72.9897 11.9164  20
   3  17  -2 111.915 11.5784  17
   3  17  -2 124.459 12.6827  10
   3 -17   2 84.3494 13.6590  31
   3 -17  -2 164.635 16.9108  31
   3  17   2 135.887 13.4452  13
  -3  17  -2 135.291 12.3936  13
  -3 -17   2 97.2679 13.7223  23
  -3 -17  -2 94.8054 11.3509   6
  -3  17  -2 108.915 13.2773  12
   3 -17  -2 117.454 14.4800   6
   3  17  -2 122.369 14.5063  12
  -3  17  -2 103.291 13.6578  22
   3  17  -2 114.794 13.3549  11
   3  17  -3 50.7117 11.9883  17
   3  17  -3 42.7526 10.6102  10
  -3 -17  -3 55.7504 12.2237   9
  -3 -17  -3 44.5213 11.2285  33
   3 -17  -3 51.4576 12.7731  31
   3 -17   3 53.3392 12.3425  31
  -3 -17  -3 53.9898 10.8563   7
  -3 -17   3 39.3905 13.0287  23
   3 -17  -3 31.1340 12.8387   6
  -3  17  -3 41.2621 11.5693  12
  -3  17  -3 44.0990 13.1768  22
   3  17  -3 67.1220 13.4993  12
  -3  17  -4 55.9261 14.8745  17
   3 -17  -4 36.0532 12.8425  33
   3  17  -4 59.7377 13.5110  17
   3  17  -4 51.6478 10.6498  10
  -3 -17  -4 72.3908 13.4601   9
  -3 -17  -4 74.3422 13.8440  14
  -3  17  -4 46.0763 12.9979  12
   3  17  -4 72.8701 15.1104  12
  -3 -17   4 40.9831 14.4260  19
   3 -18   0 476.857 27.9992  31
  -3  18   0 469.101 23.0657  13
   3 -18   0 469.115 26.8157  26
   3  18   0 425.711 24.5781  13
   3  18   0 492.728 23.8019  12
  -3  18   0 453.279 24.8253  22
   3  18   0 441.475 25.5133  11
  -3  18  -1 577.427 25.4647  13
   3 -18   1 482.179 28.7593  31
  -3  18   1 505.905 25.3702  13
   3  18   1 519.424 26.5855  13
   3 -18  -1 474.776 27.3348  26
   3 -18   1 514.851 29.7433  26
  -3  18  -1 472.632 27.1258  12
  -3 -18   1 526.347 26.8821  23
   3  18  -1 548.680 27.1524  12
   3 -18  -1 519.926 30.2266  31
  -3 -18  -1 519.783 24.2629   6
  -3  18   1 567.592 27.5980  22
  -3  18  -1 526.490 27.4268  22
   3  18  -1 486.146 27.2700  11
  -3 -18  -1 536.338 26.8111  19
  -3 -18  -2 434.712 21.7918   9
  -3 -18  -2 389.355 21.1804   6
   3 -18   2 372.134 24.3411  31
   3  18   2 375.025 22.3375  13
   3 -18  -2 355.134 24.8164  31
  -3  18  -2 380.358 20.4912  13
  -3  18  -2 364.017 23.4241  12
  -3 -18   2 388.208 23.8861  23
   3  18  -2 424.019 24.6590  12
  -3  18  -2 339.136 22.9280  22
   3  18  -2 369.985 21.8041  11
   3  18  -3 350.010 21.7762  17
  -3 -18  -3 381.934 22.5730   9
   3 -18  -3 422.042 25.3796  31
   3 -18  -3 371.628 24.0878   6
   3  18  -3 402.273 25.7054  12
  -3 -18   3 399.620 24.9663  23
  -3  18  -3 400.988 24.8105  12
  -3  18  -3 349.444 24.1107  22
  -3 -18   3 364.436 26.9387  19
  -3  19   0 325.163 18.6720  13
   3 -19   0 315.976 23.6912  31
   3 -19   0 289.209 21.7541  26
   3  19   0 363.461 22.2928  13
   3  19   0 340.345 19.5908  12
  -3  19   0 302.517 19.9492  22
  -3 -19   0 305.516 22.6044  19
   3 -19  -1 768.710 38.7215  31
   3 -19   1 789.264 38.1709  31
  -3  19  -1 850.230 33.4100  13
  -3 -19   1 829.606 35.3667  23
  -3  19   1 830.569 34.1845  13
   3  19   1 694.899 34.1825  13
   3 -19  -1 767.130 36.3044  26
   3 -19   1 733.303 38.4733  26
   3  19  -1 730.250 34.6178  12
  -3  19   1 674.223 33.9224  22
  -3 -19  -1 747.861 32.2115   6
  -3  19  -1 778.352 35.6224  22
  -3 -19  -1 794.694 34.9276  19
   3 -19   2 327.632 22.7571  31
   3  19   2 302.994 20.4904  13
  -3  19  -2 295.820 18.6698  13
  -3  19  -2 311.585 21.6319  12
  -3 -19   2 324.788 21.5643  23
  -3 -19  -2 281.052 18.1134   6
   3  19  -2 309.050 22.3250  12
  -3  19  -2 275.179 20.3585  22
   3 -19  -2 307.658 23.2400  31
  -3 -19   2 346.895 25.4494  19
  -3 -19  -3 612.230 29.1267   9
   3 -19  -3 572.992 31.6076  31
  -3 -19  -3 573.834 28.2376   6
  -3  19  -3 635.873 31.6261  12
   3 -19  -3 656.929 32.3410   6
   3  19  -3 596.676 32.4937  12
  -3  19  -3 543.015 30.5921  22
   3 -20   0 45.2878 13.7118  31
  -3  20   0 43.5437 11.0638  13
   3 -20   0 42.3624 13.4343  26
   3  20   0 59.8865 12.9521  13
  -3  20   0 75.8656 12.2287  22
   3  20   0 53.5872 11.2080  12
  -3 -20   0 28.0425 12.8834  19
   3 -20  -1 141.996 17.8021  31
   3 -20   1 118.868 16.2705  31
   3  20   1 128.780 14.6518  13
   3 -20   1 142.974 17.5439  26
  -3  20  -1 145.796 13.4522  13
   3 -20  -1 112.419 14.5613  26
   3  20  -1 133.710 14.5117  12
  -3  20  -1 101.982 14.5110  22
  -3 -20  -1 125.068 12.7645   6
  -3 -20   1 128.154 18.1978  19
   3 -20   2 22.6990 12.9300  31
   3 -20  -2 49.9192 14.3293  31
  -3 -20   2 53.2227 12.5177  23
   3 -20   2 36.5799 14.4790  26
  -3  20  -2 47.9820 12.9496  12
   3  20  -2 40.2336 12.6999  12
  -3  20  -2 45.6949 12.1363  22
  -3 -20  -2 32.0048 10.2968   6
   3  20   2 50.8384 12.5208  13
  -3 -20   2 95.7751 18.1779  19
   3 -21   0 132.695 17.5955  31
   3  21   0 160.642 16.3684  13
  -3  21   0 106.789 13.1098  13
   3 -21   0 120.325 16.4463  26
  -3 -21   0 139.379 16.9536  19
   3 -21  -1 63.7527 15.4151  31
   3  21  -1 102.420 13.8324  12
   3 -21   1 87.7724 15.4932  26
   3  21   1 126.555 14.7730  13
   3 -21   1 98.1093 16.6313  31
  -3  21  -1 84.2664 11.7884  13
   3 -21  -1 108.391 14.2165  26
  -3 -21   1 86.1991 17.0152  19
   3 -21  -2 92.0105 16.4874  31
  -3  22   0 739.046 32.1622  13
   3 -22   0 754.778 36.2816  26
  -3 -22   0 688.164 35.2763  19
  -4   0   0 8872.76 287.148  30
  -4   0   0 8639.48 288.219   8
  -4   0   0 8920.13 287.794   4
  -4   0   0 9195.14 287.046  22
  -4   0   0 9192.89 287.789  21
  -4   0  -1 7474.90 238.581  14
   4   0  -1 7581.63 242.447  16
  -4   0   1 7474.30 241.725   8
  -4   0  -1 7277.24 241.091   8
   4   0  -1 7408.56 237.442   6
   4   0   1 7351.45 237.240  24
  -4   0   1 7743.36 240.795  22
  -4   0   1 7673.10 241.766  20
   4   0   1 7755.88 237.650  10
   4   0  -2 6325.89 211.339   2
   4   0   2 6328.30 209.432   1
   4   0  -2 6358.96 211.934  16
   4   0  -2 6525.98 211.816  15
   4   0  -2 6554.24 207.339  14
  -4   0   2 6455.73 209.062   8
   4   0   2 6377.16 209.726  27
  -4   0  -2 6605.14 208.154  14
   4   0   2 6464.11 206.457  26
  -4   0   2 6426.04 211.059  20
  -4   0  -2 6406.94 207.593  17
  -4   0  -3 4420.94 142.508  17
   4   0  -3 4289.82 146.101  16
   4   0  -3 4338.89 146.389  32
   4   0  -3 4273.55 146.517  15
  -4   0  -3 4425.98 144.164  14
   4   0  -3 4163.58 142.409  14
  -4   0   3 4209.27 146.300  29
   4   0   3 4388.12 139.226  26
   4   0  -3 4336.34 144.988  25
  -4   0   3 4360.38 143.540  23
   4   0  -3 4402.13 146.721   2
  -4   0  -4 3305.94 107.799  17
   4   0  -4 3198.20 110.452  32
  -4   0  -4 3186.57 110.533  14
   4   0  -4 3045.18 111.965  24
   4   0  -4 3082.23 110.380  25
   4   0   4 3135.01 109.262  27
  -4   0  -4 3089.72 107.935   7
  -4   0   4 3133.95 111.933  29
  -4   0   4 3376.91 108.352  23
   4   0  -4 3202.72 108.236  14
   4   0   4 3191.28 107.783   5
   4   0  -4 3171.08 112.271   2
  -4   0   5 1988.84 77.7824   3
   4   0  -5 1934.32 71.3407  14
  -4   0  -5 2060.14 75.1279  14
  -4   0  -5 1954.58 71.5503   7
   4   0  -5 1906.26 73.9820  25
   4   0  -5 1984.93 75.5986  24
   4   0  -5 1906.99 75.3681   2
   4   0   5 2044.68 69.7915   5
   4   0  -6 1395.88 55.4956  14
   4   0  -6 1523.06 60.7060  28
   4   0  -6 1441.38 60.0214  24
  -4   0  -6 1522.15 59.8428  14
  -4   0   6 1480.23 61.9851   3
   4   0  -6 1561.01 61.0050   2
   4  -1   0-0.79114 1.42905  33
  -4   1   0 5.92101 3.20476   8
  -4  -1   0 3.08185 3.19409   8
  -4   1   0 2.10050 2.40287  30
  -4  -1   0 0.53282 2.55247   4
  -4  -1   0 2.10264 2.17658  22
  -4   1   0 0.45826 2.37485  22
  -4   1   0-1.58205 2.49928  21
  -4  -1   0 5.37196 2.85508  21
   4   1   1 0.33995 1.49335  10
   4  -1   1 1.54991 1.04235  10
  -4  -1   1 0.65210 3.31730   8
   4   1  -1 5.44441 3.68603  16
   4   1   1-2.75221 3.21806  27
  -4  -1  -1-0.22533 1.76065  14
  -4  -1  -1 4.49728 3.44695   8
   4   1  -1 0.94428 1.38899  14
  -4   1   1 1.89500 3.30304   8
   4   1  -1 2.50360 1.73179  27
   4  -1   1-0.43885 2.65580  26
  -4  -1   1 0.94623 2.78573  22
  -4   1   1-1.66725 2.82722  22
   4  -1  -1 5.89913 2.76214  33
  -4   1  -1 0.85249 1.92539  14
  -4  -1   1 2.32634 3.12158  20
  -4   1   1 2.68129 3.56719  20
  -4   1   2 2.57122 3.64919   8
  -4   1  -2 3.25246 3.45104  17
   4   1  -2-1.01926 4.50450  16
   4  -1  -2 3.82553 4.27915  16
   4  -1  -2-0.95753 3.84371  15
   4  -1   2 3.97176 2.92424  26
   4   1  -2 1.05678 4.67030  32
  -4   1  -2 5.39494 3.55655  14
  -4  -1  -2 0.51732 2.91462  14
   4   1  -2 8.25502 3.05895  14
  -4  -1  -2 0.96737 3.04207   8
   4   1   2-0.76464 3.88985  27
   4   1  -2-1.00490 4.03383  15
   4  -1  -2-2.85703 3.93701   2
   4   1  -2 7.25520 4.24913  25
  -4   1  -2 0.24545 1.41251  12
  -4  -1   2 0.65421 3.48163   8
   4  -1   2 1.42759 2.99289   1
  -4   1   2 3.76177 4.40830  20
  -4  -1   3-1.20850 4.11525   8
  -4  -1  -3 2.26075 3.53230  17
  -4   1  -3 3.80101 4.53841  17
   4  -1  -3 2.26620 5.59840  16
   4   1  -3-1.21146 5.07894  15
   4  -1  -3 1.19193 5.46129  15
  -4  -1  -3 2.59375 5.40335  14
   4  -1  -3-6.90886 5.63201  32
   4   1  -3 1.17977 5.65143  32
   4   1  -3-0.65380 4.30980  14
   4  -1  -3-0.73514 4.44849  14
   4  -1   3 1.93426 3.36537  26
   4   1  -3 1.91675 5.18707  25
   4  -1  -3 3.13103 5.45721  25
  -4   1  -3-6.13513 5.12373  14
  -4   1   3-2.17284 4.52654  23
  -4  -1   3 5.41303 5.15987  23
   4  -1  -3 4.87814 5.45629   2
   4   1   3 2.31815 1.87679  11
  -4   1   3 1.18798 5.31511  29
  -4  -1  -4-0.76778 5.62797  17
  -4   1  -4 16.0159 6.78232  17
   4   1   4 0.92819 5.83837   5
   4  -1  -4 6.07857 6.58103  32
   4  -1  -4 5.93065 7.39942   2
  -4   1  -4 7.50990 7.52431  14
   4   1  -4-4.54854 5.96416  14
  -4  -1   4 12.0070 7.19065  29
  -4   1   4-8.57425 7.40621  29
  -4  -1  -4 2.48756 7.42632  14
   4  -1  -4 1.97507 5.93710  14
   4  -1   4 13.2777 7.37621  27
  -4  -1  -4 15.9105 6.94934   7
  -4   1  -4 5.38595 5.98462   7
   4   1  -4-1.27569 6.84781  25
   4  -1  -4 1.31675 7.00800  25
  -4  -1   4 10.3662 6.79583  23
  -4   1  -5 8.13654 9.15267  17
   4  -1   5 1.72556 7.08178   5
   4   1   5 4.60720 7.05280   5
   4  -1  -5-6.78119 10.2584   2
   4   1  -5-3.33417 7.95729  14
  -4   1  -5 5.59873 7.78468   7
   4   1  -5 3.43468 8.97955  24
   4  -1  -5 6.99747 8.50761  14
  -4  -1  -5-13.9186 10.5322  14
  -4  -1   5-1.97413 10.4140   3
   4  -1  -5-1.56423 9.40202  25
  -4  -1  -5-2.45416 8.44427   7
   4  -1  -5-1.70305 9.81264  24
  -4   1  -5-4.71088 9.81364  14
  -4   1  -6 5.00054 11.9913  14
  -4  -1   6 15.7458 13.6146   3
  -4  -1  -6-0.97079 8.87062   9
   4  -1  -6 28.1294 12.4674   2
  -4  -1  -6-1.65221 11.9420  14
   4   1  -6 4.58678 8.70401  14
   4  -1  -6-7.11728 9.23000  14
   4   1  -6-1.76195 11.6797  28
   4  -1  -6-3.66914 12.3621  28
   4   1  -6 1.74948 11.6613  24
   4  -1  -6 10.3507 11.9330  24
   4  -2   0 172.037 9.98779  31
   4   2   0 178.494 9.51123  15
  -4  -2   0 182.178 10.0991   8
   4   2   0 193.428 8.58419  27
   4  -2   0 195.834 7.43598  33
  -4  -2   0 182.692 9.54452   4
   4   2   0 182.641 7.63961  24
  -4  -2   0 176.580 8.00582  22
  -4   2   0 187.136 9.43160  22
  -4   2   0 170.079 9.42732  21
  -4  -2   0 174.426 9.08716  21
  -4   2   0 188.790 8.85614  30
   4   2   1 142.810 6.16366  10
  -4  -2  -1 124.811 8.19137   8
  -4  -2  -1 134.480 6.10297  14
   4   2  -1 125.436 9.10166  15
   4  -2  -1 135.892 7.49076  33
   4   2   1 132.260 8.27792  27
   4  -2   1 137.739 7.83357  26
   4   2  -1 130.613 6.77057  25
  -4   2   1 159.769 8.86710  22
   4   2  -1 132.732 4.98556  14
  -4   2  -1 139.769 6.84045  14
   4  -2  -1 144.567 9.18296  31
  -4  -2   1 124.437 7.84290  20
  -4   2  -2 145.518 8.72828  17
   4  -2  -2 119.236 9.72628   2
  -4  -2   2 114.250 8.46459   8
   4   2  -2 129.213 10.0039  16
   4  -2  -2 128.146 9.81718  16
   4  -2   2 142.804 8.90961   1
   4   2  -2 117.089 9.63140  15
   4   2   2 133.153 5.07471  15
   4   2  -2 133.915 10.3047  32
  -4   2  -2 125.419 8.15020  14
  -4  -2  -2 138.901 8.05404  14
  -4  -2   2 129.611 9.99793  29
   4   2  -2 134.155 6.92878  14
   4   2   2 139.854 9.49073  27
   4  -2   2 125.086 7.56554  26
  -4   2  -2 137.977 5.95746  12
   4  -2  -2 152.856 9.62300  33
  -4  -2  -2 125.815 7.70777   8
  -4   2   2 141.505 10.3094  20
   4   2  -2 117.078 8.22040  25
   4   2  -2 135.807 4.94908   5
  -4  -2  -3 94.3781 6.67448  17
  -4   2  -3 118.515 9.14652  17
   4  -2  -3 107.394 10.1266  16
   4  -2  -3 92.3775 9.92742  15
   4   2  -3 108.659 10.5133  32
   4  -2  -3 75.2906 9.33497  32
  -4   2  -3 103.934 9.00313  14
  -4  -2   3 90.3532 7.53918   8
  -4  -2  -3 113.785 9.29805  14
   4  -2  -3 96.0702 8.12018  14
  -4   2   3 102.558 10.0541  29
   4  -2   3 81.7270 8.79964  27
   4   2  -3 119.795 9.66550  25
   4   2  -3 105.072 10.0697  24
  -4   2   3 113.856 7.88078  23
  -4   2  -3 114.461 5.96383  12
  -4  -2   3 105.487 9.36866  23
   4   2  -3 114.841 7.86743  14
   4   2   3 106.125 5.29946  11
   4  -2  -3 122.331 10.6788   2
  -4   2  -4 76.4150 9.62853  17
   4  -2  -4 82.1332 11.2743   2
   4   2   4 65.5915 8.40118   5
  -4  -2   4 62.9073 10.0911  29
   4  -2  -4 67.4365 9.70031  15
   4  -2   4 97.1635 10.1144  27
  -4  -2   4 63.9728 11.7524   3
  -4  -2   4 62.2286 9.13283  23
  -4   2  -4 55.7149 9.39481  14
   4  -2  -4 96.1767 10.1840  32
  -4   2   4 69.4411 10.6131  29
   4   2  -4 68.4170 8.38265  14
  -4  -2  -4 89.9446 9.85591   7
   4   2  -4 63.1280 9.81532  25
  -4   2  -4 60.6646 7.98371   7
   4  -2  -4 71.5850 10.5063  25
   4  -2  -4 80.9382 9.39710  14
  -4  -2  -4 96.3368 10.9158  14
  -4   2  -5 24.4279 9.78245  17
   4  -2   5 36.3225 8.12846   5
   4   2   5 21.0389 7.93051   5
   4  -2  -5 47.0195 12.1331   2
   4   2  -5 45.6151 9.33182  14
   4  -2  -5 40.6502 9.77192  14
  -4  -2   5 48.6949 13.1028   3
   4  -2  -5 25.2752 10.1192  25
  -4  -2  -5 34.6487 9.88724   7
  -4   2  -5 35.1572 9.00398   7
   4   2  -5 53.9031 11.7080  24
   4  -2  -5 40.8190 10.9502  24
  -4  -2  -5 24.7572 10.7624  14
  -4   2  -5 46.0765 11.7508  14
  -4  -2  -6 22.1310 9.52358   9
   4   2  -6 46.7174 12.8638   2
   4   2  -6 47.0533 10.4700  14
  -4   2   6 41.5930 15.2811   3
  -4  -2   6 42.5834 13.9880   3
  -4   2  -6 51.8426 13.2356  14
  -4  -2  -6 60.9263 13.4345  14
   4  -2  -6 29.6476 11.7637   2
   4  -2  -6 48.3757 10.7716  14
   4   2  -6 43.1591 13.6055  28
   4   2  -6 29.9502 12.8620  24
   4  -2  -6 59.9411 13.3380  24
  -4  -2  -6 41.8748 12.3315   7
   4   3   0 10.9976 3.61702  16
  -4  -3   0 0.69815 3.27332   8
  -4   3   0 1.52676 2.55931  30
   4  -3   0 1.80934 3.01053  26
   4   3   0 2.97213 1.69320  24
   4  -3   0-1.29977 3.60511  31
  -4  -3   0 3.23899 2.79848   4
  -4   3   0 4.32264 3.04489   4
  -4  -3   0 2.97169 1.91835  22
  -4   3   0 2.85302 3.14035  22
  -4  -3   0 0.91303 2.38837  21
  -4  -3   0 3.56824 2.66656  30
   4   3   0 2.73569 2.96236  15
   4   3   0 1.06293 2.41430  27
   4   3   1 2.34759 2.07873  10
   4   3  -1 0.77608 3.47261  15
   4   3   1 0.94720 2.26121  15
   4  -3  -1 3.62199 2.74015  33
  -4  -3  -1 0.22597 1.92160  14
   4   3   1 5.08160 3.55102  27
   4   3   1 0.98599 1.63700  13
   4   3  -1 1.44752 2.08331  25
   4  -3   1 1.60708 3.04131  31
   4   3  -1 0.54070 2.85284  24
   4  -3   1 4.45173 3.39003  26
  -4   3  -1 3.38240 2.36396  14
  -4   3   1-2.00379 3.23381  22
  -4  -3  -1 5.08990 3.35672   8
  -4   3  -1 3.54453 3.22430  21
  -4  -3   1 5.50968 2.99067  20
   4  -3  -1-4.62171 3.69020  31
  -4   3  -2-0.70286 3.74024  17
   4   3  -2 8.39605 4.86434  16
   4  -3  -2-1.81184 4.10233  16
   4  -3   2 10.0104 3.99696   1
   4   3  -2 8.65986 4.72352  32
  -4   3  -2 10.6823 4.04177  14
   4   3  -2 1.00881 1.02892   5
   4   3  -2-2.93925 3.50952  25
  -4  -3   2 1.42102 4.00262   8
  -4  -3  -2 4.83004 3.65502   8
  -4  -3   2 1.02737 4.36658  29
  -4  -3  -2 3.80322 3.73902  14
   4   3   2 2.39309 3.86168  27
   4  -3   2-1.11835 3.26902  26
   4   3  -2-1.35677 2.60720  14
   4   3  -2-3.70603 4.66835   2
   4  -3  -2-1.86814 4.66099   2
   4   3  -2-6.71736 4.42956  24
   4   3   2 7.96117 3.71620   1
  -4   3  -2-1.75435 2.40017  12
   4  -3  -2 5.15999 3.74979  33
  -4   3   2-2.06161 4.99009  20
  -4  -3  -3-0.35707 3.03546  17
  -4   3  -3 8.47663 5.18195  17
   4   3   3-4.55809 5.13554   5
   4  -3  -3-6.64022 6.28225  16
   4  -3   3 3.72651 5.32838  27
   4   3  -3-1.24237 5.69243  32
  -4  -3   3 5.27913 4.27606   8
  -4   3  -3 0.92188 5.31183  14
   4  -3  -3 4.77961 5.60085   2
   4   3  -3 1.19500 4.33882  14
  -4   3   3-1.14129 5.63892  29
  -4  -3  -3 3.58099 5.55996  14
  -4  -3   3 5.11480 5.20984  29
   4  -3  -3 0.78727 4.73212  14
   4  -3  -3 2.34544 5.55761  15
   4   3  -3-1.81864 5.31596  25
   4   3  -3 2.32944 5.57936  24
   4   3  -3 7.13941 5.76031   2
  -4   3   3-0.51913 3.83895  23
  -4   3  -3-0.38773 3.26250  12
   4   3   3 2.87177 2.85919  11
  -4   3  -4-3.61518 6.99474  17
   4  -3  -4-4.66159 6.61588  32
   4   3   4 2.96542 6.25487   5
   4  -3  -4 8.08900 7.41777  15
  -4  -3   4-0.51317 4.45048   8
   4  -3  -4 2.88530 7.40785   2
   4   3  -4 10.1818 8.44260   2
  -4   3  -4-2.57526 7.94635  14
  -4   3   4 20.1733 7.69228  29
   4   3  -4 4.26783 5.81369  14
  -4  -3  -4 8.88142 7.52287  14
   4  -3  -4 3.15575 6.36586  14
   4  -3   4-2.21691 6.52663  27
  -4   3  -4 5.69029 6.14437   7
   4  -3  -4 1.38703 7.75366  25
  -4  -3   4 16.6311 9.72278   3
  -4   3   4-1.73127 8.80700   3
  -4  -3   4-1.22226 6.99098  23
  -4   3  -5-4.20335 9.13173  17
   4  -3   5 5.80454 6.68235   5
   4   3   5 7.91592 7.54244   5
   4  -3  -5-3.31133 9.53992   2
   4  -3   5-4.74826 8.62002  27
  -4   3  -5 9.66667 10.5003  14
   4   3  -5 7.42050 7.48104  14
  -4  -3  -5 1.54672 9.66663  14
   4   3  -5-9.65472 10.4269  28
  -4  -3   5-1.91449 11.1922   3
  -4   3   5 1.99041 11.4686   3
   4   3  -5 8.79731 10.1380  24
   4  -3  -5 12.3405 8.44869  14
   4  -3  -5 1.59916 9.67699  25
   4  -3  -5 1.70334 9.59567  24
  -4  -3  -5-4.00138 8.69299   7
   4   3  -5 4.98908 10.1303   2
  -4   3  -5 6.09945 8.03652   7
  -4  -3   6 5.63005 12.3009   3
  -4  -3  -6-9.03030 10.0696   9
  -4   3   6 9.71868 12.6678   3
  -4  -3  -6 6.52844 12.1225  14
   4  -3  -6-11.0962 9.97214  14
   4   3  -6-3.39634 10.7447   2
   4   3  -6-5.06328 11.5545  28
  -4  -3  -6-2.88594 11.0906   7
   4  -3  -6 11.9690 11.1435  24
  -4   3  -6 3.34410 11.8569  14
   4   3  -6 1.09524 9.08706  14
   4  -3  -6 3.43365 11.5060   2
   4   4   0 2923.12 99.2499  16
   4   4   0 3073.02 98.4588  15
  -4  -4   0 2981.36 98.2119  30
  -4  -4   0 3074.25 99.9470   8
   4  -4   0 3119.86 99.6298  31
  -4  -4   0 2891.36 98.1287   4
  -4   4   0 2895.67 98.2026   4
   4   4   0 2972.32 99.6055  32
  -4   4   0 3019.82 99.0444  22
  -4   4   0 3060.64 98.8238  21
  -4  -4   0 2839.84 97.3665  21
   4   4   0 2942.42 97.7195   5
   4   4   1 3607.12 118.073  10
   4   4  -1 3546.34 122.427  16
  -4  -4  -1 3660.31 116.727  33
   4  -4  -1 3620.82 119.426  33
  -4  -4  -1 3588.99 121.161   8
   4  -4  -1 3748.13 122.177  31
  -4  -4  -1 3677.40 117.690  14
  -4   4  -1 3593.11 119.032  14
   4   4   1 3687.03 117.670  13
  -4   4  -1 3687.95 116.128  13
   4   4  -1 3625.06 120.062  24
   4   4   1 3556.79 119.677  32
  -4   4   1 3614.33 121.405  22
   4  -4   1 3739.50 120.763  26
  -4   4  -1 3650.42 120.343  21
  -4  -4   1 3744.81 119.378  20
   4  -4   1 3603.98 120.094  31
  -4   4  -2 2255.17 74.9637  17
   4  -4   2 2210.24 72.0205  31
   4  -4  -2 2244.17 76.0161  31
   4   4  -2 2141.04 75.5451   2
   4  -4  -2 2186.28 75.8074   2
   4   4  -2 2077.20 76.5234  16
  -4   4  -2 2100.95 73.4575  14
   4  -4  -2 2102.27 75.2594  16
   4   4   2 2072.09 73.9844   1
   4  -4  -2 2059.81 74.1611  33
   4   4   2 2216.32 70.2897  32
  -4  -4   2 2112.62 74.3169   8
   4   4  -2 2148.05 71.1782  14
  -4  -4  -2 2185.69 73.1020  14
  -4  -4   2 2205.67 76.8048  29
   4  -4   2 2103.36 73.9612   1
   4   4  -2 2131.12 76.8613  32
   4   4  -2 2194.98 75.3220  24
  -4   4  -2 2231.19 71.5933  12
  -4  -4  -2 2093.43 72.9824   8
   4   4   2 2318.73 75.3179   5
  -4   4   2 2239.57 77.2290  20
  -4   4  -3 2272.96 76.2267  17
   4  -4  -3 2147.80 76.3507  16
   4  -4  -3 2142.28 76.7879  15
   4  -4  -3 2094.68 75.9672  33
  -4  -4   3 2060.73 73.0384   8
  -4  -4  -3 2161.13 70.9044   8
  -4   4   3 2138.76 70.9161  23
  -4   4  -3 2114.02 72.1550   7
   4   4  -3 2200.13 77.1236  24
  -4   4  -3 2277.28 71.6920  12
  -4  -4  -3 2144.30 75.1766  14
  -4   4   3 2157.22 76.3378  29
   4   4   3 2047.64 70.4614  11
   4   4   3 2169.89 75.3207   5
   4   4  -3 2186.07 77.7008  32
   4   4  -3 2125.26 72.3974  14
  -4   4  -3 2137.53 75.2315  14
   4   4  -3 2172.26 76.8993   2
   4  -4  -3 2085.80 76.7719   2
  -4  -4   3 2210.82 77.9510  29
  -4   4  -4 1229.83 45.4036  17
   4  -4  -4 1048.74 45.1935  25
  -4  -4   4 1123.42 47.0772   3
  -4  -4  -4 1123.59 44.5510  14
  -4   4   4 1026.25 46.7836   3
  -4  -4   4 1109.06 39.1827   8
   4  -4  -4 1033.02 44.4222  15
   4  -4  -4 970.935 42.0533  14
   4  -4  -4 1114.27 43.5442  32
  -4  -4   4 991.059 45.6505  29
  -4   4   4 1052.59 44.0778  29
  -4   4  -4 1110.94 40.6778   7
  -4   4  -4 1102.33 44.7582  14
   4  -4   4 1183.36 43.8047  27
  -4  -4   4 1166.28 45.0443  23
   4   4  -4 1080.04 41.0974  14
   4   4  -4 1048.11 44.9395   2
   4  -4  -4 1138.47 45.6875   2
   4   4   4 1146.35 42.8371   5
  -4  -4   5 944.848 45.5311   3
  -4   4   5 1026.71 46.8248   3
  -4   4  -5 1130.77 44.6922  17
   4  -4   5 1012.31 41.4952  27
  -4   4  -5 1118.47 45.6311  14
   4   4  -5 1032.54 40.6295  14
  -4  -4  -5 961.537 43.8449  14
   4  -4  -5 980.339 41.9609  14
   4   4  -5 1051.26 44.5136  28
  -4  -4  -5 1006.57 42.8966   7
   4  -4  -5 960.684 44.0601  25
   4   4  -5 1062.14 46.1250  24
   4   4  -5 1057.24 45.0442   2
   4  -4  -5 1095.87 45.4973   2
   4   4   5 1013.72 40.5721   5
  -4  -4  -6 470.298 25.0968   9
   4  -4  -6 452.140 27.2134  25
  -4   4  -6 471.079 27.9038  14
   4   4  -6 510.961 24.4487  14
  -4  -4  -6 551.223 28.9332  14
   4   4  -6 520.941 28.6678  28
  -4  -4  -6 537.374 27.8013   7
   4  -4  -6 486.881 27.7661  24
   4  -4  -6 438.405 24.5352  14
  -4  -4   6 536.331 29.5494   3
  -4   4   6 554.081 30.4394   3
   4   4  -6 520.054 28.5741   2
   4  -4  -6 502.536 28.4904   2
   4   5   0 1.21903 2.63409  10
   4   5   0 8.20357 3.08274   5
   4   5   0 2.09733 3.96921  16
   4   5   0 10.9714 4.45601  32
  -4  -5   0 0.80110 3.75567   8
  -4  -5   0 4.54689 3.25153  30
  -4   5   0 5.51539 3.20206   4
  -4  -5   0-1.64408 2.68152   4
  -4  -5   0 1.43240 1.17160   6
  -4   5   0 3.48919 3.30792  22
   4  -5   0 2.24883 2.96573   6
  -4   5   0 3.82131 3.36059  21
  -4  -5   0 2.58456 2.55506  21
   4  -5   0 1.46414 3.82857  31
   4   5   1 0.36111 2.39393  10
   4   5  -1-1.78028 4.21847  16
   4   5   1 7.99716 3.49253  16
   4   5   1 1.97810 3.22311  32
  -4   5  -1 4.44076 3.00575  14
   4   5  -1-3.72526 4.11571  32
  -4   5  -1 0.59364 2.17545  30
   4  -5   1 4.37973 3.76086  31
   4  -5  -1 5.95976 3.85546  31
  -4  -5  -1 2.33394 3.88216   8
  -4  -5  -1-1.50670 2.27773  14
   4  -5   1-0.70161 3.63578  26
   4   5   1 3.23078 2.54420  13
  -4   5  -1 0.12953 1.41991  13
   4   5  -1-0.55999 3.08109  24
  -4   5  -1 0.41658 2.89637  12
  -4   5   1 3.92830 3.64153  22
  -4   5  -1 0.61212 3.17211  21
  -4   5  -2 0.86516 4.10117  17
   4  -5   2 7.01747 3.86973  31
   4   5   2 6.87930 4.20705   5
   4   5   2 13.8375 4.22818   1
   4  -5  -2 5.30692 4.82784  16
   4  -5   2 0.71291 3.82747   1
   4  -5  -2 8.48062 4.34420  33
   4   5  -2 3.41357 5.27466  32
   4  -5  -2 0.96660 4.91788  31
   4   5  -2 3.14109 2.69537  14
  -4  -5  -2 6.45720 4.08680   8
  -4  -5   2-1.07358 4.50190  29
  -4  -5  -2 4.34199 3.94977  14
   4   5  -2-1.78005 4.48553  24
  -4   5  -2 4.09092 4.01547  14
  -4   5   2 3.98241 4.28942  22
  -4   5  -2 1.83579 3.00986  12
  -4  -5  -2-0.74195 2.75721  33
  -4  -5   2 7.22988 4.62964   8
  -4   5   2-4.54847 4.96283  20
  -4   5  -3 14.4330 6.67331  17
   4  -5  -3-1.08167 6.04644  16
   4   5   3-0.99850 5.44918   5
   4  -5  -3 2.30528 5.46249  15
  -4  -5   3-2.26373 4.56624   8
  -4   5  -3 11.8756 6.10714  14
   4   5  -3-0.59478 4.31909  14
  -4  -5   3 5.37359 5.55337  29
  -4   5   3-5.41805 5.81589  29
  -4  -5  -3-3.06450 3.59368   8
  -4  -5  -3 6.84500 5.95660  14
   4   5  -3-1.14130 5.91421   2
   4  -5  -3 1.16717 6.15727   2
   4  -5  -3 3.26995 5.59673  33
  -4   5  -3 2.09446 4.13948   7
   4   5  -3-1.20462 5.58334  24
  -4   5  -3 4.43825 4.40294  12
   4   5   3 2.51784 3.38178  11
  -4   5  -4-1.38996 7.89010  17
   4   5  -4 5.81885 6.03619  14
   4   5   4 4.35198 6.92589   5
   4  -5  -4 6.80441 7.60710  15
   4   5  -4 2.79281 7.92669   2
  -4  -5   4-4.19517 8.40528  23
   4  -5  -4-6.83611 7.16489  32
   4  -5  -4-4.16032 8.04894   2
  -4   5   4 7.44850 7.66079  29
  -4  -5   4-3.05265 5.51287   8
  -4  -5  -4-5.23913 8.28732  14
   4   5  -4 11.4292 7.68445  28
   4  -5  -4-2.22741 6.46407  14
   4  -5   4-4.46456 7.83768  27
  -4   5  -4 6.63630 5.71411   7
  -4  -5   4-1.60363 8.96401   3
  -4   5   4 1.71139 9.71468   3
  -4   5  -4 14.8297 8.78634  14
  -4   5  -5 3.21273 10.2256  17
   4  -5  -5 1.58461 10.0872   2
   4   5  -5-4.06555 7.97175  14
  -4  -5  -5 4.65278 10.2233  14
   4  -5  -5 1.31573 8.62415  14
   4   5  -5 1.54750 9.17499  28
  -4  -5   5 1.80890 10.9459   3
  -4   5   5-1.92750 11.5070   3
   4  -5   5-1.16404 8.83522  27
  -4  -5  -5 1.41994 9.46449   7
   4  -5  -5 3.37299 9.92937  25
   4   5  -5-6.34608 9.72743   2
   4   5   5 10.7257 8.54484   5
  -4   5  -5 4.92312 10.5091  14
  -4  -5  -6 3.74872 9.87884   9
  -4  -5   6-5.24044 12.2669   3
   4   5  -6-3.08651 8.83451  14
   4  -5  -6-1.29007 9.83395  14
   4   5  -6-6.41623 11.2645  28
   4   5  -6 1.59681 11.3240   2
   4  -5  -6 1.61117 11.1452   2
   4  -5  -6-11.9715 12.3036  25
  -4  -5  -6 1.50780 12.2868   7
   4  -5  -6-12.0440 11.5943  24
  -4   5  -6-3.34985 12.0497  14
  -4  -5  -6-12.6889 11.7815  14
  -4   5   6-3.69742 12.6570   3
   4   6   0 75.8401 6.93733  16
  -4  -6   0 95.2461 8.15960   8
   4  -6   0 87.7778 7.47163  31
  -4  -6   0 86.4618 6.70431  30
  -4  -6   0 78.1185 6.21336   4
  -4   6   0 73.0597 6.08647   4
  -4   6   0 80.5961 4.51258  13
  -4  -6   0 90.5536 3.98115   6
   4   6   0 98.6463 7.77400  32
   4  -6   0 96.7487 6.59293   6
  -4   6   0 70.7023 6.64749  22
  -4  -6   0 89.3946 5.78241  21
  -4  -6   0 86.5515 4.38161  20
   4   6   0 81.5465 6.32594   5
   4   6   0 88.3999 5.97206  10
   4   6   1 244.448 10.9442  10
   4   6  -1 243.390 13.7990  16
   4   6   1 231.984 11.2909  16
  -4  -6  -1 226.573 13.4037   8
   4   6   1 238.134 11.1954  32
   4   6  -1 234.582 13.9596  32
   4   6   1 252.571 10.9068  13
   4  -6  -1 224.256 13.6896  31
   4  -6   1 253.662 12.6996  31
  -4  -6  -1 245.568 10.5987  14
  -4   6  -1 257.565 9.88586  30
  -4  -6   1 265.947 13.8109  29
   4  -6  -1 242.109 13.2508  26
   4  -6   1 245.411 13.1714  26
  -4   6  -1 252.300 9.38271  13
   4   6   1 247.634 8.79740  12
  -4   6  -1 256.173 11.5898  12
   4   6  -1 244.932 9.75424  28
  -4   6   1 234.399 13.1407  22
  -4   6  -1 239.515 12.1459  21
   4   6  -1 243.805 10.7781   5
  -4   6  -2 80.4889 8.05530  17
   4   6  -2 89.1362 5.65487  14
   4   6   2 85.8334 4.97938  16
  -4   6  -2 83.7835 7.32725  14
   4   6   2 90.7167 8.10869   5
   4  -6  -2 84.4393 8.01227  16
  -4  -6  -2 81.6941 6.03680  33
   4  -6  -2 88.8700 7.89625  33
  -4  -6  -2 94.1605 7.73246   8
   4   6   2 94.5318 7.70904   1
   4  -6  -2 72.2800 8.65072  31
   4  -6   2 99.2359 7.65258   1
  -4  -6  -2 91.5225 7.28455  14
  -4  -6   2 79.1453 7.78804   8
  -4  -6   2 83.1081 8.77572  29
   4   6  -2 82.1201 6.77942  28
   4   6  -2 94.7890 8.87664  24
  -4   6   2 88.9294 3.52571  23
  -4   6  -2 80.8688 6.40694  12
  -4   6   2 83.2574 8.67881  22
  -4   6  -2 79.8167 7.20896  21
   4  -6   2 89.0423 7.01922  31
  -4   6  -3 186.602 13.5226  17
   4  -6  -3 162.319 12.5900  16
   4  -6  -3 169.198 12.6701  15
   4  -6  -3 168.569 12.3996  33
  -4  -6   3 176.429 11.3510   8
   4   6  -3 189.763 10.4274  14
  -4  -6  -3 168.566 9.46048   8
  -4  -6  -3 167.720 12.5404  14
  -4  -6   3 190.351 14.1376  29
  -4   6   3 197.810 13.2058  29
   4   6  -3 173.694 11.7709  28
  -4   6  -3 174.532 9.43351   7
   4   6  -3 202.880 14.1168  24
   4  -6  -3 188.487 13.3416  31
  -4  -6   3 167.324 13.2098  23
  -4   6  -3 182.881 10.4779  12
  -4   6  -3 190.819 13.0878  14
   4   6   3 186.600 9.63670  11
   4   6   3 223.673 13.6888   5
   4   6  -3 186.159 13.2148   2
   4  -6  -3 176.018 13.3922   2
  -4   6  -4 37.4043 9.87708  14
  -4   6  -4 56.0657 10.7011  17
   4   6   4 69.6713 9.59614   5
   4  -6  -4 49.3837 9.49730  15
   4  -6  -4 43.9277 8.61113  32
   4   6  -4 69.3400 8.00841  14
  -4   6   4 60.0875 9.64660  29
  -4  -6   4 45.9684 6.73745   8
   4   6  -4 47.4034 9.61656   2
   4  -6  -4 80.4181 11.3577   2
  -4  -6  -4 60.0432 10.6038  14
   4   6  -4 58.2383 9.67598  28
   4  -6  -4 39.8663 8.60650  14
   4  -6   4 64.1268 9.77815  27
  -4  -6   4 40.7746 10.4205   3
  -4   6   4 43.8692 11.0029   3
  -4  -6   4 69.6054 11.0838  23
  -4   6  -5 95.0817 14.2861  17
  -4   6  -5 64.9814 12.1617  14
   4   6  -5 59.5043 9.67220  14
   4   6  -5 61.4695 12.2744   2
   4  -6  -5 72.2558 12.1849   2
  -4  -6   5 46.8366 12.4132   3
  -4   6   5 57.8343 13.7024   3
   4   6  -5 66.5039 13.2243  28
   4  -6  -5 64.2091 11.6382  14
   4  -6   5 66.0085 10.7490  27
   4   6   5 64.3773 10.6633   5
  -4  -6  -5 72.9320 12.4855  14
  -4   6  -6 30.0587 12.0882  17
   4  -6  -6 21.1154 10.4132  14
  -4   6  -6 8.32371 11.8241  14
  -4  -6  -6 16.8570 10.8552   9
  -4  -6   6 29.7902 13.4030   3
  -4   6   6 35.3195 13.5335   3
  -4  -6  -6 34.4284 13.9763  14
   4   6  -6 10.8701 10.8166  28
   4   6  -6 30.6500 12.3671   2
   4  -6  -6 15.4499 11.1867   2
  -4  -6  -6 18.2746 11.5782   7
   4  -6  -6 17.2229 11.9924  24
   4   7   0 2.03066 3.15341  10
   4   7   0 4.11401 3.95118  16
   4   7   0 11.1082 3.90516   5
  -4  -7   0 1.27048 3.46718  30
   4  -7   0-0.85675 4.10449  31
  -4   7   0 1.11024 2.27083  13
  -4  -7   0 1.64493 3.20598   4
  -4   7   0-2.80501 3.13650   4
  -4  -7   0 3.55233 1.91174   6
  -4   7   0 1.68834 3.77733  22
   4  -7   0 1.79867 3.53046   6
  -4  -7   0 0.40182 2.79422  21
   4  -7   1 4.56285 4.63268  31
   4   7   1 0.90061 3.09943  16
   4  -7  -1 2.89512 4.62313  31
  -4  -7  -1 3.75801 4.91279   8
  -4   7  -1-0.40748 2.03916  30
   4  -7   1 7.80903 4.61754  26
  -4  -7   1-2.58207 4.41965  29
   4  -7  -1-3.60995 4.18328  26
   4   7   1 5.32996 3.51894  13
  -4   7  -1 0.24718 2.14415  13
   4   7  -1 3.10748 2.92687   5
   4   7   1 7.29961 3.61769   1
   4  -7  -1-1.82634 3.73308   6
   4  -7   1 1.09498 3.29133   1
   4   7   1 4.42875 2.04576  12
  -4   7  -1 5.17436 3.52556  12
  -4   7   1-2.73267 3.92386  22
  -4   7  -1 7.71454 3.99297  21
  -4   7  -2 2.05452 5.07540  17
   4  -7  -2-1.72280 4.58378  33
   4   7   2 2.94466 4.54932   5
   4  -7   2-1.96816 4.58400  31
  -4  -7  -2 3.88012 3.71238  33
   4  -7   2 0.70013 4.34809   1
  -4  -7  -2 0.81517 4.69688   8
   4   7  -2 1.11430 3.79438  28
  -4  -7   2-6.47719 5.52402   8
   4   7  -2-1.99016 3.12185  14
  -4   7  -2-0.79808 4.24684  14
  -4  -7   2-1.11229 5.65796  29
  -4  -7  -2 0.61629 2.72347  25
  -4   7  -2-0.23323 2.45531   7
   4  -7  -2 3.24090 4.94976  31
  -4   7   2 1.11396 4.92272  22
  -4   7  -2-2.52258 3.79060  12
   4   7   2-0.72010 4.14907   1
  -4   7  -2-5.75487 4.52370  21
  -4  -7  -2-0.71755 4.70325  14
   4   7   2-1.26079 3.91502  11
   4  -7  -3-1.15511 7.03617  31
  -4   7  -3 5.11362 6.80284  17
  -4  -7   3-2.82056 6.68330  29
   4  -7  -3-3.11185 6.40107  16
   4   7   3 4.50682 6.19889   5
   4  -7  -3 3.47358 6.21427  33
  -4  -7  -3-3.53000 5.10278  33
   4   7  -3 7.94328 5.34069  28
   4  -7   3-2.52130 3.87314  31
  -4  -7   3 0.87796 5.62240   8
   4   7  -3-0.61699 4.52150  14
  -4  -7  -3 1.13956 4.64287   8
  -4   7   3-1.00185 5.93990  29
  -4  -7  -3-2.13277 6.58064  14
   4   7  -3-1.08205 6.14227   2
   4  -7  -3 2.26472 6.57230   2
  -4   7  -3-1.27269 3.84213   7
  -4  -7   3 1.38339 6.76630  23
  -4   7  -3 2.16888 4.76563  12
   4   7   3 8.42664 4.50985  11
  -4   7  -3 3.26666 6.18105  14
  -4   7  -4 9.34699 8.43140  17
   4   7  -4 1.65489 6.14585  14
   4   7   4-6.00534 7.91711   5
   4  -7  -4 2.97325 7.77320  33
   4  -7  -4 6.66438 7.48434  32
  -4   7  -4-8.55763 8.80143  14
  -4  -7   4-5.10609 6.30435   8
  -4  -7  -4 12.2142 10.0354  14
   4   7  -4 4.82766 7.68281  28
   4   7  -4 1.30895 7.86763   2
  -4   7   4-1.10365 7.35626  29
   4  -7  -4-5.33386 7.79533   2
   4  -7   4-10.2305 7.32265  27
  -4  -7   4-3.04680 8.90568   3
  -4   7   4 1.64026 9.45087   3
  -4  -7   4-1.55878 8.64491  23
  -4   7  -4 8.91581 6.55578  12
   4  -7  -4 2.77002 7.61997  15
  -4   7  -5 1.78881 10.8962  17
  -4   7  -5-3.37043 10.7275  14
   4   7   5 6.89363 9.08254   5
   4   7  -5 0.97163 8.28702  14
  -4  -7  -5 4.66562 10.5914  14
  -4  -7   5-6.67518 10.6230   3
  -4   7   5-16.1849 12.2471   3
   4   7  -5 7.35200 9.69252  28
   4  -7  -5 1.41285 9.31314  14
   4   7  -5-1.47473 9.72106   2
   4  -7   5-6.92090 9.57032  27
   4  -7  -5-1.47738 9.46101   2
  -4   7  -6 13.9096 13.3636  17
  -4  -7  -6-1.33447 10.5079   9
  -4  -7   6-6.20972 11.8329   3
  -4   7   6 1.67323 12.4280   3
  -4   7  -6 11.5641 11.5431  14
  -4  -7  -6 6.15703 11.2801  14
   4  -7  -6-10.8253 10.4860  14
   4   7  -6 1.48743 10.5478  28
   4   7  -6 5.80699 10.8305   2
   4  -7  -6 2.92397 10.9546   2
   4  -7  -6-1.72051 12.3770  24
   4   8   0 6.76265 3.75936  10
   4  -8   0 2.84589 4.24687  26
  -4  -8   0 2.00971 3.59855  30
   4   8   0 2.03772 3.70985   5
   4  -8   0 12.1565 4.84801  31
  -4  -8   0 1.91562 3.68226  29
  -4   8   0 6.65431 2.70537  13
  -4  -8   0 6.50211 3.59488   4
  -4   8   0 10.6678 3.64124   4
  -4  -8   0 6.26014 2.36525   6
  -4   8   0-0.92473 4.28863  22
   4  -8   0 2.03582 4.24370   6
   4   8   0 1.82357 3.05910  12
  -4  -8   0 4.59965 2.76157  21
   4   8  -1 43.7412 5.67770  10
   4   8   1 64.9607 6.95689   5
   4  -8  -1 31.1074 6.64918  31
   4   8  -1 46.6869 4.92953   5
  -4  -8   1 52.8158 6.85773  29
   4  -8   1 42.3493 6.71725  31
   4  -8  -1 60.4492 7.27084  26
  -4   8  -1 60.0061 4.34481  13
   4  -8   1 57.6960 7.04927  26
   4   8   1 59.5822 5.79597  13
   4   8   1 50.9205 3.77333  12
   4  -8  -1 57.0967 6.26467   6
  -4   8  -1 48.9501 5.76986  12
  -4   8  -1 59.2951 6.04555  21
   4   8   1 54.9686 5.34398   1
   4  -8   1 51.2675 5.36469   1
  -4   8   1 47.9837 7.07262  20
  -4   8  -2 4.43199 5.13796  17
   4  -8  -2 10.3719 5.75286  31
   4   8   2 5.23325 5.22522   5
  -4   8  -2 8.65028 5.27171  14
   4  -8  -2 4.63937 5.14854  33
   4  -8   2 2.06575 4.43882   1
   4  -8   2 7.48167 4.90667  31
  -4  -8   2 6.01246 5.38063   8
  -4  -8  -2-3.63261 5.42404   8
   4   8  -2 8.37970 4.15954  28
  -4  -8  -2 9.96670 4.99926  14
   4   8   2 2.12237 4.22661   1
   4   8   2 3.04897 4.09007  13
  -4   8  -2 5.74693 4.73811  12
  -4  -8   2 1.13795 5.21649  29
  -4   8  -2 10.0778 4.52968  21
  -4   8   2 3.92345 5.78170  20
   4   8   2 5.58838 4.52933  11
  -4   8  -3 40.8141 8.46119  17
   4  -8  -3 42.3417 8.00783  16
  -4  -8   3 23.7473 6.24446   8
   4   8   3 38.1531 7.88560   5
   4  -8  -3 36.3290 7.68765  33
   4  -8  -3 29.3550 8.04069  31
   4  -8   3 33.1161 5.49727  31
  -4  -8  -3 32.7649 5.73996   8
  -4  -8   3 23.0551 8.24698  29
  -4   8   3 28.4816 7.12982  29
   4   8  -3 28.4488 6.57253  28
  -4  -8  -3 28.3510 7.69149  14
  -4  -8  -3 28.5913 6.37433  33
   4   8  -3 37.8010 7.59138   2
   4  -8  -3 40.2387 7.95762   2
  -4   8  -3 38.9036 7.74046  14
  -4   8  -3 36.3616 6.42445  12
  -4   8  -3 40.8439 7.12470  21
   4   8   3 33.1166 5.67428  11
   4   8  -3 34.3212 5.78386  14
  -4   8  -4 19.7484 9.69022  17
   4  -8  -4-6.11590 9.12901  33
  -4   8   4 1.01749 7.03953  29
   4  -8  -4 2.78998 8.55434  15
   4   8   4-11.3794 8.38241   5
  -4   8  -4 7.33783 8.33187  14
   4   8  -4 3.31950 6.48464  14
  -4  -8   4 9.54542 6.33883   8
  -4  -8  -4 6.92724 9.23574  14
   4   8  -4 7.06061 7.88799  28
  -4   8   4-1.58029 9.30519   3
   4   8  -4 1.25939 7.57116   2
   4  -8  -4 18.0582 8.69270   2
  -4  -8   4 4.41272 9.13609   3
  -4  -8   4 8.15554 8.97515  23
  -4   8  -4 14.3101 7.28929  12
  -4   8  -5 31.7634 13.2055  17
   4   8  -5 19.6738 10.1832   2
   4   8  -5 20.8627 8.67039  14
  -4  -8   5 14.2446 10.6327   3
  -4   8   5 28.9197 11.8495   3
  -4  -8  -5 21.8136 11.1798  14
   4   8  -5 25.4913 10.4510  28
   4  -8  -5 16.0649 9.86812  14
   4  -8   5 10.2372 9.39894  27
   4   8   5 17.8418 9.32090   5
   4  -8  -5 25.4729 10.2546   2
  -4  -8  -5 34.5829 11.2413   7
  -4   8  -5 56.1043 12.2524  14
  -4   8  -6 1.79153 13.0108  17
  -4  -8   6 11.5968 11.8575   3
   4   9   0-0.62296 3.66786  10
   4   9   0 5.90491 4.12603   5
   4  -9   0-4.08262 5.66059  31
  -4  -9   0-0.70607 3.97762  30
  -4  -9   0 3.68757 4.20768  29
   4  -9   0 3.11195 5.07369  26
  -4  -9   0-2.11837 3.56868   4
  -4   9   0-2.22206 3.68247   4
  -4   9   0 2.34977 2.98525  13
  -4  -9   0 3.65234 2.63073   6
   4   9   0-1.02890 3.46664  12
   4  -9   0 3.04356 4.44823   6
  -4  -9   0 2.86077 2.82705  21
   4   9  -1 13.2175 4.20949  10
   4  -9  -1-1.11544 4.86723  31
  -4  -9   1-1.72996 4.52276  29
   4   9   1 0.92532 4.70687   5
   4   9  -1-2.21523 3.48262   5
   4  -9   1-3.10609 3.45056   1
   4   9   1 0.64255 4.18769  13
  -4   9  -1 3.32812 3.07897  13
   4  -9  -1-1.05401 4.94034  26
   4   9   1-1.92810 2.89293  12
  -4   9  -1 0.75220 4.33406  12
   4  -9  -1 5.38706 4.59430   6
  -4   9  -1-0.68045 4.19903  21
   4   9   1-4.25257 3.69560   1
  -4   9   1 7.75218 5.57997  20
   4  -9   1-0.94561 5.24428  31
  -4   9  -2-1.18920 5.12215  17
   4   9   2 1.12247 5.43379   5
   4  -9  -2 2.45532 5.75427  31
   4  -9   2 7.66522 5.64560  31
  -4  -9  -2-8.05792 6.21564   8
  -4  -9   2-2.30960 5.81855  29
   4   9   2 0.68155 4.76216  13
  -4   9  -2-2.82750 5.22708  14
  -4   9  -2-0.80689 4.78395  12
  -4   9  -2-2.15155 4.45402  21
  -4   9   2 2.72776 6.73855  20
   4   9   2 0.77196 4.85450  11
  -4   9  -3 11.5152 7.85511  17
   4  -9  -3-7.74633 7.03108  16
  -4  -9  -3-4.84950 6.10863  33
   4  -9  -3 3.82668 6.60977  33
   4   9   3 8.87578 7.25188   5
   4  -9   3 1.92587 5.01493  31
  -4  -9   3 6.17684 6.82403   8
  -4   9  -3 3.62974 7.02237  14
  -4  -9  -3-4.31659 5.81898   8
  -4  -9  -3 3.35282 7.32546  14
  -4   9   3-1.76612 5.68860  29
   4   9  -3-6.72749 6.24607  28
   4   9  -3 3.97488 5.47699  14
   4  -9  -3-1.29866 7.37177  31
  -4   9  -3 4.48032 6.16637  12
  -4   9  -3 0.86221 5.68348  21
   4   9   3 0.71328 4.88317  11
  -4   9  -4 8.63861 9.88133  17
   4  -9  -4-4.20423 8.70329  15
  -4  -9   4-2.58731 6.65597   8
   4   9  -4-3.32921 7.00276  14
  -4   9  -4 10.6079 8.92202  14
   4  -9  -4-7.47884 8.35375   2
   4   9  -4 9.11564 7.46867  28
  -4  -9  -4 1.40933 9.23760  14
  -4  -9   4-1.40544 8.89252   3
  -4   9   4-8.98620 9.98274   3
   4   9  -4 15.6937 8.51898   2
  -4  -9   4 15.2800 9.71006  23
   4  -9  -4-3.16262 9.50467  33
  -4   9  -4-3.90546 7.77837  12
   4   9   4-5.26027 8.57061   5
  -4   9  -5-11.6236 12.0312  17
  -4   9   5 1.58387 11.4477   3
   4  -9  -5 19.7306 10.6049  14
   4   9   5-3.68208 9.92735   5
  -4  -9   5-14.8514 11.0797   3
  -4  -9  -5 6.22188 10.7593  14
  -4  -9  -5 3.03666 10.5558   7
   4   9  -5-2.65894 9.33574   2
   4  -9  -5-1.35244 9.91117   2
   4  -9   5-1.11607 9.06085  27
  -4   9  -5-5.14677 10.9865  14
   4  10   0 1674.88 61.3135   5
   4  10   0 1741.98 56.9891  17
   4  10   0 1684.17 60.6466  13
   4 -10   0 1817.08 64.1090  31
   4  10   0 1786.50 59.8683  12
  -4 -10   0 1754.80 59.7492  29
  -4  10   0 1766.40 58.9011  13
   4 -10   0 1729.08 63.9904  26
  -4 -10   0 1731.63 58.0413   6
   4 -10   0 1703.03 61.8236   6
  -4 -10   0 1743.29 61.0376  30
  -4 -10   0 1796.10 57.8157  21
   4  10   0 1761.36 60.6512  10
   4  10  -1 563.085 23.0845   5
   4  10   1 615.062 22.5777   1
   4 -10   1 585.533 22.3115   1
   4 -10  -1 595.788 27.3692  31
   4 -10   1 649.481 26.8788  31
  -4 -10   1 590.990 24.9241  29
  -4 -10  -1 559.823 22.4591   4
  -4  10  -1 547.249 22.4455   4
   4 -10  -1 562.571 26.4494  26
   4  10   1 654.380 24.6857  13
  -4  10  -1 620.784 22.1666  13
   4  10   1 552.214 21.4360  12
  -4  10  -1 606.639 25.0220  12
   4 -10  -1 585.166 24.9863   6
  -4  10   1 561.135 26.1826  22
  -4  10   1 623.973 27.4492  20
   4  10  -1 570.073 24.1256  10
   4  10   1 586.365 25.7569   5
  -4 -10   2 1481.82 54.7117  29
  -4 -10  -2 1466.93 54.2286   8
   4 -10  -2 1429.98 55.5042  31
   4 -10   2 1449.16 53.0817  31
   4  10   2 1467.63 51.6338  13
  -4  10  -2 1448.16 52.5797  12
  -4  10   2 1367.47 54.9576  22
  -4  10  -2 1462.10 51.2177  21
   4  10   2 1413.56 52.1270  11
  -4  10   2 1385.24 56.0303  20
   4  10   2 1528.90 55.0971   5
  -4  10  -2 1362.57 55.0169  17
  -4  10  -3 407.278 23.3527  17
  -4 -10   3 393.756 20.7535   3
  -4  10   3 357.998 20.8820   3
   4 -10  -3 423.070 19.6293  16
  -4 -10  -3 379.103 19.0249  33
   4 -10  -3 397.643 21.6881  33
  -4 -10   3 404.242 20.7152   8
   4 -10  -3 406.391 22.3006  31
  -4 -10  -3 386.043 20.7115  14
  -4  10   3 405.024 18.9118  29
  -4  10  -3 380.403 21.1548  14
  -4 -10   3 403.822 23.2794  23
  -4  10  -3 379.287 19.6743  12
   4  10  -3 406.792 18.1200  14
  -4 -10  -3 359.345 18.2020   8
  -4  10  -3 420.397 19.1135  21
   4  10   3 415.640 18.9050  11
   4 -10   3 383.778 18.2865  31
   4  10   3 426.894 22.3598   5
   4  10   4 813.382 35.3179   5
  -4  10  -4 799.498 38.0318  17
   4 -10  -4 790.817 35.2405  15
   4 -10  -4 734.597 36.1354  33
  -4 -10   4 770.559 31.7871   8
  -4 -10  -4 748.689 35.2015  14
   4 -10  -4 836.724 35.1944  31
  -4  10  -4 773.532 32.9726  12
  -4  10  -4 735.671 31.8089  21
   4  10  -4 787.701 31.3411  14
  -4  10  -4 830.191 36.9552  14
  -4 -10   4 786.920 34.8143   3
  -4  10   4 767.655 35.0684   3
  -4  10  -5 201.344 20.0961  17
   4 -10  -5 201.947 17.6206  14
  -4  10   5 184.107 17.0764   3
  -4  10  -5 160.830 17.7362  14
  -4 -10  -5 183.165 17.8080  14
   4 -10   5 203.228 15.3403  27
  -4 -10  -5 175.122 16.4431   7
   4 -10  -5 216.763 19.7907  25
   4  10   5 167.513 15.0633   5
  -4 -10   5 250.533 17.3139   3
   4  11   0 2.25135 4.77794  10
   4 -11   0 3.65957 6.32176  31
   4  11   0 7.01692 5.30826   5
  -4 -11   0 6.93116 4.81378  30
  -4 -11   0 2.05331 3.93008  29
   4 -11   0 3.69811 6.32999  26
  -4  11   0 0.52413 4.14431  13
   4  11   0-0.78648 5.21408  13
  -4  11   0 3.53111 6.52837  22
   4  11   0 0.64480 4.20323  12
  -4 -11   0 4.18831 3.51288   6
   4 -11   0 2.80018 5.33907   6
   4  11  -1 8.93974 5.17404  10
   4 -11   1-0.45107 3.67638   1
   4 -11  -1-5.19263 7.08476  31
   4 -11   1 10.5308 6.38595  31
   4  11   1 5.69228 5.71081  13
  -4  11  -1 2.02067 4.14728  13
   4  11   1 0.93083 3.51850   1
  -4 -11  -1 2.45366 3.69390   4
  -4  11  -1 2.03528 3.81344   4
  -4 -11   1-5.92159 5.48204  29
   4  11   1 1.81050 3.80914  12
  -4  11  -1 9.39568 5.37428  12
   4 -11  -1 10.3914 6.05012   6
   4 -11  -1 3.66466 6.15541  26
  -4  11   1 3.61406 6.01178  22
  -4  11  -1-2.41499 5.66032  22
   4  11  -1 10.7050 5.84782  12
   4  11   1 5.33413 6.23712   5
  -4 -11  -1 2.23293 3.53127  21
   4  11  -1 2.00385 4.71426   5
  -4  11   1 2.47655 5.99490  20
   4  11   1 5.77205 5.93706  11
  -4  11  -2 5.42971 7.41104  17
   4  11   2 3.81841 6.94944   5
   4 -11  -2 11.1932 7.82408  31
   4 -11   2-1.08247 6.55385  31
   4  11   2 3.33972 5.56951  13
  -4  11  -2 4.25008 4.50603  13
  -4  11   2 15.0960 7.43091  22
  -4  11  -2 8.89704 6.44648  12
  -4  11  -2 14.0481 5.53529  21
  -4  11   2 1.48520 8.56030  20
   4  11   2 12.0417 6.34522  11
  -4  11  -3 3.19954 8.21413  17
  -4 -11  -3 9.35435 7.16001  33
   4 -11  -3 1.42815 8.40838  33
   4 -11  -3-2.91666 8.70612  31
   4 -11   3 0.86279 6.60399  31
  -4 -11   3 2.38618 7.17129   8
  -4 -11  -3 0.88523 6.54600   8
  -4 -11  -3-3.58323 7.78434  14
  -4 -11   3-3.14017 7.42266   3
  -4  11   3 2.19612 7.67248   3
   4  11   3-4.22480 7.99402   5
  -4 -11   3 6.62158 8.57810  23
  -4  11  -3-3.19913 7.37619  12
  -4  11  -3 4.69974 6.04524  21
  -4  11  -3 1.35316 8.56176  14
  -4  11  -4 5.60496 10.6855  17
   4 -11  -4-2.78353 9.17419  15
   4 -11  -4-1.69803 10.0674  33
   4  11   4-4.30547 9.51323   5
  -4 -11   4 2.96604 7.63035   8
  -4 -11   4-2.41851 8.57519   3
  -4  11   4 5.09529 9.07681   3
  -4 -11  -4-5.82815 10.1807  14
  -4  11  -4-3.39811 8.84868  12
  -4  11  -4 1.61207 10.3236  14
   4  11  -4-2.52245 7.12313  14
   4 -11  -4-4.18190 9.34229  31
  -4  11  -5-4.07225 12.8830  17
  -4  11   5 5.19543 10.6997   3
   4  11   5 8.98680 10.4996   5
  -4 -11  -5 3.07146 11.5571  14
   4 -11  -5-7.95558 11.2281  14
   4 -11   5 4.25623 9.28605  27
  -4 -11  -5 4.55265 10.9169   7
   4 -11  -5-12.0152 12.6704  25
  -4  11  -5 1.72856 12.0173  14
  -4 -11   5-6.59566 10.3050  19
   4  12   0 912.028 35.8661  10
   4  12   0 901.438 36.6504   5
   4 -12   0 935.320 39.2313  31
  -4 -12   0 891.090 35.5278  30
   4  12   0 984.897 36.5274  13
   4 -12   0 925.275 39.3790  26
  -4  12   0 943.318 34.4005  13
   4  12   0 924.068 35.1036  12
  -4 -12   0 969.417 33.4852   6
   4 -12   0 955.482 37.5019   6
  -4  12   0 936.732 39.0146  22
   4  12   0 937.242 32.3414   1
   4  12   1 1557.09 58.6279   5
   4  12  -1 1579.45 55.0442  17
   4 -12  -1 1610.19 60.9245  31
   4 -12   1 1647.90 60.2299  31
  -4  12  -1 1568.59 53.5913   4
   4 -12  -1 1619.80 60.2623  26
   4  12   1 1641.26 57.0990  13
  -4  12  -1 1723.20 55.0196  13
   4  12   1 1591.00 54.1372  12
  -4  12  -1 1564.75 58.0517  12
   4 -12  -1 1618.31 58.1110   6
   4  12  -1 1544.87 57.2784  12
  -4  12   1 1610.27 59.9936  22
  -4 -12  -1 1583.53 56.7144  30
  -4  12  -1 1589.51 59.7977  22
   4  12   1 1475.80 57.5193  11
  -4  12   1 1483.67 59.5382  20
   4  12  -1 1434.76 56.2887  10
  -4  12   2 724.106 29.9265   3
   4 -12  -2 813.973 35.8686  31
   4 -12   2 793.280 33.6422  31
   4  12   2 766.153 31.3872  13
  -4  12  -2 804.144 29.2556  13
  -4  12  -2 773.630 32.7918  12
  -4  12   2 767.026 34.8942  22
   4  12   2 750.762 31.8306  11
  -4  12   2 756.002 35.5782  20
   4  12  -2 763.619 32.0959  10
  -4  12  -3 1161.17 47.9433  17
  -4  12   3 1053.43 42.2963   3
   4  12   3 1093.03 46.4605   5
   4 -12  -3 1101.94 46.2533  33
  -4 -12  -3 1182.46 43.3442  33
   4 -12  -3 1111.77 46.7056  31
   4 -12   3 1102.64 42.5617  31
  -4 -12   3 1108.56 45.0854   8
  -4 -12  -3 1121.35 44.8734  14
  -4 -12   3 1087.45 47.5383  23
  -4  12  -3 1089.05 43.9706  12
   4  12  -3 1130.71 43.8207  10
  -4  12  -4 460.747 29.0258  17
   4  12   4 559.134 27.9856   5
  -4 -12   4 519.362 29.0245  23
   4 -12  -4 498.771 25.8035  15
  -4 -12   4 469.425 23.5690   8
   4 -12  -4 470.025 25.9894  31
  -4 -12  -4 502.976 27.0167  14
  -4  12  -4 516.873 28.1850  14
  -4 -12  -4 526.920 26.7316   7
  -4  12  -4 505.984 25.1817  12
   4 -12  -4 506.746 28.5221  33
  -4  12   4 457.211 23.8463   3
   4  12  -4 494.919 24.6062  10
  -4  12  -5 654.549 35.6495  17
   4  12   5 660.408 31.1006   5
  -4 -12  -5 665.690 33.0370   9
  -4  12  -5 633.400 33.8657  14
   4 -12  -5 599.245 32.7287  14
   4 -12   5 679.408 29.4593  27
  -4 -12  -5 663.033 32.3454   7
   4 -12  -5 651.304 35.2564  25
  -4 -12  -5 670.744 32.7626  14
   4  12  -5 652.940 29.2129  10
  -4 -12   5 708.006 31.9708  19
   4 -13   0 8.59649 7.56152  26
   4 -13   0 2.88215 7.26451  31
  -4  13   0 13.1570 5.69016  13
   4  13   0 13.4700 6.92521  13
   4  13   0 12.5145 5.94101  12
  -4  13   0 4.03352 7.03379  22
   4  13   0 6.09076 6.84395   5
  -4 -13   0-1.06985 4.44406   6
   4 -13   0 13.3560 7.04585   6
  -4 -13   0 10.5843 5.83378  30
   4  13   0 2.36360 6.76289  11
   4  13  -1 3.16147 4.76189  17
   4  13   1 14.6492 8.04910   5
  -4 -13  -1 1.73486 5.62370  30
   4 -13  -1-4.53008 8.17476  31
   4 -13   1 4.19638 7.88195  31
   4 -13  -1-2.78243 7.65632  26
   4 -13   1 12.0432 8.67581  26
   4  13   1 14.4848 7.17476  13
  -4  13  -1 10.0093 5.44046  13
   4  13   1 11.1401 5.13654  12
  -4 -13  -1 8.44649 5.09926   6
  -4  13  -1 10.2383 6.84010  12
  -4  13   1 10.8707 7.41776  22
   4 -13  -1 14.7100 7.50284   6
  -4  13  -1-1.38056 7.28510  22
   4  13  -1-2.05114 6.33142  12
  -4  13   1-2.70955 7.80813  20
   4  13  -2-2.09137 6.77601  10
   4 -13   2 1.31406 8.66219  31
   4  13   2 0.99403 7.08336  13
  -4  13  -2 0.64488 5.62828  13
   4 -13  -2 1.26861 7.57376   6
  -4  13   2 6.01826 8.54082  22
  -4  13  -2 8.20763 7.64187  12
   4  13  -2 6.77932 7.86973  12
   4  13   2 3.26090 6.79338  11
  -4  13   2-3.18824 9.58187  20
   4 -13  -2 1.59260 8.25286  31
   4  13  -3 4.56501 8.13216  10
  -4  13  -3 7.01346 10.1766  17
   4 -13  -3-1.57111 8.98569  33
   4  13   3 1.55240 9.76229   5
   4 -13  -3-1.61974 9.05402  31
  -4 -13   3-8.11649 9.11517   8
   4 -13   3 1.07564 8.43642  31
  -4 -13  -3 7.68665 9.17249  14
  -4 -13   3-3.51603 9.90342  23
  -4  13  -3-2.47300 8.50916  12
   4  13  -3 10.0587 7.82636  11
   4  13  -4 12.3264 9.39733  10
  -4  13  -4 17.7806 11.4678  17
   4 -13  -4-3.56906 11.0136  33
   4 -13  -4 2.97754 10.3517  31
   4  13   4 7.64439 10.2479   5
  -4 -13   4 2.17138 8.41503   8
  -4 -13  -4 1.47166 10.5382  14
  -4 -13  -4-1.41146 10.1552   7
  -4 -13   4 12.9839 11.8795  23
  -4  13  -4 7.58236 9.79442  12
   4  13  -5 0.99530 9.30437  10
  -4  13  -5 8.15929 13.0628  17
  -4 -13  -5-9.24122 12.4111   9
   4  13   5 3.87090 11.3325   5
   4 -13  -5 4.85154 11.2996  14
  -4 -13  -5-2.93369 11.3669   7
   4 -13  -5-5.90532 14.0263  25
  -4 -13   5-5.48553 10.2310  19
   4  14   0 1459.24 54.1268   5
   4 -14   0 1452.49 57.5226  31
  -4 -14   0 1403.52 52.0134  30
  -4  14   0 1468.44 51.5934  13
   4 -14   0 1488.54 57.7047  26
   4  14   0 1507.77 54.2976  13
   4  14   0 1437.14 52.4341  12
  -4 -14   0 1455.24 50.4915   6
   4 -14   0 1410.88 54.9893   6
  -4  14   0 1417.10 56.3293  22
   4  14   0 1437.43 55.2810  11
   4  14  -1 1572.97 55.2362  17
   4  14   1 1577.74 60.4449   5
  -4 -14  -1 1531.91 57.1468  30
   4  14   1 1694.11 59.2784  13
   4 -14  -1 1576.81 62.7546  31
   4 -14   1 1651.44 62.5571  31
   4 -14  -1 1686.37 62.6472  26
  -4  14  -1 1664.00 56.5983  13
   4 -14   1 1709.43 63.4080  26
  -4  14  -1 1599.46 60.0961  12
  -4 -14  -1 1536.72 55.8580   6
   4 -14  -1 1530.15 59.7979   6
   4  14  -1 1599.11 59.0015  12
  -4  14   1 1507.20 61.0621  22
  -4  14  -1 1642.84 62.0513  22
   4  14  -1 1629.60 60.7773  11
  -4  14   1 1584.15 61.2418  20
  -4  14  -2 1236.52 43.3687  13
   4  14  -2 1178.25 45.8448  17
   4 -14  -2 1342.87 51.5677  31
   4  14   2 1278.23 46.3923  13
   4 -14  -2 1122.44 47.4537   6
  -4  14  -2 1193.90 47.4114  12
  -4 -14   2 1231.70 50.5576  23
  -4  14   2 1166.56 49.1310  22
   4  14  -2 1099.91 47.6182  12
   4 -14   2 1132.02 48.1417  31
   4  14   2 1187.38 46.4018  11
  -4  14   2 1111.36 49.1803  20
   4  14  -2 1158.87 46.8944  11
   4  14  -2 1172.87 46.0362  10
   4  14  -3 1069.48 46.3590  17
   4  14   3 1065.87 47.2503   5
   4 -14  -3 1143.75 47.7639  33
  -4 -14   3 1046.22 45.7085   8
   4 -14  -3 1105.29 47.9793  31
   4 -14   3 1136.17 44.5311  31
  -4 -14  -3 1108.12 45.5728  14
  -4 -14   3 1080.11 48.6494  23
  -4  14  -3 1128.02 45.6931  12
   4  14  -3 1229.34 49.2444  12
   4  14  -3 1159.69 43.7465  11
   4  14  -3 1145.45 44.9623  10
   4  14  -4 762.413 36.8899  17
   4  14   4 779.238 36.3866   5
   4 -14  -4 747.280 37.6167  33
  -4 -14   4 788.241 33.2879   8
   4 -14  -4 724.589 35.1932  31
  -4 -14  -4 788.213 35.9697  14
  -4 -14   4 760.792 37.9527  23
  -4  14  -4 788.789 34.6452  12
   4  14  -4 703.759 36.9941  12
   4  14  -4 775.433 33.3869  10
  -4 -14  -4 742.728 34.9669   7
  -4  14  -4 789.552 39.0518  17
   4 -15   0 4.99031 9.58454  31
  -4  15   0-1.59377 5.97125  13
   4  15   0-5.77239 7.43719  13
   4 -15   0 8.14439 8.44076  26
   4  15   0 11.8509 6.83083  12
  -4  15   0-4.45051 8.97697  22
  -4 -15   0-3.20497 5.43045   6
   4  15   0 9.45765 8.44388  11
  -4  15   0 5.27382 8.03128  20
   4 -15  -1 1.73046 9.20829  31
   4 -15   1-9.65923 8.85710  31
   4  15   1 17.5840 9.26006   5
  -4 -15  -1-7.09608 6.73247  30
   4 -15  -1-3.10152 8.80280  26
   4 -15   1-8.61154 9.77658  26
   4  15   1 7.86164 7.72868  13
  -4  15  -1-0.77599 6.55146  13
  -4  15  -1 1.33188 8.47831  12
  -4 -15  -1 5.21526 5.95825   6
  -4  15  -1 18.3996 9.52236  22
   4  15  -1-6.95623 7.93711  12
   4 -15  -1-3.95367 8.18459   6
  -4  15   1 5.95714 8.89085  22
  -4  15   1 8.56994 9.72730  20
   4  15  -1-2.70988 8.93139  11
   4  15  -2 3.44584 8.75492  10
   4  15  -2-1.05562 7.59390  17
   4 -15  -2 7.14434 10.0615  31
   4 -15   2 4.54646 9.98970  31
   4  15   2 14.9503 8.15515  13
  -4  15  -2-0.75625 6.57865  13
  -4 -15   2-10.2384 10.8624  23
  -4  15  -2 1.35360 8.24525  12
   4 -15  -2-1.42746 8.92102   6
  -4  15  -2-9.78912 9.46939  22
   4  15  -2 1.46750 9.34164  12
   4  15   2-1.24129 7.99629  11
   4  15  -2 5.09221 8.62413  11
   4  15  -3 1.19398 9.65732  10
   4  15  -3-5.85871 10.2341  17
   4  15   3 4.96553 10.7872   5
   4 -15  -3-3.50222 11.5429  31
  -4 -15   3 7.35865 9.31200   8
  -4 -15   3 7.28289 11.0175  23
   4 -15  -3 1.55386 10.6379   6
  -4  15  -3 9.67353 9.89439  12
   4 -15  -3 1.68958 10.0867  33
   4  15  -3-1.75184 11.6124  12
   4  15  -3-4.18959 8.27992  11
  -4  15  -4 6.06842 13.4829  17
   4  15  -4-1.10283 9.65544  10
   4  15  -4 6.64671 11.6107  17
   4 -15  -4 16.3321 12.8685  33
   4 -15  -4 4.57867 11.5843  31
  -4 -15   4-1.13301 9.13010   8
   4  15   4 18.7270 11.8952   5
  -4 -15  -4-1.36531 10.4068   7
  -4 -15   4-3.68455 11.2956  23
  -4  15  -4-5.41855 10.8336  12
   4  15  -4-3.63805 12.2572  12
  -4  16   0 1367.15 50.0715  13
   4 -16   0 1374.91 56.6150  31
   4 -16   0 1444.82 56.8942  26
   4  16   0 1425.62 53.2537  13
   4  16   0 1330.87 50.6787  12
  -4  16   0 1320.11 54.6497  22
   4  16   0 1349.25 54.3550  11
  -4  16   0 1361.26 53.5148  20
   4 -16  -1 602.972 31.6501  31
   4 -16   1 620.272 31.3692  31
  -4 -16  -1 552.860 24.9495  30
   4 -16  -1 634.804 30.7942  26
   4  16   1 609.305 27.8255  13
   4 -16   1 577.022 31.5586  26
  -4  16  -1 617.952 25.1267  13
  -4 -16  -1 572.366 24.6627   6
   4  16  -1 551.701 27.3260  12
   4 -16  -1 562.676 28.6631   6
  -4  16   1 563.123 29.5890  22
  -4  16  -1 593.264 30.0649  22
   4  16  -1 547.893 28.5332  11
   4  16  -1 599.165 28.6593  13
  -4  16   1 549.615 28.3310  20
   4  16  -2 1150.14 45.2335  10
   4 -16  -2 1224.52 50.5618  31
   4 -16   2 1176.31 48.1764  31
  -4 -16  -2 1162.03 43.6935  30
  -4 -16  -2 1099.69 42.9864   6
  -4  16  -2 1150.11 46.9544  12
  -4 -16   2 1121.79 48.6039  23
   4  16   2 1069.11 44.9722  13
   4 -16  -2 1095.24 47.2014   6
   4  16  -2 1107.46 47.1527  12
  -4  16  -2 1131.57 48.5673  22
   4  16  -2 1100.09 45.7962  11
   4  16  -3 447.364 24.4106  17
   4  16   3 401.040 25.6851   5
   4 -16  -3 401.163 25.6012  33
  -4 -16   3 420.728 24.7453   8
   4 -16  -3 420.026 25.3791   6
  -4  16  -3 409.374 24.5304  12
  -4 -16   3 460.420 27.1996  23
   4  16  -3 434.759 26.2980  12
   4 -16  -3 434.990 26.9794  31
   4  16  -3 466.784 22.5488  11
   4  16  -3 448.327 23.4989  10
   4  16  -4 670.865 33.4591  17
  -4 -16  -4 674.054 33.2789   9
   4 -16  -4 667.693 34.9600  33
   4 -16  -4 722.246 34.1760  31
  -4 -16  -4 714.619 32.5295   7
   4 -16  -4 709.303 34.0925   6
  -4 -16   4 663.090 34.5859  23
  -4  16  -4 681.471 32.6483  12
   4  16  -4 673.609 35.3626  12
  -4 -16   4 792.925 36.8532  19
   4  16  -4 674.968 30.7597  10
   4 -17   0 1.85479 10.9204  31
   4 -17   0-7.15727 11.1126  26
  -4  17   0 6.41460 7.30076  13
   4  17   0 5.40760 9.20711  13
   4  17   0 2.02991 7.70390  12
  -4  17   0 3.13444 9.85570  22
   4  17   0 9.01896 9.90867  11
  -4  17   0-3.93871 8.79923  20
   4  17   1-1.26625 9.02276  13
   4 -17  -1 3.84465 11.5544  31
   4 -17   1 1.78197 10.6381  31
   4 -17  -1-5.01609 10.6436  26
   4 -17   1 1.90188 10.5477  26
  -4  17  -1 3.41109 7.85981  13
   4  17  -1-1.37773 9.81715  13
  -4 -17   1-6.28591 10.1827  23
  -4  17   1 1.55988 10.1075  22
   4  17  -1 6.31907 8.83053  12
  -4  17  -1 4.86953 10.2073  22
  -4 -17  -1-2.46916 7.09013   6
   4 -17  -1 1.48737 10.0222   6
  -4  17   1-2.81604 10.0811  20
   4  17  -1-1.48059 10.0301  11
   4  17  -2-1.21938 9.97251  10
   4 -17   2 1.65415 10.9648  31
   4 -17  -2-7.73409 11.7777  31
   4  17   2 10.2131 9.27010  13
  -4 -17   2-8.55632 10.5601  23
  -4  17  -2-5.99962 10.1609  12
  -4 -17  -2-2.87700 7.95673   6
   4 -17  -2 15.5618 11.9607   6
  -4  17  -2-3.43591 11.6998  22
   4  17  -2-6.17308 10.5653  12
   4  17  -2 2.66591 10.4130  11
   4  17  -3-4.78439 10.4720  10
   4 -17  -3 3.50013 11.7290  33
  -4 -17   3-6.04299 9.95870   8
  -4 -17  -3-14.1700 9.65751   7
  -4 -17   3 1.78907 11.4572  23
  -4  17  -3-8.90284 10.6744  12
   4 -17  -3 6.44657 12.0762   6
  -4  17  -3 3.63457 12.4414  22
   4  17  -3 1.75924 12.2924  12
   4 -17  -3 7.25386 12.1539  31
   4 -18   0 431.703 27.0182  31
   4  18   0 495.030 25.2343  13
  -4  18   0 363.674 20.4024  13
   4 -18   0 425.156 26.5449  26
   4  18   0 408.968 21.6167  12
  -4  18   0 481.608 25.5024  22
   4  18   0 446.140 25.2682  11
  -4  18   0 405.204 22.9581  20
   4  18  -1 603.096 29.1150  13
   4 -18  -1 564.074 31.6734  31
   4 -18   1 579.985 31.4530  31
   4  18   1 557.042 27.8813  13
   4 -18  -1 566.176 29.9121  26
   4 -18   1 502.967 31.0209  26
  -4 -18   1 577.902 29.4039  23
   4  18  -1 554.621 27.3562  12
  -4  18   1 561.432 29.3669  22
   4 -18  -1 600.822 30.0578   6
  -4  18  -1 566.388 29.6260  22
   4  18  -1 516.766 28.6133  11
  -4  18   1 464.873 26.3908  20
   4 -18  -2 370.321 25.3989  31
   4 -18   2 375.779 24.2217  31
   4  18   2 350.876 21.5157  13
   4  18  -2 339.654 22.8491  13
   4 -18   2 363.702 25.4262  26
  -4  18  -2 341.121 22.3658  12
  -4 -18   2 385.654 23.4048  23
   4  18  -2 358.819 22.8388  12
   4 -18  -2 348.564 22.8129   6
  -4  18  -2 312.911 22.6576  22
   4  18  -2 322.738 21.2659  11
   4  18  -3 487.742 24.3069  10
  -4 -18  -3 456.222 24.3085   9
  -4 -18   3 388.530 24.2061   8
   4 -18  -3 387.979 25.1708  33
   4 -18   3 446.365 28.6748  26
   4 -18  -3 467.789 27.3591  31
  -4  18  -3 397.609 24.6081  12
  -4 -18   3 387.180 25.4385  23
   4 -18  -3 460.301 26.2790   6
   4  18  -3 457.808 27.0127  12
  -4  18  -3 408.259 26.8053  22
   4 -19   0 11.8479 12.4183  31
   4 -19   0 1.86582 11.2155  26
  -4  19   0-4.90026 8.82379  13
   4  19   0 8.96414 12.0396  13
   4  19   0 6.42455 9.13341  12
  -4  19   0 4.65833 10.9045  22
   4  19   0 9.57280 12.0590  11
   4 -19  -1 2.02535 12.3373  31
   4 -19   1 18.7562 12.9075  31
   4 -19  -1-1.71526 11.6200  26
   4 -19   1-7.94488 12.4906  26
   4  19   1 2.72886 10.7017  13
   4  19  -1 4.43854 10.9894  13
  -4 -19   1 1.46905 10.8147  23
  -4  19   1 18.5709 10.7049  22
   4  19  -1-1.29912 9.43366  12
  -4  19  -1-8.03620 11.6710  22
   4 -19  -1 11.1021 11.6757   6
   4  19  -1-3.06405 10.9692  11
   4 -19  -2 1.97769 12.8891  31
   4 -19   2-6.81681 12.2597  31
   4 -19   2-2.04091 13.0698  26
   4  19   2 1.34934 10.8730  13
   4  19  -2-4.58315 12.2175  13
  -4 -19   2 11.2571 12.3090  23
   4  19  -2-1.53891 11.6308  12
  -4  19  -2-10.0788 12.3099  22
   4 -19  -2-6.46022 12.9160   6
   4  19  -2 18.3532 11.1057  11
   4 -20   0 141.580 17.0985  26
   4 -20   0 131.134 17.5625  31
   4  20   0 157.167 16.2986  13
  -4  20   0 150.717 15.4500  22
   4 -20  -1 127.728 17.6099  31
   4 -20   1 124.322 16.8572  31
   4 -20  -1 155.717 17.0839  26
   4 -20   1 138.512 18.0271  26
   4  20   1 139.064 15.1707  13
   4  20  -1 142.649 15.5397  13
  -4  20   1 151.411 15.7565  22
   4  20  -1 136.844 14.3799  12
  -4  20  -1 128.442 15.5326  22
   4 -20  -2 113.074 17.8217  31
   4 -20   2 104.570 16.1260  31
  -4 -20  -2 125.728 16.0304   8
   4 -20   2 159.869 18.4092  26
   4  20  -2 141.854 16.5145  13
  -4 -20   2 126.395 14.9940  23
   4  20  -2 118.935 15.7114  12
  -4  20  -2 139.255 16.3454  22
   4 -20  -2 157.045 17.2581   6
  -4 -20   2 127.260 18.7308  19
   4 -21   0 1.95958 13.4854  31
   4 -21   0 12.7128 13.1266  26
   4  21   0-1.43066 11.0418  13
  -4  21   0 2.78351 11.3826  22
  -4 -21   0 1.70754 11.9908  19
   4 -21   1 3.70568 12.7507  31
   4 -21  -1-3.26751 11.8634  26
   4 -21   1-1.93415 13.3102  26
   4  21   1 1.36964 10.8274  13
   4  21  -1-1.50588 11.9507  13
   4  21  -1-1.23376 10.3807  12
  -4  21  -1 15.8465 11.2089  22
   4 -21  -1 9.95021 13.6240  31
  -4 -21   1-3.96596 14.1978  19
   5   0   0 0.57775 1.15385  14
  -5   0   0 0.78329 3.58903   8
  -5   0   0 3.54819 3.25160   4
  -5   0   0 0.52247 3.18268  22
  -5   0   0 3.51303 3.44734  30
  -5   0   0 0.67630 3.69083  21
   5   0   1 3.61223 1.65130  10
   5   0  -1 3.64965 3.77194  16
  -5   0  -1 1.46402 3.96213   8
   5   0  -1 0.14779 1.62688  14
  -5   0  -1 1.92478 2.10025  14
  -5   0   1 1.85186 3.34127  22
  -5   0  -1-1.45806 3.26203  21
  -5   0   1-0.77386 3.86176  20
  -5   0  -2 3.46225 3.43867  14
   5   0  -2 1.16085 5.12995  16
   5   0   2-2.59293 3.96017   1
   5   0  -2 1.16501 5.14832  15
   5   0  -2-0.37923 2.93881  14
  -5   0   2 0.82819 4.66547   8
   5   0   2-1.79135 4.80711  27
  -5   0   2 4.07412 5.08238  20
   5   0  -3 1.34271 6.29395  16
   5   0  -3 8.24150 6.36673  15
   5   0  -3 5.48562 5.90743  32
   5   0  -3-2.47564 4.36816  14
  -5   0  -3 0.82513 5.18941  14
  -5   0   3 1.37385 6.65108  29
   5   0   3-1.08675 5.47619   1
   5   0   3 2.22557 6.41212  27
   5   0  -3 6.00619 6.05783  25
   5   0  -3 16.3348 7.42889   2
  -5   0  -4 15.4428 6.55021  17
   5   0  -4 4.30644 8.02465  32
  -5   0  -4 1.19066 7.20550  14
  -5   0   4 4.75009 8.42618  29
   5   0  -4-1.68321 6.46930  14
   5   0   4 3.84834 8.06739  27
   5   0  -4 14.3613 9.46122   2
   5   0  -4-5.06839 7.24759  25
  -5   0   4-0.95119 6.54653  23
   5   0   5 3.14674 8.29254   5
  -5   0  -5 1.52225 11.0028  14
   5   0  -5-0.99596 7.65566  14
  -5   0   5 4.09515 11.7112   3
  -5   0  -5 15.1845 9.72599   7
   5   0  -5 1.74671 11.0523   2
  -5   0  -6 14.2555 11.3951  14
  -5   0   6 1.95136 12.6447   3
   5   0  -6 1.67692 11.5998  28
   5   0  -6-1.70664 10.7328   2
   5   0  -6 1.68933 11.0734  24
  -5   1   0 11.2534 3.64505  30
  -5  -1   0 11.5866 3.68559  30
  -5  -1   0 17.7258 4.44956   8
  -5   1   0 10.9006 4.16110   8
   5   1   0 12.5541 3.45335  27
  -5  -1   0 17.0533 3.89670   4
  -5  -1   0 8.72449 3.05121  22
  -5   1   0 16.3309 3.96985  22
  -5   1   0 8.41737 3.55520  21
  -5  -1   0 11.7605 3.75654  21
   5   1   1 27.3909 2.69561  10
  -5  -1  -1 21.9421 2.47461  14
  -5  -1  -1 15.5833 4.48317   8
  -5   1   1 23.9721 5.07567   8
   5   1  -1 31.3343 3.12102  27
   5   1   1 32.6484 5.15118  27
  -5  -1   1 35.3900 4.69657  22
  -5   1   1 26.9141 4.51820  22
   5   1  -1 28.9929 5.37840  15
  -5   1  -1 30.7036 3.19837  14
  -5   1  -1 22.9357 4.22448  21
  -5  -1  -1 40.9176 5.16288  21
  -5  -1   1 21.7287 4.69041  20
  -5   1   1 26.3803 4.92948  20
   5  -1   1 28.2932 2.07921  10
   5   1  -2 7.21506 5.11953  16
   5  -1  -2 4.49983 4.79052  16
   5  -1   2 10.3793 4.61224   1
   5  -1  -2 12.4231 5.12273  15
  -5   1  -2 15.0820 3.77067  14
  -5  -1  -2 12.8250 3.66295  14
   5   1  -2 11.7218 2.97652  14
  -5  -1   2 6.68100 4.78560   8
  -5  -1  -2 9.21314 4.58480   8
   5  -1  -2 6.91636 3.40344  14
   5   1   2 7.25817 4.96010  27
   5  -1   2 8.01213 4.40848  27
   5   1  -2 10.6494 4.44638  25
   5  -1   2 7.92122 3.54027  26
  -5  -1   2 5.86319 5.11821  20
  -5   1   2 7.47381 5.33594  20
  -5   1  -3 22.9752 5.62948  17
   5   1  -3 31.2652 8.25470  16
   5  -1  -3 21.3400 7.77204  16
   5   1  -3 20.7888 7.01728  15
   5  -1  -3 10.8882 5.90299  15
  -5   1  -3 27.8944 6.26099  14
  -5  -1  -3 13.8319 5.72710  14
  -5   1   3 28.4677 7.60910  29
   5   1  -3 19.7754 4.77149  14
   5  -1  -3 22.3085 5.28416  14
  -5  -1   3 20.1502 5.87326   8
   5   1   3 35.7433 7.75710  27
   5  -1   3 16.6573 3.92274  26
   5   1  -3 35.3049 6.63634  25
   5  -1  -3 17.8207 6.21052  25
   5  -1  -3 29.8973 7.97457   2
   5   1  -3 31.2016 7.58385  24
  -5   1   3 22.3132 6.06254  23
   5  -1   3 18.4604 5.72003   1
   5  -1  -3 16.2476 7.05016  32
   5   1  -3 29.0946 7.46790  32
   5   1   3 22.0447 3.08717  11
  -5   1  -4 11.3254 6.98908  17
   5   1   4 18.7869 7.41597   5
   5  -1  -4 11.2881 8.19820  32
  -5   1  -4 12.0767 7.78883  14
  -5  -1  -4 20.0768 8.58382  14
  -5  -1   4-1.61217 8.13176  29
  -5   1   4 13.9920 9.09630  29
   5   1  -4 11.9536 6.38420  14
   5  -1  -4-1.78104 6.10820  14
   5   1   4 26.1348 8.67015  27
   5  -1   4 21.6528 8.54448  27
   5  -1  -4 41.2991 10.3590   2
  -5   1  -4 23.1506 7.15666   7
   5   1  -4 16.2348 8.19423  25
   5  -1  -4 7.77690 7.74704  25
   5   1  -4 13.9236 7.95244  24
  -5   1   4 7.55997 6.38677  23
  -5  -1   4 6.33307 7.34780  23
   5   1  -4-2.93121 7.60391  32
   5  -1   5 14.4108 7.88920   5
   5   1   5 6.46324 8.39124   5
  -5   1  -5 29.1398 10.9359  14
   5   1  -5 14.4135 7.63650  14
   5  -1  -5 12.3871 8.39016  14
  -5   1  -5 16.5839 9.37494   7
   5  -1  -5 10.4262 10.2389   2
  -5  -1   5 14.2159 12.3772   3
  -5  -1  -5 24.6459 9.82570   7
   5  -1  -5 1.72341 9.64206  24
   5  -1  -5 16.4249 10.2835  25
  -5  -1  -5-1.51350 10.0407  14
  -5   1  -6 28.6223 12.4764  14
  -5  -1  -6 6.29556 12.4466  14
  -5  -1   6-7.74536 12.9110   3
   5   1  -6 3.26841 11.0761  28
   5  -1  -6 5.16058 11.4709  28
   5  -1  -6 15.3214 12.4234   2
   5   1  -6 25.4254 11.7892  24
   5  -1  -6 11.7418 11.0001  24
  -5  -1  -6 12.8377 11.2088   7
   5   2   0 210.895 11.7458  15
   5  -2   0 231.243 8.74698  33
  -5  -2   0 230.087 12.7913   8
  -5   2   0 207.529 10.8356  30
   5   2   0 210.439 10.3260  27
  -5  -2   0 214.727 11.7103   4
   5   2   0 226.850 9.18206  24
  -5  -2   0 211.060 9.82664  22
  -5   2   0 227.899 11.5915  22
  -5   2   0 245.552 12.2201  21
  -5  -2   0 220.890 11.4509  21
   5   2  -1 272.632 14.9603  15
   5   2   1 265.385 12.1205  15
   5  -2  -1 270.799 12.2199  33
  -5   2  -1 275.439 11.3150  14
  -5  -2  -1 264.206 10.0069  14
  -5  -2  -1 304.269 14.5240   8
   5   2  -1 300.770 10.6349  27
   5   2   1 280.948 13.5615  27
   5  -2   1 258.777 13.0816  26
   5   2  -1 276.543 11.1428  25
   5   2  -1 260.915 12.8406  24
   5  -2  -1 288.504 10.6699   6
  -5   2   1 260.409 13.5490  22
  -5  -2  -1 257.802 13.5563  21
  -5  -2   1 242.364 13.0828  20
   5   2   1 273.972 10.7187  10
   5   2  -2 192.096 13.6587  32
   5   2  -2 184.835 13.0159  16
   5  -2  -2 191.784 13.0173  16
  -5   2  -2 170.917 9.71340  14
   5   2   2 200.207 7.85712  15
   5  -2  -2 181.927 12.3088  15
  -5  -2  -2 178.879 9.35470  14
  -5  -2   2 173.280 11.5169   8
   5   2  -2 183.722 8.06669  14
  -5  -2  -2 190.264 10.8290   8
   5   2   2 189.590 12.1024  27
   5  -2   2 183.385 10.1140  26
   5   2  -2 183.083 10.3384  25
   5   2  -2 177.909 11.7384  24
   5   2  -2 195.022 7.53883   5
  -5   2   2 183.228 12.9720  20
   5  -2   2 177.356 11.2163   1
  -5   2  -3 212.872 12.4679  17
   5  -2  -3 170.258 14.3573   2
   5   2  -3 176.350 14.4661  16
   5  -2  -3 171.057 13.6066  16
   5  -2  -3 145.799 12.9096  15
   5   2  -3 170.154 13.7342  32
  -5  -2  -3 199.070 11.8349  14
   5   2  -3 193.961 10.0253  14
  -5  -2   3 166.535 11.3167   8
   5  -2  -3 182.731 11.0114  14
   5   2   3 183.483 13.1413  27
   5  -2   3 192.840 10.0514  26
   5   2  -3 182.387 12.2337  25
   5   2  -3 166.910 12.9720  24
  -5  -2   3 145.607 13.9273  29
   5  -2   3 204.245 13.0734   1
  -5   2   3 183.182 10.8948  23
  -5   2   3 224.586 15.0627  29
  -5   2  -3 168.452 11.7506  14
   5  -2  -3 179.733 13.9887  32
   5   2   3 184.247 8.38308  11
  -5   2  -4 93.1272 9.97513  17
   5   2   4 111.770 11.0768   5
   5  -2  -4 57.2662 10.3446  15
   5  -2  -4 97.3220 11.5762  32
  -5   2  -4 103.441 11.8837  14
  -5  -2  -4 107.373 11.1494  14
   5   2  -4 79.0967 8.69025  14
   5  -2  -4 94.1086 9.77156  14
   5  -2   4 105.751 11.5359  27
   5  -2  -4 111.174 12.8006   2
  -5   2  -4 94.1939 9.27048   7
   5  -2  -4 97.4296 11.4918  25
  -5   2   4 113.786 12.7384  29
   5   2  -4 81.8961 11.4820  24
  -5   2   4 116.290 8.90938  23
  -5  -2   4 100.461 10.7494  23
   5   2  -4 111.240 12.5847  32
   5  -2   5 70.9106 9.92102   5
   5   2   5 84.1773 10.8000   5
  -5   2  -5 89.7524 13.3516  14
  -5  -2  -5 81.4241 13.6038  14
   5  -2  -5 63.0042 10.3231  14
   5  -2  -5 71.9061 13.4631   2
  -5  -2   5 84.2716 14.5471   3
   5  -2  -5 54.4399 11.6561  25
  -5  -2  -5 85.4190 11.8395   7
  -5   2  -5 46.0292 9.63657   7
   5  -2  -5 79.2681 13.3869  24
   5   2  -5 82.7011 10.1509  14
  -5  -2  -6 40.0865 10.0642   9
  -5   2  -6 36.6869 12.9688  14
  -5  -2  -6 29.3823 12.8982  14
  -5  -2   6 34.2812 14.5154   3
  -5   2   6 29.0538 13.0479   3
   5  -2  -6 41.4512 10.0152  14
   5   2  -6 55.6716 12.7404  28
   5   2  -6 48.6207 13.4217   2
   5  -2  -6 57.2675 12.5246   2
   5   2  -6 32.3640 11.7959  24
  -5  -2  -6 42.9454 12.2615   7
   5  -2  -6 53.3240 12.7697  24
   5   3   0 1184.60 45.9057  16
   5  -3   0 1337.31 41.9915  33
   5   3   0 1216.97 45.0093  15
  -5  -3   0 1269.21 46.6398   8
   5  -3   0 1352.35 46.6917  31
  -5   3   0 1272.54 43.9233  30
   5   3   0 1220.51 43.2124  27
  -5  -3   0 1211.06 45.3022   4
  -5   3   0 1247.75 45.3316   4
  -5  -3   0 1244.60 42.2984  22
  -5   3   0 1247.74 45.2595  22
  -5  -3   0 1235.57 44.5119  21
   5   3  -1 1159.16 44.0450  16
   5   3  -1 1168.95 43.2100  15
   5   3   1 1102.90 39.4426  15
   5  -3  -1 1115.65 39.8949  33
  -5   3  -1 1156.54 39.1940  14
  -5  -3  -1 1121.43 37.2080  14
  -5  -3  -1 1166.74 42.4506   8
  -5   3  -1 1173.49 39.9760  30
   5   3   1 1213.80 41.5567  27
   5  -3   1 1232.19 41.8786  26
   5   3  -1 1067.39 40.3197  24
  -5   3   1 1134.64 42.1488  22
  -5  -3  -1 1156.78 38.7356  22
  -5  -3  -1 1168.86 41.4820  21
  -5  -3   1 1059.14 40.4742  20
   5   3   1 1151.49 38.4811  10
   5  -3   2 932.786 36.7868   1
   5   3  -2 962.105 39.4410  16
   5  -3  -2 935.227 38.3533  16
   5  -3  -2 947.386 36.5281  33
  -5  -3   2 966.659 37.1534   8
  -5  -3  -2 877.778 33.7777  14
  -5  -3  -2 1002.56 36.0224   8
  -5   3  -2 921.120 34.9234  14
  -5  -3   2 952.536 39.1159  29
   5   3  -2 974.586 32.3560  14
   5   3   2 969.808 37.8272  27
   5  -3   2 1029.87 35.9054  26
   5   3  -2 955.925 39.7195  32
   5   3  -2 939.234 34.7688  25
   5   3  -2 1020.28 37.6696  24
  -5   3   2 1030.06 39.6024  20
   5   3  -2 985.257 31.8391   5
   5   3   2 932.558 36.8039   1
  -5   3  -3 740.153 29.8447  17
   5   3  -3 701.684 31.7656   2
   5  -3  -3 675.560 31.5244   2
   5  -3  -3 722.678 32.0834  16
   5   3  -3 718.482 32.3931  32
   5  -3  -3 698.640 31.5420  15
   5   3  -3 684.193 26.0041  14
  -5  -3  -3 659.668 28.0233  14
  -5  -3   3 677.007 28.1654   8
   5  -3  -3 678.939 27.7296  14
  -5  -3   3 726.841 32.5185  29
  -5   3   3 663.896 31.2169  29
   5  -3   3 705.878 27.0268  26
   5   3  -3 703.792 31.1000  24
  -5   3   3 720.037 26.7218  23
  -5   3  -3 721.688 29.3008  14
   5   3   3 683.776 30.0941   5
   5   3   3 704.618 25.0052  11
  -5   3  -4 540.236 25.5475  17
   5   3  -4 558.188 28.1168   2
   5  -3  -4 545.598 27.7569   2
  -5   3  -4 474.254 25.3718  14
   5  -3  -4 532.151 27.0390  15
   5  -3  -4 484.900 25.7797  32
  -5  -3  -4 513.934 25.2730  14
   5  -3  -4 488.340 26.0079  25
  -5   3   4 547.099 27.3192  29
   5   3  -4 485.365 21.9525  14
   5  -3   4 563.027 26.6351  27
   5  -3  -4 533.471 24.1255  14
  -5   3  -4 523.599 22.8603   7
   5   3  -4 515.711 27.3344  24
  -5  -3   4 551.563 25.9367  23
   5   3   4 541.509 25.3194   5
  -5   3  -5 316.130 20.0834  17
   5   3  -5 359.748 22.9369   2
   5  -3  -5 363.661 23.3662   2
  -5  -3   5 362.095 25.4338   3
  -5   3   5 353.470 24.9257   3
   5   3  -5 345.223 18.0145  14
  -5  -3  -5 339.981 22.1391  14
  -5   3  -5 359.056 22.7280  14
   5   3  -5 335.330 21.5925  28
   5  -3   5 361.623 21.0716  27
   5  -3  -5 352.897 19.4045  14
  -5  -3  -5 322.634 20.4255   7
  -5   3  -5 341.443 18.6825   7
   5  -3  -5 256.237 20.1019  25
   5  -3  -5 336.785 22.6530  24
   5  -3   5 340.169 18.6137   5
   5   3   5 367.538 19.7901   5
   5   3  -6 243.052 19.0477   2
   5  -3  -6 251.505 19.5857   2
  -5  -3  -6 210.056 16.1870   9
  -5  -3  -6 247.388 19.5242  14
   5  -3  -6 196.761 15.2757  14
  -5   3   6 217.509 20.3853   3
  -5   3  -6 234.381 20.1373  14
   5   3  -6 242.111 18.8050  28
  -5  -3  -6 217.018 17.8527   7
   5  -3  -6 191.558 17.6319  24
  -5  -3   6 232.106 20.1402   3
   5   4   0 1518.28 54.7755  16
   5   4   0 1481.32 53.3718  15
   5   4   0 1454.64 55.0351  32
  -5  -4   0 1524.42 55.3153   8
  -5  -4   0 1563.87 53.6289  30
  -5  -4   0 1460.23 53.5737   4
  -5   4   0 1479.44 53.6710   4
   5  -4   0 1567.39 54.7016  26
   5  -4   0 1489.83 54.7677  31
  -5  -4   0 1558.46 50.1658  22
  -5   4   0 1512.32 54.1609  22
  -5  -4   0 1548.60 52.9061  21
   5   4   0 1552.36 51.6854  10
   5   4   1 1398.64 45.8713  10
  -5  -4  -1 1404.37 49.8742   8
   5   4  -1 1455.36 51.6990  16
   5   4  -1 1325.13 49.8874  15
   5  -4  -1 1351.36 47.1708  33
   5   4  -1 1366.84 51.5791  32
   5  -4   1 1362.45 48.7834  31
  -5   4  -1 1383.62 46.6392  30
   5   4   1 1398.78 48.5487  27
   5   4   1 1347.82 44.8445  13
   5  -4   1 1346.00 48.8853  26
   5   4  -1 1322.71 47.4569  24
  -5   4   1 1351.49 49.5104  22
  -5  -4  -1 1396.57 45.1722  22
  -5   4  -1 1363.45 49.0892  21
  -5  -4  -1 1374.15 48.4049  21
   5   4  -1 1344.35 46.2559   5
  -5  -4   1 1344.34 47.3539  20
  -5  -4  -1 1324.69 44.0964  14
   5   4   2 1154.54 42.9617   1
   5  -4   2 1146.43 43.0530   1
   5  -4  -2 1081.97 44.0795  16
  -5   4  -2 1165.33 41.4234  14
   5  -4  -2 1101.14 42.4694  33
  -5  -4   2 1111.38 45.0023  29
  -5  -4   2 1193.96 43.6673   8
   5   4   2 1105.51 39.6406  32
  -5  -4  -2 1177.78 42.2368   8
  -5  -4  -2 1155.05 40.0546  14
   5   4  -2 1086.80 45.4380  32
   5  -4   2 1170.72 42.1460  26
   5   4  -2 1137.47 43.2487  24
   5   4  -2 1136.11 38.0195  14
  -5   4  -2 1165.37 43.2032  21
   5   4   2 1173.81 43.8351   5
  -5   4   2 1184.51 45.6545  20
   5   4  -2 1175.96 37.7070   5
  -5   4  -3 920.875 35.1815  17
   5  -4  -3 913.083 36.8447  16
   5   4  -3 846.656 30.3021  14
  -5  -4   3 838.501 36.9553  29
   5  -4  -3 743.176 35.2879  15
   5   4  -3 807.626 36.6132  32
  -5   4  -3 856.258 33.8235  14
  -5  -4   3 851.345 33.1199   8
  -5  -4  -3 842.144 32.8021  14
  -5   4   3 782.177 35.4499  29
  -5  -4  -3 872.038 30.8633   8
   5  -4   3 823.068 32.0745  26
   5   4  -3 812.951 35.3262  24
  -5   4   3 806.537 29.8842  23
   5   4   3 853.321 29.8756  11
   5   4   3 783.754 34.4179   5
  -5   4  -4 675.013 30.4486  17
   5   4  -4 646.978 31.3471   2
   5  -4  -4 670.739 31.8764   2
   5  -4  -4 664.385 30.5104  32
   5  -4  -4 610.794 30.8954  15
   5   4  -4 648.441 26.0169  14
  -5  -4  -4 646.712 29.6066  14
  -5  -4   4 656.648 26.0301   8
   5  -4  -4 604.810 27.8178  14
  -5  -4   4 609.104 31.8018  29
  -5   4   4 596.035 30.0745  29
   5  -4   4 690.120 30.3955  27
  -5   4  -4 640.492 26.5043   7
   5  -4  -4 610.515 30.2343  25
   5   4  -4 663.823 32.0593  24
  -5  -4   4 683.520 30.5700  23
  -5   4  -4 665.597 30.2733  14
   5   4   4 632.667 29.3700   5
  -5   4  -5 478.406 24.6025  17
   5   4  -5 420.919 25.4880   2
  -5  -4   5 405.349 26.2391   3
  -5   4   5 415.157 27.2041   3
   5  -4  -5 441.366 25.6594   2
   5   4  -5 462.157 20.6161  14
  -5  -4  -5 436.527 24.9675  14
   5  -4  -5 404.224 21.9573  14
   5   4  -5 446.641 24.8590  28
   5  -4   5 444.682 23.9529  27
  -5  -4  -5 419.730 24.0405   7
  -5   4  -5 388.937 20.6082   7
   5  -4  -5 398.378 24.2303  25
  -5   4  -5 400.480 25.1371  14
   5   4   5 417.956 22.5005   5
   5   4  -6 300.201 21.6433   2
   5  -4  -6 344.768 22.4253   2
  -5  -4  -6 307.777 19.6056   9
  -5   4  -6 377.446 23.1998  14
  -5  -4  -6 285.885 21.3088  14
   5  -4  -6 358.348 19.4139  14
   5   4  -6 334.396 21.4280  28
  -5  -4  -6 285.041 20.8266   7
   5  -4  -6 279.039 20.7860  25
   5  -4  -6 291.976 21.5736  24
  -5  -4   6 300.941 23.0894   3
  -5   4   6 378.781 24.6218   3
   5   5   0 336.393 16.8695  16
   5   5   0 323.693 16.9317  32
  -5  -5   0 349.402 15.9559  30
  -5  -5   0 326.699 15.8200   4
  -5   5   0 321.894 15.7700   4
   5  -5   0 334.424 16.8981  26
  -5  -5   0 358.319 17.5707   8
  -5   5   0 314.946 16.2934  22
   5  -5   0 362.315 17.4125  31
  -5  -5   0 323.255 14.8795  21
   5   5   0 397.580 15.9134   5
   5   5   0 340.042 14.4272  10
   5   5   1 262.056 12.0030  10
   5   5  -1 275.732 16.1593  16
   5   5   1 278.579 13.8356  16
   5   5   1 269.905 13.8291  32
   5  -5  -1 299.082 13.3697  33
  -5  -5  -1 273.996 15.3585   8
   5   5  -1 277.574 16.2334  32
   5  -5   1 302.015 14.8942  31
  -5  -5  -1 275.996 10.2783  14
  -5   5  -1 287.431 12.2088  30
   5   5   1 288.245 11.4727  13
   5  -5   1 313.108 15.2786  26
   5  -5  -1 302.479 12.8910   6
  -5   5   1 300.466 15.5414  22
  -5  -5  -1 284.210 10.4113  22
  -5   5  -1 254.736 14.1355  21
  -5  -5  -1 279.173 13.7249  21
   5   5   1 320.137 15.0551   5
  -5  -5   1 284.417 12.9707  20
   5   5  -1 299.510 12.4854   5
   5   5  -2 255.233 9.34669   5
  -5  -5   2 227.394 14.0229   8
   5  -5  -2 259.614 15.0801  16
   5   5   2 214.306 11.3348  16
   5   5   2 256.589 13.9464   1
   5  -5   2 237.662 13.6338   1
   5  -5  -2 224.729 13.3502  33
   5   5   2 243.898 10.2253  32
   5   5  -2 239.122 9.48701  14
   5   5  -2 238.544 15.9624  32
  -5   5  -2 247.626 12.8753  14
  -5  -5  -2 247.613 11.5682  14
   5  -5   2 256.407 12.5637  31
   5  -5  -2 228.138 15.0278  31
  -5  -5  -2 249.437 13.5445   8
  -5  -5   2 243.882 15.4839  29
   5  -5   2 231.371 13.5488  26
   5   5  -2 267.311 14.6177  24
  -5   5  -2 249.421 11.1696  12
  -5   5   2 237.112 15.0801  22
  -5   5  -2 246.096 13.8802  21
   5   5   2 285.424 15.0202   5
  -5   5   2 242.236 15.7027  20
  -5   5  -3 204.085 13.9186  17
   5  -5  -3 186.258 14.4091  16
   5   5  -3 174.063 14.3414  32
   5  -5  -3 197.726 14.3429  15
   5  -5  -3 178.099 13.5404  33
  -5  -5  -3 190.529 10.4130   8
   5   5  -3 169.681 9.31260  14
  -5  -5   3 169.258 11.9993   8
  -5  -5   3 168.143 14.4798  29
   5  -5   3 178.634 11.8434  26
   5   5  -3 179.688 13.5012  24
  -5   5   3 154.779 13.1990  29
  -5  -5  -3 175.659 11.8100  14
   5   5   3 161.007 9.35176  11
   5   5   3 203.259 13.9671   5
  -5   5  -3 173.584 12.2828  14
  -5   5  -4 151.390 13.7868  17
   5  -5  -4 117.643 13.2457  15
   5   5  -4 149.831 10.1315  14
  -5  -5   4 147.270 10.3620   8
   5  -5  -4 147.336 12.0160  14
  -5   5  -4 131.297 13.0558  14
  -5  -5   4 127.029 14.0098  29
  -5   5   4 143.891 13.1663  29
   5  -5  -4 136.051 13.2536  32
  -5  -5  -4 153.380 13.7334  14
   5   5  -4 119.071 12.3290  28
   5  -5   4 161.723 14.0234  27
  -5   5  -4 131.237 10.2326   7
   5  -5   4 140.888 11.4829  26
   5  -5  -4 107.600 12.9464  25
   5   5  -4 143.232 14.7539  24
   5   5  -4 134.777 13.6130   2
   5  -5  -4 127.549 13.7477   2
  -5  -5   4 161.783 14.4727  23
   5   5   4 149.780 13.2380   5
  -5   5  -5 85.1556 13.1699  17
   5   5   5 103.950 12.4725   5
  -5  -5  -5 88.9272 13.5438  14
   5  -5  -5 87.5125 11.4328  14
   5   5  -5 92.4967 13.2649  28
   5  -5   5 89.4022 12.7364  27
  -5  -5   5 127.724 15.5828   3
  -5   5   5 93.7811 15.8397   3
  -5  -5  -5 93.4300 13.1161   7
   5  -5  -5 84.2863 12.8994  25
   5   5  -5 122.359 14.3541   2
   5  -5  -5 76.9984 13.2082   2
  -5   5  -5 78.3374 13.3073  14
  -5  -5  -6 76.4114 12.6235   9
  -5  -5   6 78.3801 15.3623   3
  -5   5  -6 70.5338 13.8584  14
  -5   5   6 76.8076 15.1369   3
  -5  -5  -6 89.9344 13.4540  14
   5   5  -6 90.5345 13.9250  28
   5  -5  -6 97.4558 14.0774  25
  -5  -5  -6 62.7229 13.0577   7
   5  -5  -6 73.4844 13.5426  24
   5  -5  -6 83.7525 11.6902  14
   5   6   0 483.086 22.2623  16
  -5  -6   0 572.638 24.0974   8
   5   6   0 481.932 22.4711  32
   5  -6   0 542.612 23.3465  31
  -5  -6   0 507.582 21.5338  30
  -5  -6   0 531.122 21.6970   4
  -5   6   0 541.031 21.8327   4
  -5   6   0 528.713 22.9861  22
  -5  -6   0 510.219 20.4070  21
  -5  -6   0 486.013 18.5374  20
   5   6   0 499.158 21.0460   5
   5   6   0 477.308 19.9070  10
   5   6   1 282.998 12.2575  10
   5   6  -1 283.428 15.8952  16
   5   6   1 288.307 13.6131  16
   5   6   1 251.189 13.0535  32
   5   6  -1 289.682 16.3615  32
   5  -6   1 278.870 14.6282  31
  -5  -6  -1 266.975 10.1294  14
  -5   6  -1 278.685 11.4731  30
   5   6   1 279.175 11.5843  13
   5  -6   1 258.355 14.7651  26
   5  -6  -1 252.379 12.4999   6
  -5   6   1 274.037 15.1905  22
  -5  -6  -1 256.345 15.2908   8
  -5   6  -1 265.706 14.0518  21
  -5  -6  -1 268.927 13.2394  21
   5   6   1 254.016 14.1429   5
   5   6  -1 249.990 11.9368   5
   5   6  -2 416.504 14.3747   5
   5   6   2 399.982 16.2409  16
   5  -6  -2 412.307 20.2967  16
   5   6   2 413.430 19.1030   1
   5  -6  -2 394.381 18.9571  33
   5  -6   2 378.708 18.7129   1
  -5   6  -2 391.880 18.1593  14
  -5  -6   2 357.361 19.2791   8
  -5  -6  -2 369.173 18.5733   8
   5  -6  -2 413.861 21.0847  31
   5  -6   2 401.299 17.8425  31
  -5  -6  -2 395.711 16.6091  14
  -5  -6   2 357.551 20.4006  29
   5  -6   2 435.198 19.9133  26
   5   6  -2 373.973 19.3106  24
  -5   6  -2 393.928 16.6075  12
  -5   6   2 377.968 20.5876  22
  -5   6  -2 386.509 18.8827  21
  -5   6   2 400.490 21.4295  20
   5   6   2 436.096 20.5141   5
  -5   6  -3 213.870 14.6457  17
   5  -6  -3 189.145 14.2186  16
   5   6  -3 172.385 9.44499  14
   5  -6  -3 161.917 13.6129  15
  -5   6  -3 182.246 12.9577  14
  -5  -6  -3 206.242 10.9638   8
  -5  -6   3 193.090 15.2883  29
  -5   6   3 163.797 13.1848  29
  -5  -6  -3 161.711 11.7765  14
   5   6  -3 194.895 12.0939  28
  -5   6  -3 190.735 9.96452   7
   5  -6   3 157.196 12.2144  26
   5   6  -3 165.025 13.4510  24
  -5   6  -3 189.841 10.2951  12
   5   6   3 187.466 10.2638  11
  -5  -6   3 164.735 11.9182   8
   5   6   3 192.073 14.1298   5
   5  -6  -3 146.395 12.7149  33
  -5   6  -4 213.967 17.1900  17
   5   6  -4 198.483 16.1992   2
  -5  -6   4 191.851 17.1662   3
  -5   6   4 231.451 19.1397   3
   5  -6  -4 178.640 16.1038  15
   5  -6  -4 205.029 16.1908  32
  -5   6  -4 230.490 16.6418  14
  -5  -6   4 226.348 13.1835   8
  -5  -6  -4 198.469 15.6087  14
   5  -6  -4 185.086 14.0928  14
  -5  -6   4 219.359 17.7650  29
  -5   6   4 235.354 16.1749  29
   5   6  -4 219.004 15.6954  28
   5  -6   4 250.076 17.1443  27
   5  -6   4 227.374 14.4068  26
  -5   6  -4 210.493 12.0318   7
  -5  -6   4 257.701 17.7633  23
   5   6  -4 203.499 12.0204  14
   5   6   4 251.239 16.9665   5
  -5   6  -5 84.1572 13.6387  17
   5   6   5 83.4040 11.8381   5
  -5   6  -5 64.6847 13.2482  14
  -5  -6  -5 79.1774 13.5784  14
   5   6  -5 73.5142 12.0238  28
   5  -6  -5 79.6936 11.6482  14
  -5  -6   5 78.4596 14.3420   3
  -5   6   5 100.799 15.5517   3
   5  -6   5 88.8906 12.4024  27
  -5  -6  -5 79.3724 13.0568   7
   5  -6  -5 70.7004 12.9409  25
  -5  -6   5 104.238 13.8452  23
   5   6  -5 85.4583 13.2935   2
   5  -6  -5 110.341 13.8180   2
   5   7   0 2363.77 80.1414  16
  -5  -7   0 2296.79 81.9023   8
   5   7   0 2353.88 81.0161  32
   5  -7   0 2385.92 81.6796  31
  -5  -7   0 2236.21 79.6827  30
  -5  -7   0 2287.84 79.1368   4
  -5   7   0 2318.13 79.4228   4
  -5   7   0 2341.76 81.2801  22
  -5  -7   0 2333.20 77.7465  21
  -5  -7   0 2342.21 75.2364  20
   5   7   0 2260.56 78.9737   5
   5   7   0 2338.88 78.1020  10
   5   7   1 2004.18 66.7681  10
   5   7   1 1927.92 67.3155  16
   5   7  -1 1900.55 71.2415  32
  -5  -7  -1 2113.63 71.5069   8
   5  -7   1 2027.25 69.7607  31
  -5  -7  -1 1958.71 64.4805  14
  -5  -7   1 1902.16 70.0836  29
   5   7   1 1961.35 66.0878  13
   5  -7   1 2067.86 70.5387  26
   5  -7  -1 1979.54 67.6298   6
  -5   7   1 1982.39 70.5129  22
  -5   7  -1 2003.55 69.0737  21
  -5  -7  -1 1971.02 67.5902  21
   5   7   1 1989.25 69.5199   5
   5   7  -1 1964.65 66.4562   5
  -5   7  -2 1891.62 61.5127  30
  -5  -7  -2 1869.17 65.9910   8
   5   7   2 1867.34 61.2581  16
  -5   7  -2 1858.31 64.9679  14
  -5  -7   2 1856.13 66.8175   8
   5  -7  -2 1877.61 68.6086  31
   5  -7   2 1940.74 64.7170  31
   5  -7   2 1943.35 65.4337   1
  -5  -7   2 1761.26 67.6852  29
   5   7   2 1716.62 64.7596   1
   5   7  -2 1788.43 62.4760  28
   5  -7   2 1924.93 66.8708  26
  -5   7  -2 1843.73 63.3713  12
  -5   7   2 1865.40 67.9746  22
   5  -7  -2 1706.40 65.3465  33
  -5   7  -2 1807.03 65.3457  21
   5   7   2 1803.62 67.0224   5
  -5  -7  -2 1931.26 63.2951  14
  -5   7  -3 1300.44 51.2230  17
  -5  -7   3 1330.04 52.4620  29
   5  -7  -3 1311.35 50.3165  16
  -5   7  -3 1306.42 49.3344  14
   5  -7  -3 1278.79 50.1412  33
  -5  -7   3 1261.93 48.4701   8
   5  -7  -3 1240.56 50.8815  31
  -5  -7  -3 1298.12 46.4394   8
  -5   7   3 1241.88 49.3708  29
   5   7  -3 1246.76 47.2365  28
  -5   7  -3 1306.11 44.2651   7
   5  -7   3 1382.76 49.7596  26
  -5   7  -3 1309.64 46.0563  12
   5   7  -3 1286.14 44.5502  14
  -5   7  -3 1325.13 49.2689  21
  -5  -7  -3 1297.75 47.9813  14
   5   7   3 1259.66 45.5924  11
   5   7   3 1269.99 50.5836   5
  -5   7  -4 1183.16 46.3728  17
  -5  -7   4 986.808 44.7425   3
  -5   7   4 970.505 45.4038   3
  -5  -7  -4 1109.93 43.4226  14
   5  -7  -4 1090.75 43.5053  32
   5  -7  -4 1026.22 44.5278  15
  -5   7  -4 1098.73 44.4552  14
  -5  -7   4 1061.26 39.9507   8
   5  -7  -4 959.222 41.6835  14
  -5   7   4 1098.33 42.9351  29
   5   7  -4 1003.75 41.7586  28
   5  -7   4 1087.90 43.7436  27
   5  -7   4 1068.37 42.1739  26
  -5  -7   4 1012.00 44.7323  23
   5   7   4 1067.81 44.0621   5
  -5   7  -5 741.754 34.7331  17
  -5   7  -5 692.875 33.5197  14
  -5  -7  -5 673.381 32.2212  14
   5  -7  -5 614.522 30.6344  14
   5   7  -5 666.061 31.5574  28
   5  -7   5 705.703 31.7688  27
   5  -7  -5 601.372 33.1954  25
  -5  -7   5 730.787 33.8986  23
   5   7   5 655.349 31.0096   5
  -5  -7   5 678.421 34.1259   3
  -5   7   5 628.556 33.7716   3
   5  -8   0 1700.93 60.5932  31
  -5  -8   0 1643.90 58.3910  30
  -5  -8   0 1575.34 57.3921   4
  -5   8   0 1639.80 57.7721   4
  -5  -8   0 1668.04 61.0758   8
   5   8   0 1631.37 55.3780  12
  -5   8   0 1601.76 60.1760  22
  -5  -8   0 1663.42 56.1268  21
   5   8   0 1617.08 57.7381   5
   5   8   0 1692.96 57.1542  10
  -5  -8  -1 1710.35 65.6791   8
   5  -8   1 1809.89 64.6128  31
  -5  -8   1 1756.70 64.4994  29
   5   8   1 1876.73 61.2305  13
   5  -8   1 1943.39 65.8724  26
   5  -8  -1 1824.00 62.6823   6
  -5   8   1 1794.57 65.5757  22
   5   8   1 1726.08 62.1858   1
   5  -8   1 1797.07 62.2028   1
  -5   8  -1 1895.53 63.8183  21
  -5  -8  -1 1774.28 61.6468  21
   5   8   1 1765.53 64.1389   5
   5   8  -1 1799.03 62.7544  10
   5   8  -1 1733.50 61.0068   5
   5  -8  -2 1384.65 50.5030  33
  -5  -8   2 1287.29 50.9981   8
  -5  -8  -2 1335.06 50.5807   8
   5  -8  -2 1417.72 53.2578  31
   5  -8   2 1286.35 48.9815  31
   5   8   2 1250.19 48.7622   1
  -5  -8  -2 1376.07 47.6514  14
  -5   8  -2 1365.04 44.9862  30
  -5  -8   2 1353.36 52.1369  29
   5   8  -2 1380.70 46.3483  28
   5  -8   2 1385.34 51.6486  26
   5  -8   2 1299.01 48.8898   1
  -5   8  -2 1435.09 48.5584  12
  -5   8   2 1355.18 52.6466  22
  -5   8  -2 1321.05 49.4935  21
  -5   8  -2 1363.74 49.6500  14
   5   8   2 1287.02 51.3626   5
   5  -8  -3 1228.27 47.1321  16
  -5  -8   3 1137.21 45.7564   8
   5  -8  -3 1161.48 47.5105  33
  -5   8  -3 1174.41 46.4777  14
  -5  -8  -3 1156.27 44.9391  14
  -5  -8   3 1149.77 48.8608  29
  -5  -8  -3 1215.80 43.8223   8
  -5   8   3 1168.02 46.3093  29
   5   8  -3 1131.50 43.7199  28
  -5   8  -3 1329.31 44.2393  12
  -5   8  -3 1229.82 46.1071  21
   5   8   3 1200.31 43.3279  11
   5  -8  -3 1197.64 48.8960  31
   5   8   3 1151.01 47.7758   5
  -5   8  -3 1254.11 49.2708  17
  -5   8  -4 782.488 37.5674  17
  -5  -8   4 757.667 36.3856   3
  -5   8   4 754.907 37.0310   3
   5  -8  -4 834.902 36.9473  15
  -5   8  -4 840.161 36.6631  14
   5  -8  -4 747.080 34.7201  32
  -5  -8   4 801.995 32.4145   8
  -5   8   4 849.167 34.3174  29
  -5  -8  -4 754.001 34.5113  14
   5   8  -4 798.856 33.6409  28
   5  -8   4 795.769 35.4878  27
   5  -8   4 860.297 35.4086  26
  -5  -8   4 795.316 37.4104  23
  -5   8  -4 794.957 34.6997  21
   5   8   4 799.666 35.9257   5
  -5   8  -5 631.543 33.1841  17
  -5  -8  -5 679.081 31.1309  14
   5  -8  -5 567.371 29.5863  14
   5  -8  -5 622.260 32.6070  25
   5   8  -5 586.506 28.8691  28
  -5   8  -5 654.983 32.3664  14
   5  -8   5 665.085 30.2540  27
  -5  -8   5 607.810 31.7254  23
  -5   8  -5 635.366 29.9613  21
  -5  -8   5 629.960 31.6303   3
  -5   8   5 659.108 33.0674   3
   5   8   5 562.557 29.0939   5
   5  -9   0 154.207 12.2633  31
  -5  -9   0 174.760 11.0191  30
  -5  -9   0 157.925 9.94552   4
  -5   9   0 150.455 10.1027   4
  -5  -9   0 139.533 10.0841  29
   5   9   0 171.306 9.86347  13
  -5  -9   0 161.441 12.5217   8
   5   9   0 146.342 8.54277  12
  -5   9   0 159.789 12.2206  22
  -5  -9   0 156.900 8.76509  21
   5   9   0 149.368 10.3530   5
   5   9   0 149.416 9.76150  10
   5   9  -1 349.815 15.7666   5
  -5  -9  -1 380.954 20.2368   8
   5  -9   1 371.084 19.0279  31
  -5  -9   1 341.362 18.1956  29
   5  -9  -1 351.637 19.7280  26
  -5  -9  -1 367.226 16.7018   4
  -5   9  -1 344.200 16.4715   4
   5   9   1 377.528 16.3363  13
   5  -9   1 386.944 19.8095  26
   5  -9  -1 328.127 16.9634   6
  -5   9   1 336.585 19.0660  22
  -5   9  -1 382.932 19.9945  22
  -5   9  -1 393.905 17.9109  21
  -5  -9  -1 345.143 15.7489  21
   5   9   1 328.061 16.0917   1
   5  -9   1 354.835 16.2455   1
  -5   9   1 374.960 20.2727  20
   5   9   1 347.869 18.4333   5
   5   9  -1 352.557 17.0898  10
   5  -9   2 110.256 11.4642  26
  -5  -9   2 141.344 12.0886   8
   5  -9  -2 139.517 13.1626  31
   5  -9   2 119.969 10.5459  31
  -5  -9  -2 133.240 9.16039  14
  -5  -9  -2 95.7514 10.4749   8
  -5  -9   2 135.309 11.6261  29
   5   9   2 115.969 9.41463   1
   5   9   2 127.358 8.98377  13
   5  -9   2 122.049 9.53132   1
  -5   9  -2 122.798 9.72612  12
  -5   9   2 104.425 11.5688  22
   5  -9  -2 141.179 11.4254  33
  -5   9  -2 122.496 9.78419  21
   5   9   2 124.135 9.88210  11
  -5   9   2 103.572 12.0493  20
   5  -9  -3 228.150 15.6081  16
  -5   9  -3 293.336 17.3062  14
  -5  -9   3 228.565 15.4982   8
   5  -9  -3 242.766 17.0470  33
   5  -9  -3 243.417 17.7102  31
  -5  -9   3 224.687 17.1745  29
  -5   9   3 245.937 15.2345  29
   5   9  -3 228.345 13.0908  28
  -5  -9  -3 249.137 14.1020   8
  -5   9  -3 239.735 14.1754  12
  -5  -9  -3 237.885 14.8663  14
  -5   9  -3 260.191 15.2855  21
   5   9   3 210.674 13.0276  11
   5   9   3 249.955 17.3308   5
  -5   9  -3 282.591 18.8178  17
  -5   9  -4 53.9642 11.8252  17
   5  -9  -4 78.4611 12.1271  15
   5  -9  -4 66.8929 12.1186  33
   5   9   4 71.2689 11.8098   5
  -5   9  -4 73.2837 12.1763  14
  -5  -9   4 76.5447 9.58727   8
  -5   9   4 92.8102 9.95883  29
  -5  -9  -4 63.3258 11.2164  14
   5   9  -4 72.7722 10.1824  28
  -5  -9   4 76.8324 12.5971   3
  -5   9   4 58.7096 12.4567   3
  -5  -9   4 67.2657 12.6157  23
  -5   9  -4 74.2892 10.6370  21
  -5   9  -5 80.9918 15.5234  17
   5   9   5 117.917 13.8187   5
  -5   9  -5 126.443 15.5268  14
  -5  -9   5 119.041 14.4346   3
  -5   9   5 116.251 15.4684   3
   5  -9  -5 108.203 13.6223  14
   5  -9   5 135.268 14.1810  27
  -5  -9  -5 108.171 14.4087   7
   5  -9  -5 101.921 15.3518  25
  -5  -9   5 98.9059 14.4927  23
  -5   9  -5 121.528 13.3777  21
   5 -10   0 110.256 11.1023  31
  -5 -10   0 95.7423 10.8335   8
  -5 -10   0 100.621 9.33504  30
  -5 -10   0 99.3634 8.15283  29
   5 -10   0 96.5843 10.7555  26
   5  10   0 110.257 8.68491  13
   5  10   0 118.934 7.74434  12
   5  10   0 110.707 8.80414  10
   5  10   0 124.259 9.63558   5
   5 -10   1 246.370 12.7028   1
   5  10  -1 273.549 12.9859   5
   5 -10   1 270.315 16.4792  31
  -5 -10   1 257.471 14.9756  29
  -5 -10  -1 249.836 16.8922   8
  -5 -10  -1 246.001 13.1261   4
  -5  10  -1 232.053 12.9453   4
   5 -10  -1 259.844 16.8218  26
   5  10   1 249.279 13.3013  13
   5 -10   1 252.344 16.3065  26
   5 -10  -1 267.270 14.8420   6
  -5  10  -1 232.984 16.1737  22
  -5 -10  -1 264.548 12.5769  21
  -5 -10  -1 231.665 14.0920  30
  -5  10   1 239.232 16.4679  20
   5  10   1 239.138 12.7073   1
   5  10   1 252.282 15.4264   5
   5  10  -1 236.809 13.8744  10
   5  10  -2 97.4588 9.39237  10
   5 -10  -2 112.536 10.7881  33
   5 -10  -2 85.5506 11.6257  31
   5 -10   2 96.1719 10.4633  31
  -5 -10   2 104.273 11.5967   8
  -5 -10   2 83.4611 10.3689  29
  -5 -10  -2 71.3508 7.79565  14
   5 -10   2 99.6139 11.1738  26
   5  10   2 89.8721 8.22462  13
  -5 -10  -2 81.6685 10.4469   8
   5 -10  -2 73.2866 9.30003   6
  -5  10  -2 78.6817 8.89162  12
  -5  10  -2 81.8370 8.68887  21
  -5  10   2 82.5743 11.5393  20
   5  10   2 93.1918 9.45594  11
   5 -10  -3 180.252 13.8629  16
   5 -10  -3 164.385 14.6044  33
  -5  10  -3 165.015 14.4719  14
   5 -10  -3 160.788 15.2815  31
  -5 -10   3 182.677 14.0008   8
  -5 -10  -3 208.529 13.7502  14
  -5  10   3 178.766 12.9865  29
  -5  10  -3 160.710 12.4247  12
  -5  10  -3 187.130 12.9725  21
   5  10   3 161.327 11.7491  11
   5  10   3 190.883 15.6094   5
  -5  10  -3 179.666 15.6768  17
  -5  10  -4 59.8419 13.5502  17
   5 -10  -4 58.0203 11.3425  15
   5  10   4 46.5676 11.8493   5
  -5  10  -4 53.9717 11.8164  14
  -5 -10   4 87.9151 10.5821   8
  -5 -10  -4 62.1957 11.0356  14
  -5 -10   4 47.0854 10.7776   3
  -5  10   4 50.4122 11.9720   3
  -5 -10   4 63.8540 12.9078  23
  -5  10  -4 68.3037 10.6775  21
   5 -10  -4 78.8559 13.4567  33
  -5  10  -5 94.7149 15.6315  17
   5  10   5 85.9014 13.2264   5
  -5  10  -5 111.584 15.5418  14
   5 -10  -5 106.266 13.8804  14
   5 -10   5 109.995 13.7048  27
  -5 -10  -5 131.381 15.3560   7
   5 -10  -5 122.361 16.8730  25
  -5 -10   5 114.264 14.7040  23
  -5  10   5 94.1888 14.0319   3
   5  11   0 665.357 28.1243   5
   5 -11   0 570.723 29.8614  31
  -5 -11   0 668.906 28.1373  30
  -5 -11   0 670.835 26.1977  29
  -5  11   0 677.745 24.8815  13
   5 -11   0 685.462 31.3497  26
   5  11   0 670.329 27.2904  13
   5  11   0 642.857 25.5599  12
   5  11   0 698.769 27.6557  10
   5  11  -1 732.932 29.0013   5
   5  11   1 771.387 28.7017   1
  -5 -11  -1 756.384 34.2644   8
   5 -11   1 741.827 28.3929   1
  -5 -11  -1 776.917 31.3313  30
  -5 -11   1 774.615 31.0771  29
  -5 -11  -1 778.411 28.9929   4
  -5  11  -1 739.545 28.9775   4
   5 -11  -1 759.634 34.1579  26
   5  11   1 771.011 30.0039  13
   5 -11  -1 757.598 31.5712   6
   5  11  -1 711.397 30.3839  12
  -5 -11  -1 752.160 28.0684  21
   5 -11   1 712.554 32.9341  31
  -5  11   1 750.570 34.1050  20
   5  11  -1 731.868 30.6095  10
   5  11   1 722.324 31.9904   5
   5 -11  -2 521.375 25.9057  33
  -5 -11   2 522.933 27.0633   8
  -5 -11  -2 570.729 27.2375   8
   5 -11  -2 535.705 28.1379  31
   5 -11   2 532.138 25.6634  31
  -5 -11   2 569.994 26.5816  29
   5  11   2 561.360 23.9031  13
   5 -11   2 598.546 28.5242  26
  -5  11  -2 549.014 24.7383  12
   5 -11  -2 578.503 25.9709   6
  -5  11  -2 536.785 23.9156  21
   5  11   2 569.721 25.1193  11
  -5  11   2 509.707 28.2345  20
   5  11  -2 466.097 24.3115  10
  -5 -11   3 504.404 25.2685   3
  -5  11   3 490.943 25.7661   3
  -5 -11   3 559.139 26.6080   8
   5 -11  -3 491.978 27.6733  31
  -5  11   3 545.670 23.8034  29
   5 -11  -3 501.737 27.4301  33
  -5  11  -3 586.828 25.1559  12
  -5 -11   3 531.293 29.1798  23
  -5  11  -3 562.510 24.4828  21
   5  11   3 540.963 24.0288  11
   5  11   3 512.087 27.6654   5
  -5  11   4 287.774 19.7010   3
   5  11   4 317.282 21.4480   5
   5 -11  -4 356.440 22.0351  15
   5 -11  -4 301.349 21.8517  33
  -5 -11   4 368.155 19.0937   8
   5 -11   4 391.530 23.2667  26
  -5  11  -4 365.638 22.6644  14
  -5  11  -4 309.407 23.0184  17
   5  11   5 288.313 19.6214   5
  -5  11  -5 343.187 22.5903  14
   5 -11  -5 283.552 20.0078  14
   5 -11   5 315.538 19.2863  27
  -5 -11  -5 311.063 21.0477   7
  -5  11  -5 246.191 22.8555  17
   5  12   0 540.163 23.9184  10
   5  12   0 516.816 24.3104   5
   5 -12   0 511.393 26.9265  31
  -5  12   0 551.198 21.2890  13
   5 -12   0 523.069 26.9313  26
   5  12   0 550.079 22.0827  12
   5  12   0 577.315 24.0734  13
   5  12   0 534.685 20.9719   1
  -5  12   0 522.594 27.0169  22
  -5 -12   0 462.535 23.4540  30
   5  12   1 268.541 17.3164   5
   5  12  -1 263.961 14.5959   5
  -5 -12  -1 294.289 19.6095   8
   5 -12   1 348.560 19.7874  31
   5  12   1 276.981 13.5568   1
  -5 -12  -1 265.732 16.2321  30
  -5 -12   1 325.611 16.5284  29
  -5  12  -1 300.994 14.2513   4
   5 -12  -1 294.014 19.5317  26
   5  12   1 300.558 15.9838  13
  -5 -12  -1 323.082 13.5720   6
   5 -12  -1 284.644 17.0552   6
  -5  12   1 283.545 18.7772  22
   5  12  -1 302.166 16.4558  12
   5  12   1 303.230 17.6344  11
  -5  12   1 298.730 19.4655  20
   5  12  -1 279.854 16.3166  10
  -5 -12   2 399.610 23.7523   8
  -5 -12  -2 418.337 23.7538   8
   5 -12  -2 446.773 25.3475  31
   5 -12   2 457.666 23.2611  31
   5  12   2 450.094 20.9380  13
   5 -12   2 473.690 25.2631  26
  -5  12  -2 411.503 19.2163   4
  -5  12  -2 475.576 22.3973  12
   5 -12  -2 418.635 22.3180   6
  -5  12   2 424.216 24.6236  22
   5  12   2 420.132 21.4785  11
  -5  12   2 432.518 25.2615  20
   5  12   3 224.867 17.9380   5
  -5  12   3 188.541 14.8454   3
   5 -12  -3 209.654 17.1894  33
  -5 -12   3 219.993 16.1778   8
   5 -12  -3 188.759 17.5243  31
   5 -12   3 225.851 18.1886  26
  -5  12  -3 211.679 14.8414  12
  -5 -12   3 169.448 16.7434  23
  -5  12  -3 224.484 13.9224  21
   5  12   3 184.748 13.6122  11
   5  12  -3 193.329 15.4919  10
   5  12   4 267.697 19.7479   5
   5 -12  -4 271.093 18.9334  15
   5 -12  -4 262.273 20.5285  33
  -5 -12   4 229.098 15.9054   8
   5 -12   4 248.143 19.8497  26
   5  12  -4 250.590 17.6024  10
  -5  12  -4 242.076 20.7494  17
   5  12  -5 123.542 13.1486  10
  -5  12  -5 118.290 17.4095  17
   5  12   5 116.214 13.9584   5
   5 -12  -5 88.0651 13.9043  14
   5 -12   5 94.7599 13.2186  27
  -5 -12  -5 97.0033 14.7573   7
   5  13   0 134.899 11.0455  10
   5 -13   0 84.4177 12.4057  31
   5  13   0 108.196 10.9276   5
  -5 -13   0 100.487 10.0797  30
  -5  13   0 128.937 8.96680  13
   5 -13   0 112.411 13.2799  26
   5  13   0 115.415 10.6857  13
   5  13   0 129.260 9.39579  12
  -5  13   0 141.380 13.7003  22
   5  13  -1 76.0611 9.82410  10
   5  13   1 68.9112 10.3626   5
   5 -13   1 97.6102 12.6381  31
  -5 -13  -1 90.6550 12.3841   8
  -5 -13  -1 87.3298 9.37201  30
   5 -13  -1 69.9447 11.9730  26
   5  13   1 100.993 9.99605  13
  -5  13   1 103.889 12.6138  22
  -5  13  -1 68.6474 11.1914  22
   5 -13  -1 99.1387 11.0784   6
   5  13  -1 64.3611 9.32146  12
  -5  13   1 60.6022 11.5129  20
   5  13   1 65.6128 10.5434  11
   5 -13  -2 85.8400 13.3857  31
   5 -13   2 119.686 12.8850  31
  -5 -13   2 107.903 13.5352   8
  -5 -13  -2 92.3961 12.6506   8
   5 -13   2 73.0130 12.6125  26
   5  13   2 98.7837 10.6121  13
  -5  13  -2 95.4090 10.9363  12
  -5  13   2 88.9220 13.1920  22
   5 -13  -2 119.388 13.1299   6
  -5  13  -2 90.8023 12.8153  22
   5  13  -2 109.727 12.4502  12
  -5  13   2 101.378 13.5788  20
   5  13   2 109.812 11.5959  11
   5  13  -3 60.2063 11.0412  10
   5  13   3 85.5919 13.6784   5
   5 -13  -3 49.7936 12.3070  31
  -5 -13   3 66.8551 11.6452   8
   5 -13  -3 41.9026 11.2358  33
   5 -13   3 31.7435 11.9553  26
  -5 -13   3 49.0448 12.7562  23
   5 -13  -3 71.5576 12.2985   6
  -5  13  -3 62.2416 10.9419  12
   5  13  -4 71.0834 11.5422  10
   5 -13  -4 65.1084 12.5711  15
   5 -13  -4 40.7589 12.4962  31
   5  13   4 48.3357 13.0020   5
  -5 -13   4 41.5913 9.93207   8
   5 -13   4 57.8355 13.9095  26
  -5 -13   4 55.1973 13.9551  23
   5 -13  -4 67.7000 13.3466  33
   5 -14   0 30.6395 11.3086  26
  -5 -14   0 19.9217 7.50189  30
   5  14   0 25.5619 8.28945   5
  -5  14   0 23.9051 6.55599  13
   5  14   0 24.8753 8.03322  13
   5 -14   0 22.0612 10.2281  31
   5  14   0 20.1013 6.74628  12
  -5  14   0 33.3593 10.2611  22
   5  14   0 23.6880 9.31840  11
   5  14  -1 38.5665 9.37541  10
   5  14   1 22.7625 9.16036   5
   5 -14   1 17.9407 10.2933  31
  -5 -14  -1 28.4179 10.6126   8
   5 -14  -1 33.3489 10.5862  26
   5  14   1 33.2523 8.22863  13
  -5  14   1 12.8097 9.13087  22
  -5  14  -1 24.5212 10.4427  22
   5  14  -1 35.9302 8.65501  12
   5 -14  -1 25.7245 9.33712   6
  -5 -14  -1 28.1284 7.98839  30
  -5  14   1 31.8678 10.2410  20
   5  14   1 28.9388 9.41343  11
   5  14  -1 21.2077 9.61746  11
   5  14  -2 15.4196 8.26337  17
  -5 -14  -2 10.7240 10.3318   8
   5  14   2 4.64471 10.4411   5
   5 -14   2 13.2669 10.1008  31
  -5 -14   2 8.35474 10.8357   8
   5 -14   2 23.4154 11.4737  26
   5  14   2 11.5835 8.36787  13
  -5  14  -2 22.7010 9.12529  12
  -5  14   2 22.1270 10.8433  22
   5 -14  -2 15.0356 9.65515   6
  -5  14  -2 6.89024 10.3625  22
   5  14  -2 12.5561 9.56062  12
   5 -14  -2 20.1936 11.4089  31
  -5 -14  -2 18.2325 8.24725  30
   5  14   2 11.0272 8.04236  11
  -5  14   2 21.3887 11.4899  20
   5  14  -2 1.32257 8.72849  11
   5  14  -3 18.8194 9.62602  10
   5 -14  -3 8.31026 10.2121  33
   5  14   3 27.0253 11.7022   5
  -5 -14   3 29.5006 11.2625   8
   5 -14   3 18.4328 11.3941  26
  -5 -14   3 27.5650 11.3596  23
  -5  14  -3 22.3174 10.1247  12
   5 -14  -3 32.0996 10.8097   6
   5 -14  -3 21.9765 12.1577  31
   5  14  -3 6.69182 10.8606  12
   5  14  -3 22.4754 9.63967  11
   5  14  -4 9.39918 10.1615  10
   5 -14  -4 13.0888 11.4382  31
   5 -14  -4 12.5089 11.9171  33
   5  14   4 4.86014 12.1976   5
  -5 -14   4 17.0838 9.55711   8
  -5 -14  -4 18.7810 11.7348   7
   5 -14   4 1.79990 12.0031  26
  -5 -14   4 14.6167 11.9818  23
   5 -14  -4 10.9639 12.0046   6
   5  14  -4 15.7641 12.9577  12
   5 -15   0 5.37661 10.4078  31
   5 -15   0-1.79129 9.94047  26
   5  15   0 23.5072 9.22509  13
   5  15   0 18.9186 7.20978  12
  -5  15   0 14.8843 9.81137  22
   5  15   0-1.46810 9.51919  11
   5  15  -1 30.1226 9.15906  10
   5 -15   1 43.1788 12.0955  31
   5  15   1 15.2995 9.70385   5
  -5 -15  -1 32.3043 8.53029  30
   5 -15  -1 10.4124 9.95866  26
   5 -15   1 44.2119 11.9644  26
   5  15   1 25.3762 8.86101  13
   5  15  -1 12.4389 9.06896  13
  -5  15   1 21.4642 10.0241  22
  -5  15  -1 37.2780 10.8817  22
   5  15  -1 27.6093 9.19899  12
   5 -15  -1 26.1177 9.73450   6
   5  15   1 13.9185 9.61279  11
  -5  15   1 51.7979 11.7276  20
   5  15  -1 17.6680 9.35133  11
   5  15  -2 3.74522 9.11091  10
   5 -15   2 10.9100 10.2771  31
  -5 -15   2-13.9126 10.9395   8
   5  15   2 19.0932 11.5030   5
  -5 -15  -2 4.75287 10.7928   8
  -5 -15  -2 10.2275 8.40739  30
   5 -15   2 7.56487 11.7482  26
   5  15   2 7.85851 8.63274  13
  -5 -15   2 1.78538 10.8786  23
  -5  15  -2 13.3626 9.66169  12
   5 -15  -2-4.33945 10.1104   6
  -5  15  -2 21.4146 11.7001  22
   5  15  -2 4.27280 9.39220  12
   5 -15  -2 30.5777 11.9466  31
   5  15   2 6.45019 9.10742  11
  -5  15   2 21.4954 11.7442  20
   5  15  -2 13.5562 9.84725  11
   5  15  -3 20.3099 10.2872  10
   5  15  -3 24.2349 10.1526  17
   5  15   3 11.9991 11.4436   5
  -5 -15   3 13.5828 10.6172   8
   5 -15   3 28.6189 13.0776  26
   5 -15  -3 9.36508 11.7232  31
   5 -15  -3 20.3826 11.1519  33
  -5 -15   3 27.6427 12.8280  23
  -5  15  -3 23.3507 10.8583  12
   5 -15  -3 39.0725 12.3071   6
   5  15  -3 6.72605 11.7079  12
   5  15  -3 23.6720 10.0455  11
   5  15  -4 1.15112 10.5197  10
   5  15  -4-1.51421 11.1988  17
   5 -15  -4-1.77297 11.6887  33
   5 -15  -4 8.11696 11.4577  31
   5  15   4 1.60360 11.4832   5
   5 -15   4 3.65067 13.2559  26
  -5 -15  -4 19.6102 11.7464   7
  -5 -15   4 34.0463 12.2692  23
   5 -15  -4 4.12451 11.6091   6
   5  15  -4 1.71663 12.6386  12
   5 -16   0 22.5017 12.3076  31
   5 -16   0 31.8009 11.3378  26
   5  16   0 32.4450 10.5911  13
   5  16   0 16.3509 7.36809  12
  -5  16   0 11.8739 10.4874  22
   5  16   0 19.9088 10.2280  11
  -5  16   0 15.3615 9.79979  20
   5 -16   1-1.80177 11.1932  31
  -5 -16  -1 5.39057 11.0919   8
   5  16   1 15.6978 10.2699   5
   5 -16  -1-1.79090 11.2656  26
   5 -16   1 21.1662 12.1780  26
   5  16   1 23.5893 9.68531  13
   5  16  -1 2.61382 9.83914  13
  -5  16   1-3.37873 10.2264  22
  -5  16  -1 19.1416 10.7420  22
   5  16  -1 9.15147 8.03775  12
   5 -16  -1 7.25568 10.1939   6
  -5 -16  -1 9.23762 7.95881  30
  -5  16   1 3.23240 10.4152  20
   5  16  -1 16.7264 10.7341  11
   5  16  -2 52.4621 11.2947  10
   5 -16  -2 9.87788 12.0535  31
   5 -16   2 50.2237 12.7254  31
  -5 -16   2 8.92209 11.2424   8
  -5 -16  -2 6.47613 11.2769   8
   5  16   2 9.66946 10.5856   5
  -5 -16  -2 39.0368 9.47369  30
   5 -16   2 39.2293 13.5849  26
   5  16   2 20.0921 10.0700  13
  -5 -16   2 16.1014 11.8130  23
  -5  16  -2 10.9564 11.2895  22
   5 -16  -2 16.6727 11.4761   6
   5  16  -2 20.2065 10.5030  12
   5  16   2 13.4442 9.92084  11
   5  16  -2 24.7265 10.9233  11
   5  16  -3 6.34211 10.3750  10
   5 -16  -3-1.71903 11.2689  33
  -5 -16   3 19.7652 11.5900   8
   5 -16  -3-3.77958 12.1033  31
   5 -16   3 1.95249 12.7260  26
  -5 -16   3 1.82121 12.0734  23
  -5  16  -3 6.69858 10.0400  12
   5 -16  -3 6.12071 11.5661   6
  -5  16  -3 5.76859 13.0273  22
   5  16  -3 11.6829 11.2474  12
   5  16   3 3.42346 12.0211   5
   5  16  -3 6.67737 9.65139  11
   5 -17   0 180.440 18.2598  31
   5 -17   0 142.663 17.1751  26
   5  17   0 157.663 14.9397  13
  -5  17   0 111.736 15.5472  22
   5  17   0 133.314 15.3684  11
  -5  17   0 153.290 15.6455  20
   5 -17   1 9.27174 12.4172  31
  -5 -17  -1 73.1378 14.1615   8
   5 -17  -1 43.8825 12.5742  26
   5 -17   1 39.7605 13.5202  26
   5  17   1 30.7969 10.4684  13
   5  17  -1 53.1174 11.7931  13
  -5  17   1 27.2447 11.6576  22
   5  17  -1 40.7194 10.3193  12
  -5  17  -1 35.2655 11.6188  22
   5 -17  -1 53.0768 12.4142   6
  -5  17   1 38.0637 11.6308  20
   5  17  -1 23.3596 11.5771  11
   5  17  -2 107.697 14.1738  10
   5 -17   2 112.748 15.3884  31
  -5 -17   2 100.929 14.6850   8
  -5 -17  -2 146.852 16.4719   8
   5  17   2 111.612 15.0754   5
   5 -17  -2 117.045 16.5262  31
   5  17   2 120.556 13.2363  13
  -5 -17   2 96.9630 14.6449  23
  -5  17  -2 115.899 15.8301  22
   5  17  -2 105.686 13.5102  12
   5 -17  -2 129.476 15.2852   6
   5  17  -2 99.1835 13.2208  11
   5  17  -3 39.9044 12.0274  10
   5 -17  -3 39.4692 12.7356  33
   5 -17  -3 22.6021 13.7195  31
  -5 -17   3 36.1671 11.5851   8
   5  17   3 13.5192 12.5983   5
   5 -17   3 11.8119 13.5907  26
  -5 -17   3 46.0720 13.1478  23
   5 -17  -3 47.7816 12.9689   6
  -5  17  -3 45.6726 13.8608  22
   5  17  -3 40.7484 13.1293  12
   5 -18   0 408.847 25.8887  31
   5 -18   0 323.542 24.3251  26
   5  18   0 439.541 23.6362  13
  -5  18   0 368.205 23.7932  22
   5  18   0 342.098 23.6592  11
  -5  18   0 327.822 21.9052  20
  -5 -18  -1 375.623 25.5040   8
   5 -18   1 430.810 27.0927  31
   5  18   1 388.917 22.4371  13
   5 -18  -1 429.158 26.4007  26
   5 -18   1 411.168 26.9663  26
   5  18  -1 439.036 24.0658  13
  -5 -18   1 413.097 24.7455  23
   5  18  -1 392.108 21.7605  12
  -5  18   1 397.242 24.7671  22
  -5  18  -1 367.882 24.8431  22
   5  18  -1 372.602 24.0643  11
  -5  18   1 408.477 24.2709  20
  -5 -18   2 289.943 21.9219   8
  -5 -18  -2 305.606 21.5574   8
   5 -18   2 308.483 22.1445  31
   5 -18  -2 237.519 21.8206  31
   5  18   2 295.010 19.3475  13
   5  18  -2 286.778 20.4149  13
  -5 -18   2 271.361 20.8434  23
   5  18  -2 282.935 19.7944  12
   5 -18  -2 276.924 21.2938   6
  -5  18  -2 318.081 23.0604  22
   5  18  -2 281.264 19.3810  11
   5  18  -3 317.809 19.7220  10
   5 -18  -3 334.489 22.2838  33
  -5 -18   3 313.849 21.0033   8
   5 -18  -3 293.653 23.3908  31
   5 -18   3 308.304 24.0736  26
  -5 -18   3 304.951 22.3983  23
   5 -18  -3 320.585 22.2294   6
  -5  18  -3 239.738 21.5890  22
   5 -19   0 407.629 27.5089  31
   5 -19   0 488.925 28.5605  26
   5  19   0 461.827 25.0227  13
  -5  19   0 345.040 24.4803  22
   5  19   0 394.902 25.5786  11
  -5 -19  -1 513.467 29.3134   8
   5 -19   1 488.957 29.5438  31
   5  19   1 525.995 26.6096  13
   5 -19   1 491.328 30.2214  26
   5  19  -1 499.488 27.2841  13
   5  19  -1 496.892 25.1751  12
  -5 -19   1 511.271 27.6643  23
  -5  19   1 493.930 27.7302  22
  -5  19  -1 473.914 28.3096  22
   5  19  -1 515.596 27.9783  11
  -5 -19   2 417.006 25.2228   8
  -5 -19  -2 344.925 22.9418   8
   5 -19  -2 375.076 25.9975  31
   5 -19   2 343.839 23.4675  31
   5  19  -2 369.549 22.8155  13
  -5 -19   2 343.544 23.6357  23
   5  19  -2 348.573 22.2902  12
   5 -19  -2 376.242 24.1663   6
  -5  19  -2 371.278 25.1848  22
   5  19  -2 317.456 21.5843  11
   5 -20   0 106.857 16.4454  31
  -5 -20   0 93.9018 16.1820   8
   5 -20   0 96.1397 16.0542  26
   5  20   0 121.982 14.6305  13
  -5  20   0 102.249 15.0760  22
   5  20   0 88.8464 15.9706  11
   5 -20   1 29.5623 13.9896  31
  -5 -20  -1 43.7379 13.4239   8
   5 -20   1 51.8966 14.9054  26
   5  20   1 44.3000 12.8384  13
   5  20  -1 39.3752 13.1004  13
  -5  20   1 61.7266 13.5418  22
  -5  20  -1 44.1376 13.2626  22
   5  20  -1 79.1704 14.1970  11
  -6   0   0 9.72010 4.58528  30
  -6   0   0 2.98037 4.39117   8
  -6   0   0 7.28099 4.17106   4
  -6   0   0-1.27470 3.64637  22
  -6   0   0-0.86422 3.96080  21
   6   0   1 8.30373 2.37745  10
  -6   0  -1 12.5763 4.59886  30
   6   0  -1 3.28236 5.13239  15
  -6   0  -1-1.85741 5.11358   8
   6   0   1 3.96193 4.53648  27
  -6   0   1 15.3671 4.77346  22
  -6   0  -1 4.49448 3.86464  22
  -6   0  -1 4.55507 4.72516  21
  -6   0   1 3.75449 4.77892  20
   6   0  -2 1.34107 6.14479  16
  -6   0  -2 2.26471 3.69120  14
   6   0  -2 3.51161 2.82539  14
  -6   0   2-1.02179 6.05832   8
   6   0   2-3.14987 6.04991  27
   6   0  -2 1.45259 4.76090  25
  -6   0   2-1.15998 5.78844  20
   6   0   2 5.21323 4.99480   1
   6   0  -3 7.63701 7.77016  16
   6   0  -3-4.60038 7.87422  15
   6   0  -3 10.9338 7.79463  32
  -6   0  -3 5.26091 5.68101  14
   6   0   3 3.72698 6.37953   1
   6   0  -3 0.50152 4.40587  14
   6   0   3 17.9540 7.96498  27
   6   0  -3-0.97627 7.05679  25
   6   0  -4 4.78621 9.05661  32
  -6   0  -4-3.26561 8.04971  14
  -6   0   4 5.12946 9.09886  29
   6   0  -4 2.10298 5.91885  14
   6   0  -4 4.87600 7.76019  25
   6   0  -4 1.58514 9.13366  24
  -6   0   4 4.83291 7.05158  23
   6   0   5 8.33608 9.67050   5
  -6   0  -5-1.37419 10.2092  14
  -6   0  -5 10.5488 9.37607   7
  -6   0   5-4.14768 12.7995   3
   6   0  -5 18.7811 10.4707  24
   6   1   0 2842.74 97.5459  15
  -6  -1   0 2839.13 98.6487   8
  -6   1   0 2803.41 98.5528   8
  -6   1   0 2977.68 96.6083  30
  -6  -1   0 2812.43 96.8342  30
  -6  -1   0 2891.93 97.8426   4
   6   1   0 2849.67 95.0707  27
   6   1   0 2879.33 93.4620  24
  -6  -1   0 2910.69 95.2879  22
  -6   1   0 2922.49 96.5211  22
  -6   1   0 2814.42 97.6612  21
  -6  -1   0 2878.87 97.4645  21
   6  -1   1 1969.55 61.5186  10
   6  -1  -1 1756.64 68.1221  16
   6   1  -1 1967.93 69.0800  15
  -6  -1  -1 1895.14 67.7648   8
  -6   1  -1 1861.40 65.8025  30
   6   1  -1 1921.46 62.9143  27
   6   1   1 1946.93 66.6325  27
   6   1  -1 1918.59 63.3637  25
  -6  -1  -1 1903.75 66.3551  30
  -6  -1   1 1956.99 65.7441  22
  -6   1   1 1894.06 66.4802  22
  -6  -1  -1 1800.99 64.5956  22
  -6   1  -1 1900.36 65.8864  22
  -6   1  -1 1934.84 67.6129  21
  -6  -1  -1 1867.59 67.2602  21
  -6  -1   1 1935.07 67.3353  20
  -6   1   1 1884.17 68.0259  20
   6   1   1 1874.14 62.3518  10
   6   1  -2 2268.74 81.8334  16
   6  -1  -2 2136.06 80.6907  16
  -6  -1  -2 2225.87 74.4365  14
  -6  -1   2 2297.56 79.4275   8
   6  -1  -2 2223.02 74.0541  14
   6   1   2 2343.28 79.8126  27
   6  -1   2 2212.50 79.3525  27
  -6   1  -2 2307.36 75.1328  14
   6   1  -2 2241.62 76.2440  25
  -6   1  -2 2231.25 79.3445  21
   6  -1   2 2189.40 79.2850   1
  -6  -1   2 2318.72 80.1957  20
  -6   1   2 2336.83 80.9095  20
   6   1  -3 1175.73 49.7097  16
   6  -1  -3 1318.86 50.8782  16
   6   1  -3 1252.23 50.3551  15
   6  -1  -3 1252.66 50.1944  15
   6   1  -3 1169.25 49.9591  32
   6  -1  -3 1197.36 49.9236  32
  -6  -1  -3 1151.55 44.1274  14
   6   1  -3 1224.96 42.1445  14
   6  -1  -3 1231.44 43.2316  14
  -6   1   3 1246.42 50.1095  29
   6  -1   3 1237.87 48.2344   1
   6   1   3 1190.04 48.1385  27
   6  -1   3 1315.25 48.9541  27
   6   1  -3 1263.19 46.0117  25
   6  -1  -3 1170.89 46.2340  25
   6   1  -3 1176.97 48.2423  24
  -6   1  -3 1259.56 44.9083  14
   6   1  -4 1174.72 51.5820  32
   6  -1  -4 1264.04 52.0805  32
  -6  -1  -4 1252.09 48.3635  14
  -6   1  -4 1363.94 49.2558  14
  -6  -1   4 1351.17 53.6122  29
  -6   1   4 1246.38 52.3974  29
   6   1  -4 1214.35 48.9838  25
   6  -1  -4 1217.26 49.2793  25
   6   1  -4 1202.83 51.4844  24
   6  -1  -4 1223.99 51.6285  24
  -6   1   4 1312.29 46.8126  23
  -6  -1   4 1275.48 48.3782  23
   6  -1  -4 1295.96 46.1518  14
   6   1   4 1270.48 50.0578   5
  -6  -1   5 587.957 33.9945   3
  -6  -1  -5 641.706 30.5799  14
  -6   1   5 602.076 32.2833  29
  -6  -1  -5 636.932 29.8110   7
  -6   1  -5 652.415 28.8325   7
   6  -1  -5 625.313 30.5461  25
   6   1  -5 605.203 32.1925  24
   6  -1  -5 599.922 32.0321  24
  -6   1  -5 707.958 31.7961  14
   6  -1   5 624.861 29.1537   5
   6   1   5 665.188 29.9561   5
   6   2   0 2.00252 5.04493  16
   6   2   0 1.74145 4.21511  15
  -6  -2   0 0.80222 4.11908  30
  -6  -2   0 1.04962 5.18589   8
   6   2   0-1.60646 3.60827  27
  -6   2   0 4.15604 4.32894  30
   6   2   0-0.53043 1.52282  13
   6   2   0 1.10702 2.49151  24
  -6  -2   0 4.56364 4.32541   4
  -6  -2   0 0.97801 3.27731  22
  -6   2   0 2.33573 4.38597  22
  -6   2   0-3.67623 4.16175  21
  -6  -2   0 4.90981 4.74947  21
   6   2   1 4.21306 2.73357  10
   6   2  -1-1.12278 5.08423  15
   6   2   1 0.62693 3.81889  15
  -6   2  -1 0.66627 3.83896  30
  -6  -2  -1-1.61603 4.07128  30
  -6  -2  -1-1.93331 5.00912   8
   6   2  -1-0.29113 2.69107  27
   6   2   1-1.56403 4.88729  27
   6   2  -1-1.12862 2.58566  25
   6   2  -1-0.64042 3.87528  24
  -6   2   1 0.86263 4.78412  22
  -6  -2  -1-2.50034 3.63121  22
  -6   2  -1 11.0426 4.80462  22
  -6   2  -1-3.76514 4.60392  21
  -6  -2  -1 1.76327 4.17808  21
  -6  -2   1 14.0324 5.50187  20
  -6   2   1 1.04761 4.68705  20
   6  -2   2 5.21704 4.99813   1
   6   2  -2-11.3186 6.55744  16
   6  -2  -2-1.29436 6.20022  16
   6   2  -2 2.72447 6.38502  15
   6   2   2 0.32846 3.16347  15
   6  -2  -2-1.29295 5.34468  15
   6   2  -2 6.01235 6.12389  32
  -6   2  -2-4.82338 3.99821  14
  -6  -2  -2 2.74395 3.29813  14
  -6  -2   2 5.21836 5.83389   8
  -6  -2  -2-0.85671 5.32047   8
   6  -2  -2 0.87125 3.53658  14
   6   2   2-1.05133 5.96780  27
   6   2  -2-1.15610 4.01872  25
   6   2  -2-3.83670 5.27713  24
   6  -2  -2 2.15270 2.90669   6
  -6   2   2 5.10229 6.17490  20
   6   2  -3 1.54541 7.08082  16
   6  -2  -3 6.07378 8.08011  16
   6  -2  -3-4.54526 7.25756  15
   6   2  -3 7.98062 7.80673  32
   6  -2  -3-1.53435 7.50457  32
  -6   2  -3 2.45673 5.48826  14
  -6  -2  -3-0.71025 5.18116  14
  -6  -2   3-6.29297 8.07788  29
  -6   2   3-6.08067 7.87730  29
   6  -2  -3-4.52142 5.24384  14
  -6  -2   3 0.96322 5.90577   8
   6   2   3-5.17869 7.23693  27
   6  -2   3 1.27713 7.02642  27
   6   2  -3 2.62658 5.73873  25
   6  -2  -3 1.09549 6.53997  25
   6   2  -3 6.41056 6.82252  24
   6  -2   3-3.72718 6.72418   1
   6   2   4 1.30191 8.28782   5
   6  -2  -4-1.63845 8.49050  15
   6   2  -4 18.1623 9.37274  32
   6  -2  -4-1.55974 8.71886  32
  -6   2  -4 4.55959 7.80411  14
  -6  -2  -4-5.25992 7.77930  14
  -6   2   4 13.1658 8.37175  29
   6  -2  -4 8.19253 6.50194  14
   6  -2   4-5.76748 10.0749  27
  -6   2  -4 13.6340 7.35205   7
   6  -2  -4 1.29318 8.08209  25
   6   2  -4-4.70319 9.03323  24
  -6  -2   4-8.24652 8.19051  23
   6  -2   5-5.79060 9.04749   5
   6   2   5-3.72856 9.55281   5
  -6  -2  -5 5.36977 10.1028  14
  -6   2   5 6.74864 11.4297  29
  -6   2  -5 2.81740 10.2293  14
  -6  -2  -5-5.24131 9.94577   7
   6  -2  -5-8.53554 9.98982  25
  -6  -2   5 10.1813 13.2711   3
  -6   2  -5-9.25366 9.08763   7
   6   2  -5-1.71858 10.1185  24
   6   3   0 1012.51 40.3064  16
   6   3   0 1065.74 39.2044  15
  -6  -3   0 1042.40 40.6673   8
  -6  -3   0 923.181 38.8773   4
  -6   3   0 1028.44 39.4383   4
   6   3   0 1010.69 36.6012  27
   6   3   0 1051.96 34.0409  13
  -6  -3   0 1056.12 35.7668  22
  -6   3   0 1007.44 38.8392  22
  -6  -3   0 988.546 38.4705  21
   6   3   1 2004.84 65.9784  10
   6   3  -1 1964.75 72.5834  16
   6   3  -1 1988.71 71.6532  15
   6   3   1 2002.83 67.7660  15
   6   3  -1 1981.54 73.3583  32
  -6  -3  -1 2024.18 71.1726   8
  -6   3  -1 2032.15 68.1830  30
   6   3   1 1984.56 69.2215  27
   6   3  -1 2051.23 68.1566  24
  -6   3   1 2030.14 70.5050  22
  -6  -3  -1 2001.41 66.4801  22
  -6   3  -1 1965.19 69.9349  22
  -6  -3  -1 1883.11 69.6642  21
  -6  -3   1 2014.06 69.1845  20
   6  -3  -2 759.523 33.9456  16
   6   3  -2 781.681 34.5735  15
  -6   3  -2 776.234 29.3433  14
  -6  -3  -2 778.622 27.7515  14
  -6  -3   2 779.431 32.7593   8
   6   3   2 851.407 33.2455  27
   6   3  -2 842.271 36.2134  32
  -6  -3  -2 834.772 31.8882   8
   6  -3   2 790.860 30.7899  26
   6   3  -2 745.279 31.5865  24
  -6   3  -2 781.482 32.7449  21
  -6   3   2 804.234 34.7072  20
   6   3   2 742.587 32.2581   1
   6  -3   2 758.105 32.3357   1
   6  -3  -3 1322.65 52.5277  16
  -6  -3   3 1287.56 48.6046   8
   6  -3  -3 1325.11 52.5123  15
  -6   3  -3 1306.70 47.7781  14
  -6  -3  -3 1302.43 46.5004  14
   6  -3  -3 1236.41 46.2891  14
   6   3  -3 1326.36 53.4563  32
  -6  -3   3 1251.56 52.2938  29
  -6   3   3 1218.06 51.6440  29
   6  -3   3 1324.51 51.1262  27
   6  -3   3 1398.92 46.6770  26
   6   3   3 1214.28 50.1289   1
   6  -3   3 1296.40 50.4831   1
   6   3  -3 1332.03 50.8074  24
  -6   3   3 1287.38 46.0680  23
   6   3   3 1301.98 50.8437   5
   6  -3  -4 451.131 25.9035  15
   6  -3  -4 452.262 25.3271  32
  -6   3  -4 479.421 23.8145  14
  -6  -3  -4 534.096 23.6486  14
   6  -3  -4 455.220 21.6392  14
  -6   3   4 450.554 25.9518  29
   6  -3   4 484.293 25.7806  27
  -6   3  -4 466.684 21.5652   7
   6  -3  -4 506.474 25.1798  25
   6   3  -4 439.614 25.5204  24
  -6  -3   4 446.493 24.0497  23
   6   3   4 485.336 25.0713   5
  -6  -3   5 681.782 36.6751   3
  -6   3   5 716.796 37.6769   3
  -6   3  -5 767.226 34.3265  14
  -6  -3  -5 759.500 33.5022  14
  -6   3   5 699.490 34.3601  29
   6   3  -5 737.785 33.8276  28
   6  -3   5 729.606 34.3421  27
   6  -3  -5 731.491 30.3856  14
  -6  -3  -5 674.880 33.0261   7
  -6   3  -5 700.164 30.2903   7
   6  -3  -5 736.937 34.1005  25
   6   3  -5 705.678 35.2536  24
   6  -3   5 711.027 31.5722   5
   6   3   5 726.868 32.6645   5
   6   4   0-0.51248 3.45709  10
   6   4   0 12.7973 6.10146  16
   6   4   0-0.83162 4.61501  15
   6  -4   0 5.39625 2.94698  33
   6   4   0 13.6842 6.17408  32
  -6  -4   0-0.86121 4.21538  30
  -6  -4   0 9.07071 5.19763   8
   6   4   0 8.47676 2.87209  13
  -6  -4   0 2.76448 4.55578   4
  -6   4   0 3.72451 4.78371   4
  -6   4   0 7.37283 5.07307  22
  -6  -4   0 11.6431 4.73095  21
   6   4   1-0.40739 3.16979  10
   6   4  -1 2.59862 3.61323   5
   6   4  -1 1.28892 6.04139  16
   6   4   1 3.55111 4.92355  16
   6   4  -1 1.09647 5.36287  15
   6  -4  -1 0.57292 3.88116  33
   6   4  -1 5.40003 6.11315  32
  -6   4  -1 4.08732 4.16066  30
  -6  -4  -1 1.06854 5.43543   8
   6  -4   1-0.93743 5.11576  26
   6   4  -1-3.09423 4.14745  24
  -6   4   1-0.99521 5.38636  22
  -6  -4  -1-1.98210 2.94696  22
  -6   4  -1 3.79214 4.95704  22
  -6   4  -1-0.96931 4.78906  21
  -6  -4  -1-1.69737 4.70676  21
  -6  -4   1-1.39567 4.36118  20
  -6   4  -2 7.05060 4.46035  14
   6   4   2-3.45965 6.44915   5
   6  -4  -2 5.15580 6.24269  16
   6   4   2 9.42952 6.08412   1
   6   4   2 3.68725 4.76619  32
   6  -4   2 2.08309 5.44945   1
  -6  -4   2 4.42740 6.14159   8
  -6  -4   2 12.4445 6.55558  29
  -6  -4  -2 7.35774 5.56871   8
   6  -4   2 6.08528 5.43638  26
   6   4  -2 2.84750 5.47238  24
   6  -4  -2 7.96327 4.38330   6
  -6   4  -2 10.7198 6.17958  21
  -6   4   2 20.8120 8.05524  20
   6   4   3 10.4205 7.10904   5
   6  -4   3-3.71044 7.23104   1
   6  -4  -3 6.02707 8.22335  16
   6  -4  -3 3.02789 7.17526  15
  -6   4  -3 6.32213 5.92074  14
  -6  -4  -3 1.38455 5.43059  14
  -6  -4   3 4.76892 7.36836  29
  -6   4   3-8.82848 7.69434  29
  -6  -4   3-3.06369 6.34305   8
   6  -4  -3 3.75981 5.46121  14
   6  -4   3 5.22830 7.80375  27
   6  -4   3 18.2933 6.76159  26
   6   4  -3 2.54189 6.64624  24
   6   4  -3 1.65923 7.69088  32
   6   4   3 3.73718 6.33756   1
  -6   4  -3-3.77890 7.15096  21
   6   4   3 7.51029 4.68167  11
  -6   4  -4 8.49048 8.21687  14
   6   4   4 20.4337 9.66009   5
   6  -4  -4-1.65099 8.70940  15
   6  -4  -4 12.3821 9.04814  32
  -6  -4  -4-3.12223 7.52219  14
  -6  -4   4 1.78340 8.98582  29
  -6   4   4-3.10393 8.53857  29
   6  -4  -4 0.93718 7.02231  14
  -6  -4   4-5.01491 6.60735   8
   6  -4   4 21.8691 10.6842  27
  -6   4  -4-0.78818 6.74497   7
   6  -4  -4-4.22245 8.79620  25
   6   4  -4-1.57269 9.06160  24
  -6  -4   4-9.58941 8.72048  23
   6   4   5 1.30053 9.65976   5
  -6   4  -5-2.90112 10.0336  14
   6  -4  -5 0.99782 8.21998  14
   6   4  -5-2.79916 10.0208  28
   6  -4   5-4.35117 10.9619  27
  -6  -4   5-7.79265 12.3265   3
  -6   4   5 4.01946 12.2420   3
  -6  -4  -5 9.91730 10.5231   7
   6  -4  -5 10.4030 10.9403  25
   6   4  -5 17.2770 11.5158  24
  -6  -4   5-3.90993 9.68043  23
   6   5   0 1377.78 51.5094  16
   6  -5   0 1419.03 46.2060  33
   6   5   0 1329.05 51.3699  32
  -6  -5   0 1309.24 51.6559   8
   6  -5   0 1356.24 51.5574  31
  -6  -5   0 1307.61 49.6398  30
  -6  -5   0 1375.25 50.2106   4
  -6   5   0 1342.45 50.0474   4
   6   5   0 1372.43 45.7003  13
  -6   5   0 1331.27 50.5533  22
  -6  -5   0 1344.44 48.8370  21
   6   5   0 1332.61 48.6924   5
   6   5   0 1375.97 47.5048  10
   6   5   1 413.595 16.6778  10
   6   5  -1 406.318 21.7501  16
   6   5   1 415.350 19.5054  16
   6  -5  -1 402.499 17.6046  33
   6   5  -1 386.170 21.7327  32
   6   5   1 392.119 19.2770  32
  -6  -5  -1 427.914 21.3496   8
  -6   5  -1 388.495 17.0075  30
  -6  -5  -1 423.951 19.5170  30
   6   5   1 429.776 15.2827  13
   6  -5   1 432.334 20.5316  26
  -6   5   1 394.511 20.1529  22
   6  -5  -1 427.740 16.9466   6
  -6   5  -1 403.766 20.2099  22
   6  -5   1 390.590 19.8060  31
  -6   5  -1 401.278 19.8643  21
  -6  -5  -1 421.686 19.2554  21
   6   5   1 412.173 19.8473   5
  -6  -5   1 446.320 18.1140  20
   6   5  -1 390.461 16.9411   5
   6   5   2 1064.78 42.5167   1
   6  -5   2 1081.84 42.4239   1
   6   5   2 1033.71 39.9357  16
   6  -5  -2 1012.52 43.7755  16
   6  -5  -2 1050.31 41.4286  33
  -6   5  -2 1092.46 40.1292  14
   6   5   2 1126.08 38.7256  32
  -6  -5   2 1132.91 43.5866   8
  -6  -5  -2 1159.88 42.5366   8
  -6   5  -2 1123.79 39.5130  30
  -6  -5   2 1080.25 44.8196  29
   6  -5   2 1085.29 42.0366  26
   6   5  -2 1107.93 42.0775  24
   6  -5  -2 1116.67 39.1956   6
  -6   5   2 1191.14 44.6973  22
  -6   5  -2 1085.06 42.8113  21
  -6   5   2 1101.02 45.4436  20
   6  -5  -3 248.507 17.8890  16
   6  -5  -3 248.785 17.6640  15
   6   5  -3 286.091 19.4278  32
  -6   5  -3 264.439 15.4279  14
  -6  -5   3 280.437 16.5183   8
  -6  -5  -3 282.934 14.1090  14
  -6  -5  -3 265.352 14.2259   8
  -6  -5   3 274.633 18.9438  29
  -6   5   3 264.989 17.9139  29
   6  -5   3 299.015 15.7753  26
   6   5  -3 262.173 17.1530  24
  -6   5  -3 265.219 17.2267  21
   6   5   3 283.529 13.2543  11
   6   5   3 257.405 17.3271   5
   6  -5  -4 669.164 30.3800  16
   6  -5  -4 637.827 31.0423  15
   6  -5  -4 600.888 29.9387  32
  -6   5  -4 596.419 28.3385  14
  -6  -5   4 661.908 26.1681   8
  -6  -5  -4 639.797 27.2120  14
   6  -5  -4 575.293 26.2968  14
  -6  -5   4 571.505 31.1155  29
  -6   5   4 554.214 29.1276  29
   6   5  -4 578.218 27.5393  28
   6  -5   4 564.424 29.2631  27
  -6   5  -4 548.288 24.3250   7
   6  -5  -4 544.194 29.0206  25
   6   5  -4 617.940 30.7290  24
  -6  -5   4 550.319 28.9205  23
   6   5   4 618.315 29.4846   5
   6   5   5 136.293 14.3534   5
  -6   5  -5 135.383 15.3194  14
   6  -5  -5 150.957 12.6333  14
   6   5  -5 128.401 14.0045  28
   6  -5   5 120.959 14.9147  27
  -6  -5   5 105.073 16.1871   3
  -6   5   5 103.727 16.8374   3
  -6  -5  -5 148.710 15.2227   7
   6  -5  -5 131.402 15.0510  25
  -6  -5   5 162.323 14.9584  23
   6   6   0 7.35189 4.55065  10
   6   6   0 5.41233 5.09677   5
   6   6   0-3.28317 6.11748  16
   6   6   0 1.10492 5.77745  32
  -6  -6   0 2.78907 4.63915  30
  -6  -6   0 1.22980 5.56895   8
  -6  -6   0-5.56358 5.68539   4
  -6   6   0-4.70149 4.91671   4
   6   6   0 2.06588 3.58278  13
   6  -6   0-2.34961 6.03218  31
  -6   6   0 4.32540 6.04460  22
  -6  -6   0-0.73310 4.34661  21
  -6  -6   0 4.07534 3.63524  20
   6   6   1 1.04713 3.85434  10
   6   6   1 2.94362 5.44179   5
   6   6  -1 7.71771 6.66541  16
   6   6   1 0.86611 5.37895  16
   6   6  -1 5.02484 4.07294   5
   6  -6  -1-2.70433 4.38090  33
   6   6  -1 13.3690 6.60532  32
   6   6   1 2.52314 5.08935  32
  -6   6  -1-2.45631 3.71300  30
  -6  -6  -1 0.94860 4.96010  30
  -6  -6  -1-1.21453 6.00073   8
   6  -6   1 4.14632 6.10297  31
   6  -6   1 7.63638 5.90439  26
   6   6   1 0.34491 3.26921  13
  -6   6   1-3.40950 5.67106  22
  -6   6  -1 3.36414 5.31426  22
   6  -6  -1 3.51642 4.27541   6
  -6   6  -1-6.05479 5.64089  21
  -6  -6  -1-2.44213 4.75892  21
   6   6   2 0.64169 4.91192  16
   6  -6  -2-2.58647 6.70158  16
   6  -6  -2-3.81498 5.84792  33
  -6   6  -2 6.16224 5.04918  14
  -6   6  -2-1.05665 4.11110  30
  -6  -6   2 11.9468 7.55915   8
  -6  -6  -2-8.29579 7.31787   8
  -6  -6   2 15.3619 7.92754  29
   6  -6   2 5.27368 6.63294  26
   6   6   2 2.08944 5.60726   1
   6  -6   2-1.02536 5.73179   1
  -6   6   2 18.5278 7.33977  22
   6  -6  -2-1.97638 5.20815   6
  -6   6  -2 2.15276 6.42609  21
  -6   6   2 7.55348 7.00198  20
   6  -6  -3 10.3050 8.96786  16
   6   6   3 8.37717 8.94162   5
   6  -6  -3-6.12968 7.94140  15
  -6   6  -3 10.0828 7.08089  14
  -6  -6   3 9.93220 7.51633   8
  -6  -6   3 1.60433 8.08408  29
  -6   6   3 1.40188 7.77537  29
  -6  -6  -3 3.87765 6.13146   8
   6   6  -3 2.58745 6.26354  28
   6  -6   3 3.08298 7.03610  26
  -6   6  -3 2.08944 4.85681   7
   6   6  -3 6.47290 8.09115  24
  -6   6  -3 1.24939 7.90573  21
   6   6   3-0.62172 5.23193  11
   6  -6  -4-2.79980 9.73237  16
   6   6   4-8.71243 9.40897   5
   6  -6  -4-16.8384 9.91369  15
   6  -6  -4 4.59238 10.1471  32
  -6   6  -4 3.88644 8.72926  14
  -6  -6   4 5.42762 9.20303  29
  -6   6   4 9.98960 8.57770  29
  -6  -6   4 2.72162 7.31034   8
   6   6  -4-1.12899 8.04475  28
   6  -6  -4-3.10900 7.66327  14
   6  -6   4 14.7982 10.7951  27
  -6  -6   4 6.17595 9.82851  23
  -6   6  -4 1.45001 9.28569  21
   6   6   5 6.74023 10.1883   5
  -6   6  -5 23.8712 11.6550  14
   6  -6  -5 2.19503 9.10594  14
   6   6  -5 3.79570 9.84432  28
   6  -6   5 1.42115 11.0128  27
  -6  -6   5-10.8054 12.3931   3
  -6   6   5 1.89763 12.5787   3
  -6  -6  -5 2.97733 10.6585   7
   6  -6  -5-7.87950 10.5615  25
  -6  -6   5-11.6752 10.1461  23
  -6   6  -5-1.56354 10.9793  21
   6   7   0 17.3702 5.12856  10
   6   7   0 15.7767 6.30850  16
   6   7   0 27.7260 5.70196   5
   6   7   0 13.3332 6.47753  32
   6  -7   0 19.7169 7.07418  31
  -6  -7   0 22.2556 6.44300  30
  -6  -7   0 11.6040 6.39930   8
   6  -7   0 14.8490 6.66907  26
  -6  -7   0 26.8211 6.32801   4
  -6   7   0 23.5613 6.48077   4
   6   7   0 20.5260 4.59641  13
  -6   7   0 15.1687 6.44840  22
  -6  -7   0 19.2344 4.88965  21
   6   7  -1 20.2784 7.74987  16
   6   7   1 27.9899 6.31136  16
   6   7   1 23.6024 6.76036   5
   6   7  -1 25.7067 5.07841   5
   6  -7  -1 17.6634 5.31288  33
   6   7   1 16.0168 5.77381  32
   6   7  -1 35.1181 7.92514  32
   6  -7   1 26.2400 7.03437  31
  -6  -7  -1 24.6385 6.31018  30
  -6  -7  -1 21.8512 7.85887   8
  -6  -7   1 19.1307 6.97273  29
   6  -7   1 23.4794 7.45884  26
   6   7   1 23.3600 4.33345  13
  -6  -7  -1 9.12650 5.74385   4
  -6   7  -1 26.3321 6.30492   4
  -6   7   1 20.5768 6.85217  22
  -6   7  -1 16.9454 6.64003  22
   6  -7  -1 19.7670 5.71572   6
  -6   7  -1 33.8703 6.64649  21
  -6  -7  -1 11.1210 5.10191  21
   6  -7  -2 22.0728 8.08362  16
   6  -7  -2 16.0336 6.66695  33
   6  -7   2 16.3682 7.04106  31
   6  -7  -2 15.2299 8.39843  31
  -6   7  -2 10.0841 4.32264  30
  -6  -7   2 27.3482 8.57346   8
  -6  -7  -2 21.2126 8.01381   8
  -6  -7   2 25.1714 8.42459  29
   6   7  -2 17.9785 4.83558  28
   6  -7   2 23.0755 7.66915  26
  -6   7   2 29.1276 8.29996  22
   6  -7  -2 17.9806 6.04121   6
   6   7   2 17.5890 6.84384   1
  -6   7  -2 11.8724 6.72708  21
   6  -7   2 21.2136 6.33877   1
  -6   7   2 20.4509 8.53334  20
   6  -7  -3 18.7911 8.75711  16
   6   7   3 31.9095 9.07462   5
   6  -7  -3 13.0612 8.52304  33
   6  -7  -3 15.5840 8.44529  15
  -6   7  -3 11.7535 7.09562  14
  -6  -7   3 12.7205 7.59184   8
  -6  -7   3 9.68318 8.59849  29
  -6   7   3 23.0599 8.79984  29
  -6  -7  -3 9.02866 6.75066   8
   6   7  -3 13.3686 6.18254  28
   6  -7   3 5.75483 7.25045  26
  -6   7  -3 9.91811 7.36279  21
   6   7   3 13.0188 6.08986  11
   6  -7  -4 26.6862 10.2198  16
   6   7   4 22.3578 11.1260   5
   6  -7  -4 3.39475 9.27045  15
   6  -7  -4 10.6086 10.3279  32
  -6   7  -4 14.7583 10.0599  14
  -6  -7   4 18.1405 11.5537  29
  -6   7   4 8.10557 8.71058  29
  -6  -7   4 12.3672 8.33718   8
   6   7  -4 1.04797 7.68891  28
   6  -7  -4 5.44236 7.94906  14
   6  -7   4 10.4081 10.6015  27
  -6  -7   4 11.3286 9.92973  23
  -6   7  -4 28.3397 10.3435  21
   6   7   5 6.86043 10.6333   5
  -6   7  -5 1.51176 11.3774  14
   6  -7  -5 7.99010 9.33595  14
   6  -7   5 12.6641 11.8398  27
  -6  -7   5 13.5839 11.6252   3
  -6   7   5 1.80748 12.8179   3
  -6  -7  -5-12.0367 11.0767   7
   6  -7  -5 1.63282 11.2371  25
  -6  -7   5 4.57490 10.7620  23
  -6   7  -5 5.95783 11.3536  21
   6   8   0 4.36389 5.10725  10
   6   8   0-3.02730 5.68454  16
   6   8   0-0.85854 5.39895   5
   6  -8   0 6.47699 7.35326  31
  -6  -8   0-2.01359 5.26429  30
  -6  -8   0 8.15600 7.53877   8
   6  -8   0-1.31832 7.07540  26
  -6  -8   0 4.58219 5.69143   4
  -6   8   0-2.82075 5.53576   4
   6   8   0-2.84921 4.57452  13
  -6   8   0-1.25506 6.20090  22
   6   8   0-1.67950 3.73406  12
  -6  -8   0 5.46850 4.72820  21
   6   8  -1 8.42209 5.67542  10
   6   8   1 0.75094 4.86632  16
   6   8   1 7.54128 6.20774   5
   6  -8  -1-3.22351 5.22228  33
   6   8  -1-4.90885 4.67752   5
   6  -8   1 8.12853 6.98000  31
  -6  -8  -1 1.02372 5.20792  30
  -6  -8  -1 2.72411 7.84820   8
  -6  -8   1 1.18669 6.47636  29
   6  -8   1 2.53014 6.90407  26
   6   8   1 1.00537 4.34513  13
   6   8   1 7.19533 5.62138   1
   6  -8   1 1.72572 5.15165   1
  -6  -8  -1 0.90626 5.59290   4
  -6   8  -1 13.0175 6.62591   4
  -6   8   1-1.28684 6.16462  22
  -6   8  -1 5.21911 6.38211  22
   6  -8  -1 0.77522 5.52434   6
  -6   8  -1 5.23336 5.85107  21
  -6  -8  -1 2.31083 5.10638  21
   6   8   2 2.03089 6.26627   1
   6  -8  -2 13.0269 7.77693  16
   6  -8  -2-2.11696 6.44753  33
   6  -8   2 7.89528 6.50546   1
   6  -8  -2 1.57538 8.08887  31
   6  -8   2-5.86001 6.54555  31
  -6  -8   2-5.19538 7.08806   8
  -6  -8  -2-2.37816 7.00077   8
  -6  -8   2-2.78709 7.35129  29
   6  -8   2-3.77839 7.20324  26
  -6   8   2-2.90505 8.11930  22
   6  -8  -2-2.51723 6.00761   6
  -6   8  -2 1.08394 6.68892  21
   6  -8  -3 9.87558 9.40354  16
   6   8   3-1.50607 8.61370   5
   6  -8  -3 9.46652 8.39871  33
  -6   8  -3 3.40221 7.88433  14
  -6  -8   3-1.21230 7.62360   8
   6  -8   3-3.83221 8.69954  26
  -6  -8   3 3.23753 8.53940  29
  -6   8   3-5.21839 8.10209  29
  -6   8  -3-1.22111 7.43822  21
   6   8   3 0.75089 6.46856  11
   6   8   4-1.53949 10.3735   5
   6  -8  -4 1.70503 9.67860  15
   6  -8  -4-8.96600 10.1769  32
  -6   8  -4-1.38857 9.40676  14
  -6   8   4 11.3377 8.75803  29
  -6  -8   4 0.99377 7.82519   8
   6  -8  -4 1.15575 8.31431  14
   6  -8   4-11.9650 10.4503  27
   6  -8   4-3.61912 9.64773  26
  -6  -8   4 1.61393 10.6982   3
  -6   8   4 3.46775 11.3001   3
  -6  -8   4-5.05042 10.3887  23
  -6   8  -4-2.73171 8.79878  21
   6  -8  -5-1.51664 10.1100  15
   6   8   5 1.38412 10.7267   5
   6  -8  -5-2.36911 9.29171  14
  -6  -8   5 9.53063 11.8511   3
  -6   8   5 10.2063 11.7068   3
   6  -8   5 13.9146 11.2974  27
   6  -8  -5 3.37134 11.4808  25
  -6  -8   5-3.15398 10.7971  23
  -6   8  -5 15.3382 10.6737  21
  -6   8  -5 4.57949 11.4389  14
   6   9   0 41.0255 6.30227  10
   6   9   0 49.9472 7.51602   5
   6  -9   0 27.4725 8.19371  31
  -6  -9   0 50.2062 9.27999   8
  -6  -9   0 52.3214 8.01753  30
  -6  -9   0 25.0397 6.82359  29
  -6  -9   0 49.4606 7.22980   4
  -6   9   0 35.3441 7.12220   4
   6   9   0 46.7114 6.56021  13
  -6   9   0 44.4465 8.51961  22
   6   9   0 41.5312 5.12250  12
   6   9  -1 262.904 13.3530   5
  -6  -9  -1 246.062 17.4999   8
   6  -9   1 266.779 17.2096  31
  -6  -9  -1 303.622 16.3891  30
  -6  -9   1 299.021 16.9504  29
  -6  -9  -1 244.402 14.5871   4
  -6   9  -1 271.525 15.0800   4
   6   9   1 293.573 13.5137  13
   6  -9   1 296.242 17.8660  26
   6  -9  -1 253.795 14.7973   6
  -6   9   1 238.035 16.5281  22
  -6   9  -1 269.499 17.4756  22
   6   9   1 298.386 15.3904   1
   6  -9   1 258.817 14.4984   1
  -6  -9  -1 248.928 13.7340  21
   6   9   1 243.451 15.9727   5
   6   9  -1 289.804 15.5549  10
   6  -9  -2 41.5054 8.27883  33
   6  -9  -2 44.2626 10.4482  31
   6  -9   2 49.6991 8.80084  31
  -6  -9   2 24.5610 9.32842   8
  -6  -9  -2 53.1690 9.77050   8
  -6  -9   2 37.4682 9.53369  29
   6  -9   2 42.3862 9.49253  26
   6   9   2 35.5884 7.54455   1
   6  -9   2 23.9769 7.10802   1
  -6   9   2 42.5377 9.45855  22
   6  -9  -2 44.6128 8.20773   6
  -6   9  -2 47.9827 8.44077  21
   6  -9  -3 205.565 15.5347  16
   6   9   3 147.886 15.0344   5
   6  -9  -3 161.489 14.7659  33
  -6  -9   3 190.397 14.7927   8
  -6  -9   3 186.355 16.3646  29
  -6   9   3 196.084 14.9978  29
   6  -9   3 177.058 15.5379  26
  -6   9  -3 166.784 13.8764  21
   6   9   3 203.615 12.6047  11
   6  -9  -4 69.9509 12.7566  15
   6   9   4 50.6487 12.3524   5
   6  -9  -4 54.0785 11.1898  32
  -6   9  -4 55.7882 11.5332  14
  -6   9   4 40.4646 10.1311  29
  -6  -9   4 51.7970 9.65971   8
   6  -9  -4 34.1544 9.33468  14
   6  -9   4 39.0079 11.4812  27
   6  -9   4 60.0786 11.3281  26
  -6  -9   4 26.0208 11.1081   3
  -6   9   4 46.0922 12.4743   3
  -6  -9   4 43.4563 12.0513  23
  -6   9  -4 42.9599 10.6697  21
   6  -9  -5 67.4448 13.1401  15
  -6   9  -5 79.8193 14.0746  14
  -6  -9   5 52.6721 12.6259   3
   6  -9  -5 83.2260 12.4822  14
  -6   9   5 61.1738 13.8230   3
   6  -9   5 54.3082 12.0782  27
   6  -9  -5 48.0731 13.1722  25
  -6  -9   5 43.5006 11.9090  23
   6   9   5 62.4963 12.5372   5
   6  10   0 14.4995 6.31014  10
   6  10   0 9.57400 6.48892   5
   6 -10   0 5.84340 8.23185  31
  -6 -10   0 4.51181 7.79580   8
  -6 -10   0 13.5504 6.09041  29
   6  10   0-4.41162 5.74745  13
  -6  10   0 10.0780 7.11610  22
   6  10   0 6.47023 4.38976  12
  -6 -10   0 2.16764 6.38423  30
   6  10   1 1.68134 5.54171   1
   6  10  -1-1.90894 6.53454  10
   6 -10   1 1.60878 5.33229   1
   6  10   1 11.8148 7.61112   5
   6  10  -1 7.50958 5.37587   5
   6 -10   1 6.66426 8.32989  31
  -6 -10  -1 5.96707 9.02698   8
  -6 -10  -1-1.09912 5.84898  30
  -6 -10   1 2.26214 6.79862  29
   6 -10   1 4.38269 8.10219  26
   6  10   1-1.34323 5.30946  13
  -6 -10  -1 1.73892 5.69919   4
  -6  10  -1 11.5369 6.56253   4
  -6  10   1-2.90453 7.86022  22
  -6  10  -1-7.44379 7.35570  22
   6 -10  -1-4.81725 6.49214   6
  -6 -10  -1-1.41711 5.26306  21
  -6  10   1 4.72007 7.92761  20
   6  10  -2 5.48902 7.23725  10
   6 -10   2 4.59798 6.95102   1
   6 -10  -2 9.54654 7.68801  33
   6 -10  -2-3.40407 9.80740  31
   6 -10   2 5.70849 7.52655  31
  -6 -10  -2 6.72285 7.97251   8
  -6 -10   2 6.87860 8.65190  29
   6 -10   2 1.47710 8.57384  26
   6  10   2-0.94892 6.56460   1
  -6  10   2 6.35157 8.22897  22
   6 -10  -2 3.05922 7.74067   6
  -6  10  -2-5.44085 7.01074  21
  -6 -10   2 1.43607 8.74827   8
  -6 -10  -2-3.58405 6.59690  21
  -6  10   2 10.5535 9.36033  20
   6  10   2 17.5140 7.72029  11
   6 -10  -3 2.64657 9.05934  16
   6 -10  -3-5.83960 9.56912  33
   6  10   3 4.83155 10.4357   5
   6 -10  -3 3.55202 10.3825  31
  -6 -10   3-6.63930 8.24660   8
  -6 -10   3-1.61559 9.10116  29
  -6  10   3 5.82139 7.97080  29
   6 -10   3-9.14159 9.75704  26
   6 -10  -3 7.50809 8.20977   6
  -6  10  -3-1.15785 7.92677  21
   6  10   3 11.4605 7.46844  11
   6 -10  -4 15.2758 11.3135  15
   6  10   4 17.7496 12.0381   5
  -6  10  -4-1.47783 10.8302  14
  -6 -10   4 1.07448 8.85165   8
   6 -10   4-4.50144 10.9461  27
   6 -10   4 11.6170 11.4795  26
  -6 -10   4-2.85199 10.6852   3
  -6  10   4-10.7106 11.1107   3
  -6 -10   4 16.0320 11.3396  23
  -6  10  -4-2.43807 9.29197  21
   6  10   5 1.39173 11.1735   5
  -6  10  -5 9.24312 12.8277  14
  -6  10   5-8.50149 11.7570   3
   6 -10  -5 8.71614 10.5137  14
   6 -10   5-2.63162 10.9953  27
  -6 -10  -5 33.2651 12.5462   7
   6 -10  -5 8.73750 13.0378  25
  -6 -10   5-1.62888 11.5518  23
   6  11   0 1631.10 59.1428  10
   6  11   0 1593.68 59.6655   5
  -6 -11   0 1654.51 63.9686   8
   6 -11   0 1715.96 64.2609  31
  -6 -11   0 1647.27 60.5534  30
   6  11   0 1669.12 58.4516  13
   6  11   0 1618.80 56.0815  12
  -6  11   0 1657.57 63.7153  22
   6  11  -1 1589.69 56.7656   5
   6  11   1 1599.79 57.4215   1
   6 -11   1 1622.66 57.1276   1
  -6 -11  -1 1661.29 63.6267   8
   6 -11   1 1651.16 62.5156  31
  -6 -11  -1 1590.41 59.9591  30
  -6 -11   1 1605.13 59.4870  29
  -6 -11  -1 1614.26 57.6844   4
  -6  11  -1 1675.57 58.0529   4
   6  11   1 1657.88 57.3355  13
   6 -11   1 1710.02 63.6740  26
   6 -11  -1 1616.72 59.4811   6
  -6  11   1 1535.94 62.2557  22
   6  11  -1 1618.94 58.0021  12
  -6  11  -1 1616.11 63.1292  22
  -6 -11  -1 1595.62 56.3877  21
  -6  11   1 1575.15 63.2083  20
   6  11  -1 1675.21 59.4232  10
   6  11   1 1581.58 60.7487   5
   6 -11  -2 1442.60 53.7330  33
  -6 -11   2 1321.72 54.9092   8
  -6 -11  -2 1406.55 54.7232   8
   6 -11  -2 1413.15 57.3768  31
   6 -11   2 1414.16 53.4171  31
  -6 -11   2 1416.94 54.2529  29
   6 -11   2 1393.83 55.8130  26
  -6 -11  -2 1367.74 50.5842   4
  -6  11  -2 1404.07 50.9965   4
   6 -11  -2 1356.52 52.3496   6
  -6  11  -2 1399.46 56.3794  22
  -6 -11  -2 1318.60 50.0665  21
   6  11   2 1392.39 52.4125  11
  -6  11   2 1369.26 56.9586  20
   6  11  -2 1346.60 52.5403  10
   6 -11  -3 1131.58 45.5807  16
   6 -11  -3 1126.77 47.2469  33
  -6 -11   3 1092.38 46.0100   8
   6 -11  -3 1149.84 49.5873  31
  -6  11   3 1166.54 44.1364  29
   6 -11   3 1153.22 48.4601  26
   6 -11  -3 1095.51 44.5986   6
  -6  11  -3 1252.17 45.1916  21
   6  11   3 1110.67 43.2619  11
   6  11   3 1029.06 47.5645   5
   6  11   4 940.606 41.5058   5
  -6  11   4 870.914 39.2822   3
   6 -11  -4 874.370 40.9995  15
   6 -11  -4 883.156 41.4629  33
  -6 -11   4 928.553 37.8262   8
   6 -11   4 959.947 41.0975  26
  -6 -11   4 943.193 42.8257  23
   6  12   0 2.94642 6.65347  10
   6  12   0-4.21754 7.36732   5
   6 -12   0 14.9145 9.61832  31
  -6 -12   0 10.0719 10.4252   8
  -6 -12   0 11.4104 7.93279  30
   6 -12   0-6.76194 8.51767  26
   6  12   0-6.35987 6.89607  13
   6  12   0 0.58390 5.22488  12
   6  12  -1-1.07446 7.65624  10
   6  12   1 0.73087 5.68671   1
   6  12   1-5.13701 7.71923   5
   6 -12   1-9.24071 8.80841  31
  -6 -12  -1-4.88220 9.16763   8
   6  12  -1-2.99400 6.36256   5
  -6 -12  -1 11.6163 7.48316  30
  -6 -12   1 2.05176 7.02330  29
   6 -12   1 1.67140 9.04614  26
  -6  12  -1 3.22248 6.11478   4
   6  12   1-2.51618 6.41976  13
   6  12  -1-4.58696 6.87404  12
   6 -12  -1 1.14875 8.06662   6
  -6  12   1-6.82337 9.75623  20
   6  12  -2 3.59029 8.77018  10
   6 -12  -2 2.67313 8.66050  33
   6 -12  -2 1.83800 10.1934  31
   6 -12   2 1.32904 9.14590  31
  -6 -12   2 1.59853 9.54304   8
  -6 -12  -2-1.49133 9.94029   8
  -6 -12  -2 2.48619 7.86529  30
  -6 -12   2 3.94627 8.57292  29
   6  12   2-4.53663 9.50952   5
   6 -12   2-13.5233 10.3643  26
  -6  12  -2 0.87263 6.73468   4
   6 -12  -2 1.19764 8.77664   6
  -6  12  -2 1.73860 9.86909  22
  -6  12   2 7.46647 10.4340  20
   6  12   2-1.16297 7.83633  11
   6 -12  -3 1.56828 9.55301  33
   6  12   3-5.05921 10.7352   5
   6 -12  -3-1.87521 11.4975  31
  -6 -12   3 4.31330 9.99577   8
   6 -12   3-6.89745 11.3666  26
  -6  12   3 18.0673 9.44711   3
  -6 -12   3-20.3074 12.3052  23
   6 -12  -3-3.64060 9.21093   6
  -6  12  -3 2.10439 8.63670  21
   6  12   3-2.00622 8.26357  11
   6  12  -4 7.28603 10.4612  10
   6 -12  -4 3.27472 11.4410  15
   6 -12  -4-8.62019 11.8645  33
   6  12   4-14.8965 12.7218   5
  -6 -12   4-1.12822 9.84650   8
   6 -12   4 3.25606 12.1460  26
  -6 -12   4-14.5051 12.3484  23
   6 -12  -4-1.12613 9.82821   6
   6  13   0 23.0174 8.40090  10
   6 -13   0 1.75013 10.8015  31
   6  13   0 12.1239 7.42890   5
  -6 -13   0-5.30173 10.1841   8
  -6 -13   0 8.11933 8.18715  30
   6 -13   0-5.35722 9.90524  26
   6  13   0 2.96406 7.50132  13
   6  13  -1 26.0237 9.26869  10
   6  13   1 4.01392 8.83551   5
   6 -13   1 34.4796 11.1354  31
  -6 -13  -1 30.5164 10.6744   8
  -6 -13  -1 14.2082 7.90975  30
   6 -13   1 21.3092 10.7584  26
   6  13   1 16.5771 7.49548  13
   6  13  -1 12.3912 7.69897  12
   6 -13  -1 12.3684 8.99676   6
  -6  13   1 7.00580 10.9586  20
   6  13   1 17.6136 8.79526  11
   6  13  -2 13.6746 9.78938  10
   6 -13  -2 1.40570 9.10914  33
   6  13   2 1.55348 10.1830   5
   6 -13  -2 7.61648 11.5991  31
   6 -13   2 1.41966 10.1650  31
  -6 -13   2 10.0525 10.6012   8
  -6 -13  -2-3.10027 10.4457   8
  -6 -13  -2 1.25878 8.15721  30
   6 -13   2 7.14925 10.5973  26
  -6  13   2 21.3582 11.5334  22
   6 -13  -2-1.28222 9.48207   6
   6  13  -2-1.30865 9.14447  12
  -6  13   2-9.52396 11.0560  20
   6  13   2 7.36076 9.23283  11
   6 -13  -3 12.8784 10.6156  33
   6  13   3 10.3184 11.4035   5
   6 -13  -3 1.91407 11.6631  31
  -6 -13   3 11.8625 10.7215   8
   6 -13   3 1.80051 11.9388  26
  -6 -13   3 9.32842 10.9108  23
   6 -13  -3 10.2194 10.2203   6
   6  13   3 14.7757 9.09669  11
   6  13  -4-1.20668 10.4972  10
   6 -13  -4-1.58030 10.9311  15
   6 -13  -4 1.72731 11.5764  33
   6  13   4-1.65941 12.2159   5
   6 -13   4 5.03786 12.4731  26
   6 -13  -4 11.4507 10.2150   6
   6 -14   0 27.5916 11.1331  31
   6  14   0 1.13933 8.08273   5
  -6 -14   0 24.0129 11.3278   8
   6 -14   0 7.48908 10.3034  26
   6  14   0 3.23684 8.49910  13
  -6  14   0 1.74533 9.68231  22
   6  14   0 1.53026 9.07574  11
   6  14  -1-4.74419 8.61304  10
   6  14   1 6.92690 9.13277   5
   6 -14   1-12.1328 10.9002  31
  -6 -14  -1 22.8502 10.9166   8
  -6 -14  -1 4.77151 8.20972  30
   6  14   1 7.91230 7.66511  13
   6  14  -1 2.33448 8.43717  13
  -6  14   1-13.9355 10.7500  22
  -6  14  -1 7.16288 9.61145  22
   6  14  -1 1.96949 7.53821  12
   6 -14  -1 10.5650 9.18193   6
  -6  14   1 16.0325 10.8516  20
   6  14   1 7.10867 9.21309  11
   6  14  -2-6.41929 9.86776  10
   6 -14  -2-1.47091 9.69592  33
   6  14   2-11.1362 10.4868   5
   6 -14  -2-5.89281 11.0654  31
   6 -14   2-1.50401 10.1344  31
  -6 -14   2-5.21863 11.2060   8
  -6 -14  -2 7.97722 10.9226   8
  -6 -14  -2 2.52740 8.46931  30
   6 -14   2 1.87269 11.2561  26
  -6  14   2 9.13175 10.4455  22
  -6  14  -2-5.60242 11.5978  22
   6 -14  -2 2.71990 10.1011   6
   6  14  -2-11.9321 9.71584  12
  -6  14   2-1.92845 11.7469  20
   6  14   2 7.71466 9.71779  11
   6  14  -3 7.76481 9.82382  10
   6 -14  -3 1.64405 10.9593  33
   6 -14  -3-5.82438 12.5077  31
   6  14   3 22.6073 12.3925   5
  -6 -14   3 3.02646 10.7318   8
   6 -14   3-5.57662 12.2542  26
  -6 -14   3 5.58608 10.7298  23
   6 -14  -3 10.6013 10.6794   6
   6  14  -3-1.56205 10.8608  12
   6  14  -3 9.67867 10.2504  11
   6  14  -4 5.91647 10.5269  10
   6 -14  -4 17.1047 12.0141  33
   6  14   4-1.64318 12.6323   5
   6 -14   4 11.9190 12.6498  26
  -6 -14   4-1.76783 11.7215  23
   6 -14  -4 8.06786 10.0942   6
   6  14  -4 25.7230 12.7119  12
   6  15   0 1831.29 65.3813   5
  -6 -15   0 1713.62 70.3969   8
   6 -15   0 1683.41 70.1012  31
   6 -15   0 1850.02 71.2715  26
   6  15   0 1902.43 66.0095  13
  -6  15   0 1729.24 69.4798  22
   6  15   0 1763.94 68.3225  11
  -6  15   0 1618.54 68.2268  20
   6  15  -1 1928.76 71.8109  10
   6  15   1 1996.95 73.5125   5
  -6 -15  -1 1982.71 76.0899   8
   6 -15   1 2019.51 76.5674  31
  -6 -15  -1 1951.45 71.5683  30
   6  15   1 2075.13 71.0427  13
   6  15  -1 2023.28 72.2086  13
   6  15  -1 1888.64 69.8368  12
  -6  15   1 1893.88 75.5139  22
  -6  15  -1 1956.28 76.3054  22
   6  15   1 1920.38 73.7276  11
   6  15  -1 1905.88 74.2246  11
  -6  15   1 2044.00 76.5999  20
   6  15   2 1522.40 60.5561   5
   6 -15  -2 1493.17 59.7537  33
  -6 -15   2 1494.49 61.6415   8
   6 -15  -2 1538.88 63.3962  31
   6 -15   2 1553.34 60.2597  31
  -6 -15  -2 1470.96 57.8198  30
   6 -15   2 1656.99 64.0339  26
  -6 -15  -2 1492.94 60.4944   8
   6 -15  -2 1450.87 59.0770   6
   6  15  -2 1466.17 58.2284  12
  -6  15  -2 1520.81 62.7250  22
   6  15   2 1598.19 58.8943  11
  -6  15   2 1628.52 63.5864  20
   6  15  -2 1493.77 59.5294  11
   6  15   3 1229.65 58.3131   5
  -6 -15   3 1454.90 58.1279   8
   6 -15  -3 1441.06 61.1803  31
  -6 -15  -3 1409.10 56.3255  30
   6 -15  -3 1488.85 59.3405  33
   6 -15   3 1524.92 61.4160  26
  -6 -15   3 1446.95 60.1901  23
   6 -15  -3 1463.41 56.8684   6
   6  15  -3 1609.89 59.3150  12
  -6  15  -3 1466.88 61.1919  22
   6  15  -3 1475.77 55.9195  11
   6  15  -3 1540.46 57.0747  10
   6 -16   0-9.86381 12.1738  31
  -6 -16   0 5.86477 12.5934   8
   6 -16   0 11.9999 11.5235  26
   6  16   0 1.26476 9.99812  13
  -6  16   0-9.11315 12.2151  22
   6  16   0-6.50583 10.7212  11
  -6  16   0 12.0018 11.7378  20
   6  16  -1 5.08367 9.72793  10
   6 -16   1 1.86507 12.8348  31
  -6 -16  -1 9.16759 11.7418   8
  -6 -16  -1-5.80538 9.10668  30
   6  16   1 5.73850 9.66702   5
   6  16   1 5.57613 9.38340  13
   6  16  -1-6.38567 10.5210  13
  -6  16   1 1.81376 11.1208  22
  -6  16  -1 18.6184 11.9939  22
   6  16  -1 6.12717 8.82610  12
   6  16   1-3.05737 10.0201  11
  -6  16   1 8.91517 11.6206  20
   6  16  -1-14.4883 10.7302  11
   6 -16  -2-1.55497 10.6461  33
   6 -16  -2 22.5209 13.7961  31
   6 -16   2-3.20757 12.2249  31
   6  16   2 4.84587 11.2304   5
  -6 -16   2 25.3378 12.1957   8
  -6 -16  -2-3.25773 11.1519   8
  -6 -16  -2 3.65418 8.92706  30
   6 -16   2 9.96475 12.9142  26
  -6 -16   2 3.66782 11.7448  23
  -6  16  -2 7.70999 12.1962  22
   6  16  -2-2.64236 10.0709  12
   6 -16  -2 7.38253 11.7181   6
   6  16   2-15.0341 10.5053  11
   6  16  -2 12.8552 10.9334  11
   6  16  -3 1.27553 10.8062  10
  -6 -16   3-1.51008 11.8442   8
   6 -16  -3-1.65282 11.5491  33
   6 -16  -3-1.94185 13.3635  31
  -6 -16  -3 1.26384 10.5974  30
   6 -16   3 7.61698 13.5693  26
  -6 -16   3 10.7679 11.2861  23
  -6  16  -3 5.93507 12.7448  22
   6 -16  -3 6.84553 12.1387   6
   6  16  -3 14.9729 11.1217  12
   6  16  -3-2.31273 10.2844  11
   6 -17   0 68.2028 14.7579  31
  -6 -17   0 76.6772 15.8417   8
   6 -17   0 85.4317 15.5553  26
   6  17   0 87.9965 13.1612  13
  -6  17   0 52.8070 13.9653  22
   6  17   0 99.3621 14.5999  11
  -6  17   0 58.8325 13.3439  20
   6 -17   1 34.0123 13.1508  31
  -6 -17  -1 22.0349 13.2857   8
   6 -17   1 30.8149 14.6510  26
   6  17   1 22.1357 10.6623  13
   6  17  -1 2.66651 10.2655  13
  -6  17   1 21.6883 12.1937  22
  -6  17  -1 13.0323 12.4242  22
   6  17   1 23.3831 11.6964  11
  -6  17   1 12.0938 11.3406  20
   6  17  -1 24.2571 11.9202  11
   6 -17  -2 50.2379 12.4003  33
   6 -17  -2 67.8959 15.1600  31
   6 -17   2 80.6320 14.0551  31
  -6 -17   2 91.6974 15.2260   8
  -6 -17  -2 74.1348 13.5408   8
   6  17   2 62.0262 13.9104   5
   6 -17   2 58.2662 14.6104  26
   6  17  -2 73.6234 13.6521  13
  -6 -17   2 42.9225 13.1608  23
  -6  17  -2 74.5336 15.4321  22
   6  17  -2 53.0263 11.6634  12
   6 -17  -2 66.1193 13.6552   6
   6  17   2 91.3675 13.3636  11
   6  17  -2 74.5769 12.9211  11
   6 -18   0 4.01691 13.0900  31
  -6 -18   0 1.94555 12.9682   8
   6 -18   0-2.03770 12.4941  26
   6  18   0 5.20308 10.6387  13
  -6  18   0 3.58411 12.1405  22
   6  18   0 4.99613 11.8101  11
  -6  18   0 4.80790 11.5295  20
   6 -18   1-5.64574 12.8185  31
  -6 -18  -1 5.42581 12.1890   8
   6 -18   1 10.2933 12.9479  26
   6  18   1 5.96475 10.2792  13
   6  18  -1 17.6709 11.3600  13
  -6  18   1 10.6613 12.1033  22
  -6  18  -1-3.65865 11.7866  22
   6  18   1 9.41998 11.8680  11
  -6  18   1-1.64678 12.6067  20
   6  18  -1 30.4766 12.7809  11
  -6  18  -1 6.32642 11.5399  20
   6 -18  -2-7.79575 11.1639  33
   6 -18  -2 6.10737 13.2683  31
  -6 -18   2-3.51307 12.2739   8
  -6 -18  -2-1.56575 11.6816   8
   6 -18   2 7.97987 12.8520  26
   6  18  -2 12.4496 11.7987  13
  -6 -18   2 8.53549 11.7483  23
  -6  18  -2 27.9244 13.7665  22
   6 -18  -2 6.02422 12.0908   6
   6  18  -2-4.09759 11.7668  11
  -6 -19   0 285.508 23.3276   8
   6 -19   0 327.027 24.6479  31
   6 -19   0 343.054 24.9700  26
   6  19   0 377.141 21.9185  13
  -6  19   0 310.483 23.0335  22
   6  19   0 408.855 24.7015  11
  -6 -19  -1 444.254 26.2381   8
   6 -19   1 340.907 25.5593  31
   6  19   1 435.385 23.3879  13
   6 -19   1 396.306 27.2943  26
   6  19  -1 456.736 24.6914  13
  -6 -19   1 388.261 24.6851  23
  -6  19   1 420.573 25.6453  22
  -6  19  -1 365.203 25.2354  22
   6  19   1 390.370 24.6626  11
   6  19  -1 409.892 25.1759  11
  -7   0   0-1.84732 5.62683  30
  -7   0   0 2.44292 6.09540   8
   7   0   0 5.27413 4.72080  27
  -7   0   0 1.13280 5.19083   4
  -7   0   0 12.6658 5.30944  22
  -7   0   0-4.29135 5.02914  21
   7   0  -1-1.29938 6.22476  15
  -7   0  -1 12.6675 5.79487  30
   7   0  -1 3.74858 3.90525  27
   7   0   1-1.83066 5.96590  27
  -7   0   1 6.77444 5.70648  22
  -7   0  -1 2.25880 4.67662  22
  -7   0  -1-1.11264 5.60664  21
  -7   0   1-2.22243 6.49653  20
   7   0  -2-1.53939 6.97516  16
   7   0  -2 15.2533 8.19020  15
   7   0   2 10.7191 7.21126  27
   7   0  -2 2.72578 5.08991  25
  -7   0  -2 17.5401 7.78477  21
  -7   0   2 3.94496 7.00189  20
   7   0   2 14.9891 6.76504   1
   7   0  -3-1.68376 8.31896  16
   7   0  -3-3.35850 8.46099  15
   7   0  -3 6.94655 8.91682  32
   7   0   3 1.44042 8.48049  27
   7   0  -3-1.84312 6.47124  25
   7   0  -3-2.71623 7.88253  24
   7   0   3 1.41677 7.73156   1
  -7   0  -3 4.40786 8.21297  21
   7   0   4 10.0141 9.79388   5
   7   0  -4 6.85743 10.3738  32
  -7   0   4-1.82297 10.6569  29
   7   0   4-11.1117 11.0358  27
   7   0  -4 2.26718 8.19320  25
   7   0  -4 3.17661 9.80137  24
  -7   0   4-1.93371 7.36955  23
   7   0   5 2.59606 9.93679   5
  -7   0   5 7.17917 11.6310  29
  -7   0  -5 5.81447 9.51213   7
  -7   0   5-2.05768 13.3342   3
   7   0  -5 13.1650 11.6140  24
   7   1   0 9.39350 6.02263  15
  -7  -1   0 18.1270 5.78236  30
  -7  -1   0 6.22833 6.34487   8
   7   1   0 12.6608 4.81594  27
  -7  -1   0 3.39247 5.00794   4
   7   1   0 10.4036 3.16323  24
  -7  -1   0 3.97883 4.69103  22
  -7   1   0 9.90646 5.20171  22
  -7   1   0 12.1589 5.94145  21
  -7  -1   0 23.9504 6.13954  21
   7   1   1 7.76132 3.02766  10
   7  -1  -1 3.99708 6.45669  16
   7   1  -1 12.9957 7.32693  15
   7   1   1 9.61594 5.14028  15
   7  -1  -1 6.45902 6.19517  15
  -7   1  -1 9.50821 5.47724  30
  -7  -1  -1 13.2293 5.49260  30
  -7  -1  -1 17.3061 7.08016   8
   7   1  -1 13.8525 3.86507  27
   7   1   1 10.7646 6.08426  27
   7  -1   1 24.4147 6.60065  27
   7   1  -1 4.33360 3.20730  25
   7   1  -1 3.47301 4.63938  24
  -7  -1  -1 3.41557 5.16411   4
  -7   1   1 9.12813 5.53157  22
  -7  -1  -1 10.0058 4.69360  22
  -7   1  -1 14.2178 5.64336  22
  -7   1  -1 4.51969 5.59057  21
  -7  -1  -1 16.3780 6.56958  21
  -7  -1   1 12.6097 6.19387  20
  -7   1   1 15.2321 6.29555  20
   7   1  -2 13.7092 7.68210  15
   7   1  -2 6.29453 7.21769  16
   7  -1  -2 7.58470 8.00904  16
   7   1  -2 3.38486 7.67085  32
  -7  -1   2 14.7058 7.17169   8
   7   1   2 10.6459 7.39986  27
   7  -1   2 23.0060 8.16562  27
   7   1  -2 10.0086 4.93033  25
   7   1  -2 6.10304 6.44434  24
  -7   1  -2 11.3165 6.98125  21
  -7  -1  -2 4.98452 6.63928  21
  -7  -1   2 11.2774 7.58950  20
  -7   1   2 17.9063 7.52406  20
   7  -1   2 11.2347 7.03977   1
   7   1  -3 1.68264 8.31462  16
   7  -1  -3 3.37512 8.58535  16
   7   1  -3 15.1682 8.49288  15
   7  -1  -3 1.67507 8.35952  15
   7   1  -3 3.50435 8.65810  32
   7  -1  -3 12.0772 8.69422  32
  -7   1  -3 1.38906 5.53481  14
  -7   1   3 3.44088 8.66964  29
   7   1   3 11.4369 9.04654  27
   7  -1   3 1.45286 8.61493  27
   7   1  -3 6.84562 6.44106  25
   7  -1  -3-0.99431 6.70132  25
   7   1  -3 3.97456 8.22902  24
   7  -1   3 5.67085 7.73798   1
   7   1   4 21.6735 10.3501   5
   7   1  -4 6.94333 10.2965  32
   7  -1  -4 13.5985 9.79922  32
  -7  -1   4 5.53946 10.4864  29
  -7   1   4 5.37428 10.4024  29
   7  -1  -4 8.23355 8.42756  25
   7   1  -4 12.5248 9.54196  24
   7  -1  -4 6.44102 10.0685  24
  -7  -1   4 11.8707 8.63619  23
   7  -1   5 16.6706 10.4133   5
   7   1   5 14.5076 10.8280   5
  -7  -1   5 1.83207 11.3080  29
  -7   1   5 17.4722 11.3894  29
  -7  -1  -5 14.8823 10.6155   7
  -7   1  -5-5.40275 9.58273   7
  -7  -1   5 18.4220 13.1879   3
   7   1  -5 1.64495 10.5366  24
   7  -1  -5-4.96059 10.5916  24
   7   2   0 149.662 12.1926  16
   7   2   0 137.771 11.2426  15
  -7  -2   0 159.180 13.1458   8
  -7  -2   0 133.852 10.9387  30
  -7  -2   0 167.463 12.1991   4
   7   2   0 156.363 9.47715  27
  -7  -2   0 152.838 9.06490  22
  -7   2   0 191.104 11.7183  22
  -7   2   0 145.918 11.5850  21
  -7  -2   0 157.936 11.5226  21
   7   2   0 141.868 8.54603  10
   7   2   1 202.956 8.94047  10
   7   2  -1 196.754 14.8872  16
   7  -2  -1 138.130 12.7276  16
   7   2  -1 213.072 14.6841  15
   7   2   1 191.671 11.5839  15
  -7  -2  -1 179.601 13.5204   8
  -7   2  -1 208.057 12.0826  30
  -7  -2  -1 193.340 12.7204  30
   7   2   1 184.948 12.2106  27
  -7  -2  -1 190.474 13.2030   4
   7   2  -1 209.495 11.1228  24
  -7   2   1 177.916 12.8281  22
  -7  -2  -1 188.343 10.3561  22
  -7   2  -1 168.858 11.7866  22
  -7   2  -1 176.075 13.0668  21
  -7  -2  -1 211.471 13.4892  21
  -7  -2   1 194.222 12.5853  20
  -7   2   1 184.551 13.8898  20
   7  -2   2 98.4252 10.7969   1
   7   2  -2 118.091 13.1500  16
   7  -2  -2 129.836 12.6805  16
   7   2  -2 112.504 12.1729  15
  -7   2  -2 108.068 7.65342  14
   7   2  -2 92.1756 12.4270  32
  -7  -2   2 156.310 12.6208   8
  -7   2  -2 116.608 9.85960  30
   7  -2   2 134.589 12.2068  27
   7   2   2 127.078 11.9900  27
   7   2  -2 138.578 8.31675  25
   7   2  -2 116.204 10.3381  24
  -7  -2  -2 124.972 11.6025  21
   7   2  -2 124.792 6.80611   5
  -7   2   2 168.642 13.9846  20
   7  -2   3 131.713 13.2300   1
   7   2  -3 116.546 13.5780  16
   7  -2  -3 126.786 14.2890  16
   7  -2  -3 127.561 13.1900  15
  -7   2  -3 120.505 9.55417  14
   7   2  -3 105.726 13.4603  32
   7  -2  -3 115.452 13.9871  32
  -7  -2   3 141.064 12.2718   8
  -7  -2   3 155.894 15.3175  29
  -7   2   3 125.984 13.5735  29
   7   2   3 112.487 12.9128  27
   7  -2   3 110.856 12.8874  27
   7  -2  -3 125.255 11.2401  25
   7   2  -3 86.9733 11.1657  24
   7   2   4 45.1756 11.5550   5
   7  -2  -4 57.4570 12.0831  15
   7   2  -4 61.6334 11.9666  32
   7  -2  -4 65.8404 12.3614  32
  -7   2  -4 69.4438 10.1888  14
  -7   2   4 72.0867 13.2084  29
  -7   2  -4 62.7723 9.30076   7
   7  -2  -4 60.2042 10.9038  25
   7   2  -4 68.1647 11.8253  24
   7  -2  -4 68.5202 12.5916  24
  -7  -2   4 60.3419 9.91138  23
   7  -2   5 62.1048 12.0387   5
   7   2   5 36.1495 11.2067   5
  -7   2   5 59.1190 13.1728  29
  -7  -2  -5 35.3148 11.4009   7
   7  -2  -5 41.4336 11.1422  25
  -7   2  -5 46.8512 10.1538   7
  -7  -2   5 95.1187 16.4967   3
  -7   2   5 36.6681 15.1362   3
   7   2  -5 36.1171 11.9576  24
   7  -2  -5 44.9710 12.1291  24
   7   3   0 386.230 21.2674  16
   7   3   0 400.313 19.8200  15
  -7  -3   0 396.306 21.8381   8
  -7  -3   0 421.992 20.7486   4
  -7   3   0 410.074 20.8342   4
   7   3   0 420.096 17.5668  27
  -7  -3   0 400.166 16.5582  22
  -7   3   0 400.893 19.8690  22
  -7  -3   0 398.074 19.8062  21
   7   3   0 400.143 16.9944  10
   7   3   1 1027.21 35.5578  10
   7   3  -1 1092.98 43.5783  16
   7   3  -1 967.519 41.3241  15
   7   3   1 1025.25 37.7224  15
   7   3  -1 973.173 43.2476  32
  -7  -3  -1 1022.72 41.7984   8
  -7   3  -1 1045.70 38.5267  30
  -7  -3  -1 1068.25 40.4318  30
   7   3   1 1006.34 38.9387  27
  -7  -3  -1 985.705 40.5377   4
  -7   3  -1 970.734 40.6466   4
   7   3  -1 1011.66 37.2031  24
  -7   3   1 1048.39 40.5618  22
  -7  -3  -1 1028.08 36.1557  22
  -7   3  -1 1003.76 39.9255  22
  -7  -3  -1 1013.35 40.2276  21
   7   3  -1 1055.64 37.2676   5
  -7  -3   1 1040.53 39.3408  20
  -7   3   1 1033.79 42.0756  20
   7  -3  -2 306.571 19.8137  16
   7   3  -2 383.863 21.3668  15
  -7  -3   2 315.874 19.0337   8
  -7  -3  -2 345.391 18.4022   8
  -7   3  -2 315.754 16.3820  30
   7   3   2 300.349 18.3613  27
   7   3  -2 337.694 17.6121  24
  -7  -3  -2 364.686 19.4723  21
  -7   3   2 316.519 19.9398  20
   7   3   2 364.039 19.7232   1
   7  -3   2 320.974 19.0498   1
   7   3  -3 668.683 33.6775  16
   7  -3  -3 730.243 34.4726  16
   7  -3  -3 625.790 32.9017  15
   7   3  -3 677.722 34.2563  32
  -7   3  -3 703.729 28.0700  14
  -7  -3   3 668.225 30.4439   8
  -7  -3   3 759.983 35.0945  29
  -7   3   3 687.555 33.7639  29
   7   3   3 687.817 32.1270   1
   7  -3   3 654.800 31.7015   1
   7  -3   3 779.921 33.6935  27
   7  -3  -3 645.707 30.0250  25
   7   3  -3 728.077 31.7836  24
  -7   3  -3 701.602 32.3566  21
   7   3   3 654.582 32.1046   5
   7   3   4 184.373 16.2539   5
   7  -3  -4 157.279 16.0555  15
  -7   3  -4 201.622 14.0267  14
   7  -3  -4 166.970 16.3080  32
  -7  -3   4 171.917 17.9095  29
  -7   3   4 171.277 17.1679  29
  -7   3  -4 180.482 12.7783   7
   7  -3  -4 176.616 14.3866  25
   7   3  -4 181.852 16.4069  24
  -7  -3   4 178.077 14.8913  23
  -7   3  -4 216.631 17.8321  21
  -7  -3   5 399.443 26.4583   3
  -7   3   5 371.772 25.6827   3
   7  -3  -5 359.841 22.2689  32
  -7   3   5 371.008 23.2505  29
   7   3  -5 346.411 21.4959  28
   7  -3   5 376.480 23.6752  27
  -7  -3  -5 345.044 22.1328   7
   7  -3  -5 356.598 21.2159  25
   7   3  -5 381.431 23.5526  24
   7  -3  -5 373.075 23.7393  24
  -7   3  -5 366.311 24.4350  21
   7  -3   5 347.911 21.0603   5
   7   3   5 317.232 21.6685   5
   7   4   0 663.936 30.1375  16
   7   4   0 634.607 27.6316  15
   7   4   0 666.610 30.5254  32
  -7  -4   0 675.915 30.8005   8
  -7  -4   0 659.478 29.0516   4
  -7   4   0 671.757 29.2250   4
  -7   4   0 588.456 27.9124  22
  -7  -4   0 680.694 28.1619  21
   7   4   0 632.335 26.8990   5
   7   4   0 675.039 25.4367  10
   7   4   1 1350.26 44.9947  10
   7   4  -1 1310.45 52.2859  16
   7   4   1 1235.04 49.2414  16
   7   4  -1 1306.90 50.6751  15
   7   4  -1 1282.64 52.6184  32
   7   4   1 1317.67 49.6737  32
  -7  -4  -1 1310.98 51.1831   8
  -7   4  -1 1305.81 46.8974  30
  -7  -4  -1 1317.64 49.8776   4
  -7   4  -1 1329.38 50.2530   4
   7   4  -1 1298.64 46.0146  24
  -7   4   1 1280.80 49.8210  22
  -7   4  -1 1218.17 49.2857  22
  -7  -4  -1 1231.84 48.8336  21
   7   4  -1 1363.01 46.2586   5
  -7  -4   1 1320.71 47.6992  20
  -7   4   1 1315.28 51.5301  20
   7  -4  -2 529.228 27.3846  16
   7   4   2 468.062 23.0427  16
   7   4   2 540.500 22.7351  32
  -7  -4   2 513.012 25.9246   8
  -7  -4  -2 573.483 25.4719   8
  -7   4  -2 556.188 22.8491  30
  -7  -4   2 527.789 27.9113  29
   7   4  -2 520.394 23.8650  24
  -7   4  -2 524.234 25.7281  21
  -7  -4  -2 551.026 25.8557  21
  -7   4   2 551.366 27.8902  20
   7   4   2 556.109 25.8909   1
   7  -4   2 497.276 25.2730   1
   7  -4  -3 863.492 40.4521  16
   7  -4  -3 878.217 40.5885  15
  -7   4  -3 898.138 35.0511  14
   7   4  -3 907.530 41.5309  32
  -7  -4   3 930.110 37.6836   8
  -7  -4   3 868.844 40.6391  29
  -7   4   3 855.502 39.9193  29
   7  -4   3 862.931 39.3143  27
   7   4   3 908.149 39.0523   1
   7  -4   3 949.793 39.3144   1
   7   4  -3 920.532 38.2504  24
  -7   4  -3 925.773 39.2196  21
   7   4   3 890.210 39.3178   5
   7  -4  -4 342.047 21.9709  16
   7  -4  -4 302.748 21.7074  15
  -7   4  -4 302.736 18.0544  14
   7  -4  -4 318.547 21.8600  32
  -7  -4   4 366.838 23.4244  29
  -7   4   4 308.619 21.7164  29
  -7   4  -4 316.711 16.8320   7
   7  -4  -4 306.336 19.8523  25
   7   4  -4 332.025 21.1412  24
  -7  -4   4 324.941 20.0127  23
  -7   4  -4 283.608 21.0778  21
   7   4   4 326.537 21.4199   5
  -7  -4   5 546.242 30.8014   3
  -7   4   5 496.503 30.1830   3
  -7   4   5 478.383 27.0778  29
   7   4  -5 483.860 25.3453  28
   7  -4   5 511.026 28.2597  27
  -7  -4  -5 540.670 27.4559   7
   7  -4  -5 495.658 26.4738  25
   7  -4  -5 463.308 27.8576  24
  -7  -4   5 532.915 25.9424  23
  -7   4  -5 589.354 30.3321  21
   7  -4   5 531.131 26.3567   5
   7   4   5 530.922 26.9132   5
   7   5   0 115.486 11.6035  16
   7   5   0 113.009 11.5174  32
  -7  -5   0 139.537 10.8109  30
  -7  -5   0 115.092 11.7303   8
  -7  -5   0 126.530 11.0953   4
   7   5   0 124.338 6.45683  13
  -7   5   0 122.818 11.1979   4
  -7   5   0 129.891 11.5743  22
  -7  -5   0 107.560 9.52088  21
   7   5   0 110.515 9.61158   5
  -7  -5   0 126.538 8.73722  20
   7   5   0 117.514 8.61208  10
   7   5   1 248.419 11.7443  10
   7   5  -1 225.641 16.8711  16
   7   5   1 227.896 14.8615  16
   7  -5  -1 252.606 12.3606  33
   7   5  -1 206.451 16.4696  32
   7   5   1 222.675 14.4825  32
  -7  -5  -1 247.602 16.5013   8
  -7   5  -1 231.738 12.5949  30
  -7  -5  -1 219.945 14.6185   4
  -7   5  -1 253.954 15.6795   4
  -7   5   1 216.330 15.2081  22
  -7   5  -1 220.529 15.0453  22
  -7   5  -1 233.786 15.6467  21
  -7  -5  -1 238.115 14.6587  21
   7   5   1 238.103 15.1462   5
  -7  -5   1 262.527 13.3502  20
  -7   5   1 260.004 17.0079  20
   7   5  -1 225.693 11.9795   5
   7   5  -2 110.554 12.9826  16
   7   5   2 78.7734 8.68788  16
   7  -5  -2 77.6046 10.9747  16
   7   5   2 99.0903 10.9606   1
  -7   5  -2 105.812 8.52327  30
   7  -5   2 115.850 11.3920   1
  -7  -5   2 85.1114 11.1071   8
  -7  -5   2 107.113 12.7901  29
  -7  -5  -2 72.5571 9.99194   8
   7  -5   2 85.5827 9.86614  26
   7   5  -2 116.050 10.3600  24
  -7   5  -2 73.7442 9.96463  21
  -7  -5  -2 79.6173 10.1818  21
  -7   5   2 113.138 13.0576  20
   7  -5  -3 142.567 15.2934  16
   7  -5  -3 171.919 16.1282  15
  -7   5  -3 170.245 12.2781  14
   7   5  -3 166.488 16.4261  32
  -7  -5   3 156.911 13.7836   8
   7  -5  -3 156.044 10.8419  14
  -7  -5   3 161.451 15.6696  29
  -7   5   3 172.074 15.6169  29
   7  -5   3 155.650 15.1061  27
   7  -5   3 174.476 12.6028  26
   7   5   3 172.050 15.0022   1
   7  -5   3 177.135 15.0195   1
   7   5  -3 181.307 14.1539  24
  -7   5  -3 171.373 15.2109  21
   7   5   3 193.584 10.8515  11
   7   5   3 208.755 16.0370   5
   7  -5  -4 50.7031 11.8550  16
   7   5   4 78.4548 12.8933   5
   7  -5  -4 79.9245 13.4186  15
   7  -5  -4 68.8245 13.0221  32
  -7   5  -4 74.5531 10.9992  14
  -7  -5   4 63.5522 13.6124  29
  -7   5   4 66.9720 12.4376  29
   7   5  -4 76.6563 10.5379  28
  -7  -5   4 61.4772 9.29045   8
   7  -5  -4 56.7247 11.5373  25
   7   5  -4 60.7954 12.0141  24
  -7  -5   4 54.2005 11.5477  23
  -7   5  -4 87.7629 13.0316  21
   7   5   5 96.1526 14.4068   5
  -7   5  -5 96.9025 12.9732  14
  -7   5   5 97.0217 13.1970  29
   7  -5   5 122.848 15.7973  27
  -7  -5  -5 110.395 14.5691   7
  -7  -5   5 101.972 17.1946   3
  -7   5   5 82.1538 15.2098   3
   7  -5  -5 95.0555 13.4228  25
   7  -5  -5 101.033 14.7630  24
  -7  -5   5 120.620 13.3254  23
  -7   5  -5 97.6646 15.0246  21
   7   6   0 300.979 18.2136  16
   7  -6   0 275.765 12.2606  33
   7   6   0 277.618 17.5802  32
  -7  -6   0 282.468 18.4008   8
  -7  -6   0 266.893 16.2942  30
  -7  -6   0 281.408 16.8836   4
  -7   6   0 258.922 16.5277   4
   7   6   0 296.691 12.1632  13
  -7   6   0 306.633 17.6920  22
  -7  -6   0 281.557 15.4698  21
   7   6   0 295.167 15.6643   5
   7   6   0 302.387 14.6189  10
   7   6  -1 264.623 18.0469  16
   7   6   1 242.190 15.2657  16
   7  -6  -1 258.879 13.1211  33
   7   6  -1 258.106 18.0944  32
   7   6   1 272.836 15.3503  32
  -7  -6  -1 251.292 17.4507   8
  -7  -6  -1 228.801 15.1469  30
  -7  -6  -1 237.850 15.6017   4
  -7   6  -1 250.240 15.8310   4
  -7   6   1 261.964 16.7746  22
  -7   6  -1 248.284 16.7498  22
  -7   6  -1 286.503 16.9676  21
  -7  -6  -1 251.168 14.8288  21
   7   6   1 267.100 16.0472   5
  -7   6   1 263.623 17.7943  20
   7   6  -1 223.691 12.5348   5
   7   6   2 232.728 16.1788   1
   7  -6   2 223.790 15.7329   1
   7   6   2 240.477 13.7486  16
   7  -6  -2 232.668 17.3638  16
   7  -6  -2 228.466 14.5832  33
   7   6  -2 242.311 18.1982  32
  -7  -6   2 233.557 16.5917   8
  -7  -6  -2 243.274 16.2071   8
  -7   6  -2 217.306 12.1905  30
  -7  -6   2 290.619 19.0136  29
   7  -6   2 250.998 16.0850  26
  -7   6   2 215.398 16.3287  22
   7  -6  -2 247.503 12.2687   6
  -7   6  -2 244.705 16.2628  21
  -7  -6  -2 236.866 15.7137  21
  -7   6   2 279.956 18.9352  20
   7  -6  -3 184.110 16.3063  16
   7   6   3 136.379 14.5689   5
   7  -6  -3 163.370 15.6506  15
  -7   6  -3 180.893 12.8632  14
  -7  -6   3 178.020 14.2987   8
   7  -6  -3 148.976 11.3507  14
  -7   6  -3 161.508 11.0738  30
  -7  -6   3 160.609 16.0239  29
  -7   6   3 164.464 15.3029  29
   7  -6   3 171.192 13.2346  26
  -7   6  -3 188.738 15.5405  21
   7   6   3 183.094 11.1113  11
   7  -6  -4 108.442 13.8673  16
   7   6   4 129.144 14.8467   5
   7  -6  -4 127.296 14.9832  15
   7  -6  -4 123.207 15.2417  32
  -7   6  -4 138.586 13.3188  14
  -7  -6   4 152.556 16.7147  29
  -7   6   4 153.636 14.7642  29
  -7  -6   4 130.586 12.3380   8
   7  -6   4 132.122 15.3392  27
   7  -6  -4 93.4107 12.9684  25
  -7  -6   4 132.783 14.2938  23
  -7   6  -4 103.316 13.8432  21
   7   6   5 116.794 14.7174   5
  -7   6  -5 80.3962 13.2695  14
  -7   6   5 97.0037 13.6351  29
   7  -6   5 82.4553 13.9403  27
  -7  -6   5 61.6675 14.2585   3
  -7   6   5 113.826 15.7493   3
  -7  -6  -5 106.368 14.8626   7
   7  -6  -5 53.2577 12.3056  25
  -7  -6   5 98.6311 12.9009  23
  -7   6  -5 92.0222 14.0813  21
   7   7   0 1480.58 56.1519  16
   7  -7   0 1494.34 50.8049  33
   7   7   0 1462.06 56.3321  32
  -7  -7   0 1447.57 57.9556   8
   7  -7   0 1463.91 57.7034  31
  -7  -7   0 1396.57 55.3539  30
  -7  -7   0 1519.92 55.8874   4
  -7   7   0 1452.22 55.5840   4
   7   7   0 1520.98 50.6340  13
  -7   7   0 1499.37 57.0704  22
  -7  -7   0 1554.20 53.9062  21
   7   7   0 1420.41 53.7459   5
   7   7   0 1473.41 52.7970  10
   7   7  -1 1177.18 45.6932  16
   7   7   1 1101.50 41.9192  16
   7  -7  -1 1086.92 40.0435  33
   7   7   1 1098.91 41.5572  32
   7   7  -1 1013.38 44.8365  32
   7  -7  -1 1049.46 45.8799  31
  -7  -7  -1 1032.74 44.9635   8
  -7  -7  -1 1086.59 42.9919  30
  -7  -7   1 1105.63 44.7633  29
  -7  -7  -1 991.180 42.0288   4
  -7   7  -1 1100.15 42.9409   4
   7  -7   1 1091.21 44.3989  26
  -7   7   1 1046.40 44.0400  22
  -7   7  -1 1107.51 44.7846  22
  -7   7  -1 1139.20 43.9318  21
  -7  -7  -1 1052.38 41.2437  21
  -7   7   1 1146.65 46.2436  20
   7   7   1 1060.32 42.7958   5
   7   7  -1 1052.83 39.0917   5
   7   7  -1 1079.23 41.0950  10
   7  -7  -2 1212.14 46.1025  33
   7  -7  -2 1175.80 49.4261  16
   7   7   2 1201.65 47.4608   1
   7  -7   2 1149.27 46.8973   1
   7   7  -2 1195.27 51.1086  32
  -7  -7   2 1125.60 48.1732   8
  -7  -7  -2 1249.98 48.2287   8
  -7  -7   2 1218.46 50.0297  29
   7  -7   2 1256.60 48.2501  26
  -7   7   2 1283.40 50.1139  22
   7  -7  -2 1208.56 43.3845   6
  -7   7  -2 1242.26 48.1819  21
  -7  -7  -2 1260.34 47.1827  21
  -7   7   2 1196.71 50.8618  20
   7   7   2 1122.70 48.1364   5
   7  -7  -3 731.511 35.5970  16
   7  -7  -3 670.013 35.3489  15
  -7  -7   3 775.717 34.0392   8
  -7  -7   3 697.241 35.7615  29
  -7   7   3 691.610 34.3327  29
   7  -7   3 783.614 33.3960  26
  -7   7  -3 783.590 34.9302  21
   7   7   3 811.877 30.3972  11
   7   7   3 844.302 36.6578   5
   7  -7  -4 833.834 35.8100  16
   7  -7  -4 666.598 36.0286  15
  -7   7  -4 769.294 33.7948  14
[truncated: 90,938 more chars]
