# Supplementary material for: Redetermination of the crystal structure of yttrium chromium tetra­boride, YCrB4, from single-crystal X-ray diffraction data
Source: Acta Crystallogr E Crystallogr Commun. 2023 Oct 26;79(Pt 11):1072–5. doi: 10.1107/S2056989023008952 (PMC10626947; doi:10.1107/S2056989023008952)
Supplement: Supplementary file 2 [file e-79-01072-Isup2.hkl]

data_I                                                                          
_shelx_title ' yCrB4_01 in Pbam'                                                
_shelx_refln_list_code          4                                               
_shelx_F_calc_maximum      188.34                                               
_exptl_crystal_F_000       332.00                                               
_reflns_d_resolution_high  0.5039                                               
                                                                                
loop_                                                                           
 _space_group_symop_operation_xyz                                               
 'x, y, z'                                                                      
 '-x, -y, z'                                                                    
 '-x+1/2, y+1/2, -z'                                                            
 'x+1/2, -y+1/2, -z'                                                            
 '-x, -y, -z'                                                                   
 'x, y, -z'                                                                     
 'x-1/2, -y-1/2, z'                                                             
 '-x-1/2, y-1/2, z'                                                             
                                                                                
_cell_length_a     5.9425                                                       
_cell_length_b    11.4831                                                       
_cell_length_c     3.4643                                                       
_cell_angle_alpha  90.000                                                       
_cell_angle_beta   90.000                                                       
_cell_angle_gamma  90.000                                                       
                                                                                
_shelx_F_squared_multiplier     1.000                                           
                                                                                
loop_                                                                           
 _refln_index_h                                                                 
 _refln_index_k                                                                 
 _refln_index_l                                                                 
 _refln_F_squared_calc                                                          
 _refln_F_squared_meas                                                          
 _refln_F_squared_sigma                                                         
 _refln_observed_status                                                         
   2   0   0          3.59          5.69         0.86 o                         
   4   0   0      21440.87      21193.37       303.91 o                         
   6   0   0          1.89          7.12         4.22 o                         
   8   0   0       8220.71       8251.70       124.59 o                         
  10   0   0         15.37         42.43        13.69 o                         
   1   1   0         65.95         72.43         2.31 o                         
   2   1   0      14023.67      14172.73       173.47 o                         
   3   1   0         89.16        111.79         2.46 o                         
   4   1   0          3.85          3.32         1.67 o                         
   5   1   0         19.77         27.87         2.55 o                         
   6   1   0       6386.74       6349.89        61.80 o                         
   7   1   0         27.69         24.02         3.42 o                         
   8   1   0          1.97         -2.81         4.26 o                         
   9   1   0         17.00         15.77         6.83 o                         
  10   1   0       1323.68       1299.07        27.03 o                         
  11   1   0         20.47         37.49        10.04 o                         
   0   2   0        125.34        130.14         3.34 o                         
   1   2   0        669.55        703.04        11.94 o                         
   2   2   0          0.81          3.06         0.81 o                         
   3   2   0       1455.06       1537.94        17.98 o                         
   4   2   0        426.93        398.46         5.55 o                         
   5   2   0        489.79        482.81         7.04 o                         
   6   2   0          1.16          2.29         1.97 o                         
   7   2   0        337.23        334.95         7.76 o                         
   8   2   0         41.27         77.14         9.41 o                         
   9   2   0        249.51        241.42        11.78 o                         
  10   2   0          0.43         -6.84         8.33 o                         
  11   2   0        141.78        146.92        11.98 o                         
   1   3   0       5472.41       5572.89        88.51 o                         
   2   3   0       8668.96       7985.70        94.50 o                         
   3   3   0       5500.36       5380.15        50.99 o                         
   4   3   0          2.13          5.80         1.51 o                         
   5   3   0       2802.42       2752.17        28.22 o                         
   6   3   0       2234.59       2232.67        26.30 o                         
   7   3   0        891.84        879.41        13.27 o                         
   8   3   0          0.50         -0.10         5.38 o                         
   9   3   0       1354.10       1321.14        20.02 o                         
  10   3   0       1212.67       1183.52        28.76 o                         
  11   3   0        455.93        476.12        16.44 o                         
   0   4   0      13070.79      12923.43       291.29 o                         
   1   4   0       7267.96       7055.42        75.26 o                         
   2   4   0          0.09          0.96         1.03 o                         
   3   4   0       7123.16       6964.64        68.30 o                         
   4   4   0       6647.36       6644.60        63.43 o                         
   5   4   0       3359.95       3332.83        32.65 o                         
   6   4   0          8.36         12.17         2.91 o                         
   7   4   0       1402.94       1428.25        19.60 o                         
   8   4   0       2392.46       2398.35        31.78 o                         
   9   4   0       1695.63       1658.79        26.37 o                         
  10   4   0          6.79          4.37         8.62 o                         
  11   4   0        741.36        742.12        20.13 o                         
   1   5   0       1408.21       1321.98        13.04 o                         
   2   5   0       5668.46       5796.91        76.25 o                         
   3   5   0       2149.03       2068.39        19.96 o                         
   4   5   0          4.41          6.41         1.53 o                         
   5   5   0        708.36        743.84        11.66 o                         
   6   5   0       2991.42       2964.70        29.99 o                         
   7   5   0        244.80        263.93         6.10 o                         
   8   5   0          0.10          6.78         5.62 o                         
   9   5   0        372.19        386.45        14.70 o                         
  10   5   0        687.39        682.44        24.04 o                         
  11   5   0        258.27        254.73        16.42 o                         
   0   6   0       1008.93       1134.53        28.91 o                         
   1   6   0       2238.04       2226.44        22.60 o                         
   2   6   0          4.34          6.06         1.52 o                         
   3   6   0        858.32        876.64        11.56 o                         
   4   6   0        188.20        186.47         3.97 o                         
   5   6   0       1094.23       1116.42        16.18 o                         
   6   6   0          3.27          2.53         2.91 o                         
   7   6   0        619.36        622.95         9.76 o                         
   8   6   0        185.03        171.16         7.82 o                         
   9   6   0        296.69        338.45        15.10 o                         
  10   6   0          0.39          5.91        10.20 o                         
  11   6   0        109.87        103.49        12.00 o                         
   1   7   0      11159.86      10970.41        85.04 o                         
   2   7   0        121.60        116.03         3.61 o                         
   3   7   0       6755.53       6748.69        61.17 o                         
   4   7   0          1.01          4.36         1.89 o                         
   5   7   0       5138.22       5118.03        50.56 o                         
   6   7   0         38.57         43.11         3.57 o                         
   7   7   0       3197.93       3234.67        33.24 o                         
   8   7   0          0.79         -2.24         5.87 o                         
   9   7   0       2151.19       2178.65        37.24 o                         
  10   7   0         77.05        115.16        10.65 o                         
  11   7   0       1067.70       1137.51        32.00 o                         
   0   8   0        803.59        757.12        16.22 o                         
   1   8   0       7067.41       7051.26        59.37 o                         
   2   8   0          0.58          2.19         1.42 o                         
   3   8   0       6217.18       6200.72        56.50 o                         
   4   8   0          8.33         10.23         1.98 o                         
   5   8   0       3661.41       3606.41        40.31 o                         
   6   8   0          0.07          1.59         3.24 o                         
   7   8   0       3097.84       3095.55        33.60 o                         
   8   8   0         72.62         96.05         8.43 o                         
   9   8   0       1291.51       1349.51        28.82 o                         
  10   8   0          6.57         12.11        12.64 o                         
  11   8   0       1208.27       1212.47        30.39 o                         
   1   9   0        728.32        732.00         8.87 o                         
   2   9   0        133.57        133.46         3.20 o                         
   3   9   0        815.45        792.09         9.27 o                         
   4   9   0          1.10          2.62         2.18 o                         
   5   9   0        328.42        338.74         6.42 o                         
   6   9   0         75.41         94.18         4.95 o                         
   7   9   0        261.81        259.15        10.93 o                         
   8   9   0          0.54         19.85         7.78 o                         
   9   9   0        183.21        203.93        16.36 o                         
  10   9   0         64.86         73.69        15.18 o                         
   0  10   0       3440.22       3381.88        36.35 o                         
   1  10   0        774.98        787.57        10.05 o                         
   2  10   0          1.59          5.41         1.87 o                         
   3  10   0        305.23        316.58         5.15 o                         
   4  10   0       3895.14       3833.90        36.69 o                         
   5  10   0        228.46        236.92         6.69 o                         
   6  10   0          9.65         14.85         4.49 o                         
   7  10   0        409.40        413.77        10.87 o                         
   8  10   0       1289.36       1252.88        29.14 o                         
   9  10   0         71.28         68.09        11.48 o                         
  10  10   0          1.73         -8.06        13.07 o                         
   1  11   0       2566.79       2575.46        26.40 o                         
   2  11   0       7481.45       7495.21        75.15 o                         
   3  11   0       1387.20       1408.44        15.30 o                         
   4  11   0          0.98          6.42         2.99 o                         
   5  11   0       1426.45       1446.88        19.96 o                         
   6  11   0       3668.27       3607.99        46.88 o                         
   7  11   0       1402.14       1424.95        36.92 o                         
   8  11   0          5.88          8.99         9.18 o                         
   9  11   0        488.10        490.53        19.04 o                         
  10  11   0       1864.75       1861.48        51.96 o                         
   0  12   0       2724.48       2697.34        34.08 o                         
   1  12   0       2148.89       2130.75        24.96 o                         
   2  12   0          7.64          9.55         2.95 o                         
   3  12   0       1090.86       1101.26        13.65 o                         
   4  12   0       2044.96       2042.76        22.72 o                         
   5  12   0       1166.16       1158.73        16.40 o                         
   6  12   0          2.09          4.53         5.76 o                         
   7  12   0       1010.77        993.57        21.59 o                         
   8  12   0       1082.51       1108.30        26.46 o                         
   9  12   0        309.00        318.17        24.85 o                         
  10  12   0          1.01         -3.89        27.03 o                         
   1  13   0        528.72        517.72         8.61 o                         
   2  13   0         20.85         19.95         3.71 o                         
   3  13   0        112.50        113.75         5.29 o                         
   4  13   0         10.92         16.52         4.10 o                         
   5  13   0        263.71        261.14        11.42 o                         
   6  13   0          7.38         13.18         7.11 o                         
   7  13   0        180.89        195.23        12.15 o                         
   8  13   0          0.07         -9.32        11.15 o                         
   9  13   0         80.51         95.67        17.20 o                         
   0  14   0       2767.26       2709.64        41.04 o                         
   1  14   0         51.96         49.52         3.64 o                         
   2  14   0          9.03         15.67         4.44 o                         
   3  14   0         22.82         37.45         6.67 o                         
   4  14   0       3137.60       3170.34        35.69 o                         
   5  14   0         46.22         53.14         5.99 o                         
   6  14   0          3.58         18.43         7.84 o                         
   7  14   0         29.78         28.15        11.52 o                         
   8  14   0       1438.89       1474.23        33.39 o                         
   9  14   0         20.73         25.57        16.62 o                         
   1  15   0        165.86        164.08         7.24 o                         
   2  15   0       7776.54       7635.21        86.56 o                         
   3  15   0         56.11         77.14         6.28 o                         
   4  15   0          1.81          5.15         5.29 o                         
   5  15   0         23.03         22.93         8.94 o                         
   6  15   0       3885.18       3871.34        63.24 o                         
   7  15   0        101.13        115.58         9.67 o                         
   8  15   0         20.63          6.53        12.49 o                         
   0  16   0       2241.26       2252.48        53.29 o                         
   1  16   0         18.50         31.04         5.10 o                         
   2  16   0          0.27         -2.63         5.22 o                         
   3  16   0         46.83         59.11         6.11 o                         
   4  16   0       2956.35       2997.85        41.42 o                         
   5  16   0         45.33         45.60         8.16 o                         
   6  16   0          0.07          1.76         9.41 o                         
   7  16   0         72.39         96.63        10.90 o                         
   8  16   0       1166.53       1195.58        39.50 o                         
   1  17   0        368.68        368.17        13.49 o                         
   2  17   0         36.76         63.84         7.88 o                         
   3  17   0        304.55        298.53         9.01 o                         
   4  17   0          0.59          5.06         6.96 o                         
   5  17   0        308.32        321.68        16.79 o                         
   6  17   0        158.56        170.34        12.00 o                         
   7  17   0        217.55        204.07        13.40 o                         
   0  18   0       1773.75       1824.90        40.13 o                         
   1  18   0       1484.60       1445.41        21.27 o                         
   2  18   0          4.01          7.31         7.34 o                         
   3  18   0        984.42       1005.79        20.63 o                         
   4  18   0        895.98        936.62        25.85 o                         
   5  18   0        766.74        808.18        37.26 o                         
   6  18   0          3.31          7.17         9.86 o                         
   7  18   0        812.75        808.15        21.51 o                         
   1  19   0       1143.38       1168.01        52.73 o                         
   2  19   0        920.95        922.39        23.11 o                         
   3  19   0        712.53        700.98        17.51 o                         
   4  19   0          0.95         10.80         8.76 o                         
   5  19   0        883.77        918.92        49.07 o                         
   6  19   0        739.66        753.89        34.55 o                         
   0  20   0        463.20        437.71        21.49 o                         
   1  20   0        323.28        340.39        15.13 o                         
   2  20   0         14.98          8.25        10.39 o                         
   3  20   0        107.74        115.85        10.57 o                         
   4  20   0        327.84        318.45        17.98 o                         
   5  20   0        220.98        224.89        13.91 o                         
   1  21   0        131.96        121.97        13.42 o                         
   2  21   0        151.04        143.32        13.90 o                         
   3  21   0        289.90        287.01        15.98 o                         
   4  21   0          8.32          7.23        11.75 o                         
   0  22   0         23.62         16.67        19.16 o                         
   1  22   0       1427.45       1458.11        44.94 o                         
   2  22   0          1.52          2.57        12.23 o                         
   3  22   0       1485.50       1587.22        43.31 o                         
   0   0   1      22383.00      22906.77       337.21 o                         
   2   0   1          1.37          5.87         1.99 o                         
   4   0   1      17652.37      17458.64       185.36 o                         
   6   0   1         12.90         13.99         3.19 o                         
   8   0   1       5122.03       5123.64        60.35 o                         
  10   0   1          1.41         10.14         9.19 o                         
   1   1   1         34.34         49.55         1.42 o                         
   2   1   1      17273.60      17716.22       125.98 o                         
   3   1   1         46.72         49.31         1.51 o                         
   4   1   1          0.86          2.90         1.09 o                         
   5   1   1         53.63         61.22         2.69 o                         
   6   1   1       4220.73       4179.19        34.11 o                         
   7   1   1         18.96         22.26         2.40 o                         
   8   1   1          3.74          5.14         3.55 o                         
   9   1   1         23.04         25.48         4.66 o                         
  10   1   1       2467.50       2443.01        30.10 o                         
  11   1   1         34.33         38.70         7.80 o                         
   0   2   1         10.31         23.93         3.22 o                         
   1   2   1       1373.52       1465.90        13.52 o                         
   2   2   1          1.20          2.69         0.68 o                         
   3   2   1        357.30        382.21         4.07 o                         
   4   2   1        306.95        295.58         4.43 o                         
   5   2   1        579.21        595.59         6.83 o                         
   6   2   1          0.25          2.03         2.02 o                         
   7   2   1        413.74        416.48         6.80 o                         
   8   2   1         39.25         41.69         3.81 o                         
   9   2   1        144.24        160.56         6.04 o                         
  10   2   1          1.72         10.01         6.98 o                         
  11   2   1         65.54         63.98         8.05 o                         
   1   3   1       7008.88       7103.72        61.07 o                         
   2   3   1      10941.49      10786.72        75.88 o                         
   3   3   1       3087.97       3065.61        24.35 o                         
   4   3   1          2.33          4.07         1.36 o                         
   5   3   1       2503.00       2511.42        22.19 o                         
   6   3   1       4340.65       4388.12        40.81 o                         
   7   3   1       2255.60       2235.41        19.82 o                         
   8   3   1          7.77         10.83         3.65 o                         
   9   3   1        671.99        684.65         9.94 o                         
  10   3   1       1309.22       1313.60        17.35 o                         
  11   3   1        504.48        482.97        12.80 o                         
   0   4   1      16047.95      16187.62       194.40 o                         
   1   4   1       8985.75       9133.76        75.73 o                         
   2   4   1          3.94          5.46         1.00 o                         
   3   4   1       4478.75       4452.07        38.01 o                         
   4   4   1       8167.26       8147.43        64.78 o                         
   5   4   1       2964.61       2994.63        24.04 o                         
   6   4   1          0.32          1.16         2.30 o                         
   7   4   1       2869.28       2847.47        26.05 o                         
   8   4   1       3107.16       3071.91        30.61 o                         
   9   4   1        718.69        739.03        11.69 o                         
  10   4   1          0.78          2.23         5.93 o                         
  11   4   1        917.88        927.91        17.90 o                         
   1   5   1       1855.86       1811.21        15.14 o                         
   2   5   1       2317.61       2387.09        18.74 o                         
   3   5   1        399.40        418.43         4.50 o                         
   4   5   1          0.93          3.02         1.43 o                         
   5   5   1        613.65        623.35         6.72 o                         
   6   5   1        897.39        896.18         9.16 o                         
   7   5   1        511.32        514.93         7.38 o                         
   8   5   1          1.64          3.78         4.47 o                         
   9   5   1        195.68        193.51         6.60 o                         
  10   5   1        456.93        477.18        11.95 o                         
  11   5   1         97.79         92.67         8.54 o                         
   0   6   1        108.65        131.17         3.75 o                         
   1   6   1       1322.07       1328.87        11.57 o                         
   2   6   1          2.69          3.74         1.20 o                         
   3   6   1       1890.44       1885.01        16.54 o                         
   4   6   1        519.38        533.80         5.45 o                         
   5   6   1        590.19        586.37         6.97 o                         
   6   6   1          1.67          3.34         2.40 o                         
   7   6   1        542.58        551.28         8.55 o                         
   8   6   1        134.37        138.48         5.63 o                         
   9   6   1        306.10        340.45         9.56 o                         
  10   6   1          0.07          1.37         5.53 o                         
  11   6   1        338.45        334.18        14.77 o                         
   1   7   1       7440.98       7386.54        52.42 o                         
   2   7   1        563.98        547.07         5.79 o                         
   3   7   1       6607.13       6669.47        61.22 o                         
   4   7   1          2.82          4.93         1.65 o                         
   5   7   1       4375.42       4361.71        38.87 o                         
   6   7   1         50.09         49.43         2.99 o                         
   7   7   1       2372.75       2362.16        21.06 o                         
   8   7   1          0.00         -1.60         4.23 o                         
   9   7   1       1848.39       1764.26        20.10 o                         
  10   7   1        140.31        133.23         9.24 o                         
  11   7   1       1016.98       1032.73        19.70 o                         
   0   8   1         99.16        100.31         3.20 o                         
   1   8   1       7479.76       7430.95        55.74 o                         
   2   8   1          0.75          6.84         2.00 o                         
   3   8   1       5529.75       5610.66        48.35 o                         
   4   8   1        103.34        116.12         3.57 o                         
   5   8   1       3948.66       3955.73        37.17 o                         
   6   8   1          0.35          5.89         2.74 o                         
   7   8   1       2400.70       2335.88        21.43 o                         
   8   8   1          5.28         10.02         4.62 o                         
   9   8   1       1803.40       1814.60        22.73 o                         
  10   8   1          6.90          7.85         6.68 o                         
   1   9   1       1065.83       1087.05        10.45 o                         
   2   9   1        379.00        384.28         6.71 o                         
   3   9   1        645.76        654.31         7.61 o                         
   4   9   1          0.53          1.63         2.19 o                         
   5   9   1        806.48        779.53         8.91 o                         
   6   9   1        601.58        589.05        10.62 o                         
   7   9   1        434.21        431.14         7.18 o                         
   8   9   1          0.27          7.52         4.90 o                         
   9   9   1        247.60        245.69         8.79 o                         
  10   9   1         49.54         52.30         8.14 o                         
   0  10   1       3196.00       3170.86        39.01 o                         
   1  10   1        590.95        593.58         6.51 o                         
   2  10   1          3.25          5.30         2.12 o                         
   3  10   1        928.28        966.55        11.70 o                         
   4  10   1       1299.92       1287.03        13.65 o                         
   5  10   1        526.92        544.71         7.35 o                         
   6  10   1          3.14          4.27         3.29 o                         
   7  10   1        240.05        247.20         5.60 o                         
   8  10   1        815.20        833.82        14.10 o                         
   9  10   1        350.53        370.19        13.45 o                         
  10  10   1          0.15         -6.58         9.26 o                         
   1  11   1       2158.90       2127.93        21.70 o                         
   2  11   1       5428.35       5375.48        44.13 o                         
   3  11   1       2443.76       2406.13        23.07 o                         
   4  11   1          0.45          6.93         2.22 o                         
   5  11   1       1650.61       1636.08        16.22 o                         
   6  11   1       3529.59       3549.59        29.96 o                         
   7  11   1        576.64        599.03         9.00 o                         
   8  11   1         21.30         20.69         5.88 o                         
   9  11   1       1080.88       1110.17        22.56 o                         
  10  11   1       1270.78       1289.03        25.64 o                         
   0  12   1       4766.15       4710.99        56.60 o                         
   1  12   1        837.48        833.98         9.32 o                         
   2  12   1         10.77          8.93         2.56 o                         
   3  12   1       1417.70       1422.05        16.77 o                         
   4  12   1       3451.95       3466.90        29.71 o                         
   5  12   1        639.47        643.12         9.18 o                         
   6  12   1          0.00         -2.05         4.24 o                         
   7  12   1        386.52        379.79         8.01 o                         
   8  12   1       1828.29       1806.63        28.20 o                         
   9  12   1        387.22        374.36        14.19 o                         
   1  13   1        205.79        206.55         4.83 o                         
   2  13   1         12.81         20.70         2.89 o                         
   3  13   1        598.72        590.31         7.95 o                         
   4  13   1         14.85         13.19         3.44 o                         
   5  13   1        183.94        180.23         9.09 o                         
   6  13   1         29.40         37.69         5.93 o                         
   7  13   1         98.38        110.52         6.77 o                         
   8  13   1          0.40          2.78         7.80 o                         
   9  13   1         70.42         77.37        10.45 o                         
   0  14   1       6135.12       6087.31        65.73 o                         
   1  14   1        121.95        124.31         3.52 o                         
   2  14   1          2.99          3.75         3.09 o                         
   3  14   1        227.51        232.58         5.24 o                         
   4  14   1       3480.99       3515.29        31.77 o                         
   5  14   1         63.59         61.16         5.45 o                         
   6  14   1          1.12          9.47         5.47 o                         
   7  14   1         26.92         25.81         6.57 o                         
   8  14   1       2056.29       2030.49        27.92 o                         
   9  14   1         49.20         62.16        10.23 o                         
   1  15   1          4.95          8.02         3.21 o                         
   2  15   1       5358.93       5252.89        44.92 o                         
   3  15   1         49.19         47.10         4.14 o                         
   4  15   1          1.19          2.75         4.42 o                         
   5  15   1         54.28         60.12         5.87 o                         
   6  15   1       4378.36       4316.16        44.78 o                         
   7  15   1          3.94          5.32         6.33 o                         
   8  15   1          1.06          7.30         8.51 o                         
   0  16   1       2893.85       2865.78        43.12 o                         
   1  16   1         12.31         17.73         3.64 o                         
   2  16   1          1.04          9.35         4.33 o                         
   3  16   1         12.09         16.87         4.83 o                         
   4  16   1       1259.92       1271.03        15.93 o                         
   5  16   1          8.64         19.61         5.84 o                         
   6  16   1          2.19          5.08         6.24 o                         
   7  16   1          9.83          7.99         7.05 o                         
   8  16   1        938.67        927.83        19.17 o                         
   1  17   1        193.78        196.22         8.24 o                         
   2  17   1         10.76          9.78         4.66 o                         
   3  17   1        163.89        167.53         6.47 o                         
   4  17   1          0.05          0.65         5.36 o                         
   5  17   1         92.97         89.00         7.78 o                         
   6  17   1         31.44         43.43         8.23 o                         
   7  17   1         49.48         57.99         8.17 o                         
   0  18   1        823.86        813.83        20.54 o                         
   1  18   1        901.57        906.21        13.98 o                         
   2  18   1          0.79         -1.97         5.12 o                         
   3  18   1       1146.35       1134.36        15.22 o                         
   4  18   1       1206.70       1210.45        17.67 o                         
   5  18   1        868.34        875.44        15.45 o                         
   6  18   1         19.36         16.79         7.83 o                         
   7  18   1        491.44        450.47        40.44 o                         
   1  19   1       1425.18       1414.78        21.58 o                         
   2  19   1       1581.10       1563.86        20.46 o                         
   3  19   1       1667.80       1681.78        25.55 o                         
   4  19   1          6.24          6.55         7.05 o                         
   5  19   1       1098.94       1092.43        19.19 o                         
   6  19   1        879.01        888.11        20.73 o                         
   0  20   1        348.51        362.59        14.42 o                         
   1  20   1        110.35        126.85         8.94 o                         
   2  20   1         12.82         10.46         6.82 o                         
   3  20   1        285.54        279.92        10.39 o                         
   4  20   1        282.13        302.22        11.66 o                         
   5  20   1        113.11        113.13        10.46 o                         
   1  21   1        523.46        525.46        12.70 o                         
   2  21   1         68.37         66.10         8.32 o                         
   3  21   1        218.20        212.79        11.65 o                         
   4  21   1          5.05          4.72         8.72 o                         
   0  22   1        189.90        187.42        12.53 o                         
   1  22   1       1084.53       1125.43        17.88 o                         
   2  22   1          2.46          8.45         9.17 o                         
   0   0   2      35471.96      36944.46       479.59 o                         
   2   0   2          1.73          3.73         1.36 o                         
   4   0   2      14574.43      14650.81       143.63 o                         
   6   0   2          1.48          3.24         3.46 o                         
   8   0   2       6863.60       6745.79        78.88 o                         
  10   0   2         13.28         10.26         9.86 o                         
   1   1   2         20.15         26.13         1.29 o                         
   2   1   2       8183.23       8178.59        66.91 o                         
   3   1   2         79.74         83.04         2.10 o                         
   4   1   2          2.70          4.06         1.58 o                         
   5   1   2         17.50         20.53         2.29 o                         
   6   1   2       5037.25       4967.33        47.84 o                         
   7   1   2         23.80         23.22         4.07 o                         
   8   1   2          1.60          5.62         4.01 o                         
   9   1   2         18.01         27.43         5.46 o                         
  10   1   2       1142.60       1113.47        18.63 o                         
  11   1   2         16.15         19.77         8.13 o                         
   0   2   2         29.59         33.95         1.88 o                         
   1   2   2        532.43        578.57         5.02 o                         
   2   2   2          0.27          2.28         0.91 o                         
   3   2   2       1029.57       1057.69         9.61 o                         
   4   2   2        279.28        288.71         4.00 o                         
   5   2   2        407.90        404.07         5.47 o                         
   6   2   2          0.94          0.81         2.36 o                         
   7   2   2        275.84        271.95         8.46 o                         
   8   2   2         39.55         60.81         5.41 o                         
   9   2   2        199.05        194.86         7.72 o                         
  10   2   2          0.32          2.23         6.14 o                         
  11   2   2        115.36        123.46         8.68 o                         
   1   3   2       3272.25       3317.24        24.54 o                         
   2   3   2       4980.60       4980.55        38.04 o                         
   3   3   2       3618.38       3620.39        23.46 o                         
   4   3   2          1.40          3.55         1.92 o                         
   5   3   2       2151.02       2106.24        18.73 o                         
   6   3   2       1731.98       1718.14        18.79 o                         
   7   3   2        727.01        726.89        15.87 o                         
   8   3   2          0.44          5.63         4.99 o                         
   9   3   2       1131.52       1118.90        14.27 o                         
  10   3   2       1070.59       1093.37        19.68 o                         
  11   3   2        391.25        386.11        10.85 o                         
   0   4   2       7640.94       7572.87        82.10 o                         
   1   4   2       4196.64       4174.29        32.28 o                         
   2   4   2          0.03          2.79         1.52 o                         
   3   4   2       4624.96       4609.37        31.11 o                         
   4   4   2       4749.55       4775.91        34.92 o                         
   5   4   2       2534.92       2509.21        21.78 o                         
   6   4   2          6.70         14.31         3.25 o                         
   7   4   2       1152.80       1158.82        15.22 o                         
   8   4   2       2001.67       1984.00        24.50 o                         
   9   4   2       1447.57       1409.83        16.12 o                         
  10   4   2          5.76          7.13         6.19 o                         
  11   4   2        654.10        657.89        13.43 o                         
   1   5   2        799.76        816.00         8.17 o                         
   2   5   2       3861.29       3866.74        30.09 o                         
   3   5   2       1413.70       1413.76        11.29 o                         
   4   5   2          3.53          7.58         1.91 o                         
   5   5   2        528.09        533.35         5.82 o                         
   6   5   2       2434.23       2399.86        22.24 o                         
   7   5   2        205.12        207.08         9.24 o                         
   8   5   2          0.09          3.95         4.57 o                         
   9   5   2        328.45        327.63         8.30 o                         
  10   5   2        566.12        584.50        10.75 o                         
   0   6   2        771.49        798.01        11.88 o                         
   1   6   2       1442.38       1477.77        14.50 o                         
   2   6   2          2.90          4.32         1.67 o                         
   3   6   2        609.68        614.13         6.62 o                         
   4   6   2        179.46        188.81         3.12 o                         
   5   6   2        863.54        863.86         9.04 o                         
   6   6   2          2.68          6.09         3.37 o                         
   7   6   2        508.39        522.39         8.46 o                         
   8   6   2        145.69        162.81         7.43 o                         
   9   6   2        250.18        244.88         7.87 o                         
  10   6   2          0.38          6.32         6.29 o                         
   1   7   2       7414.53       7420.89        63.28 o                         
   2   7   2         80.59         90.59         2.63 o                         
   3   7   2       4873.83       4896.88        41.72 o                         
   4   7   2          0.86         -0.78         1.89 o                         
   5   7   2       4059.55       4060.93        33.67 o                         
   6   7   2         32.03         41.19         3.66 o                         
   7   7   2       2663.31       2639.66        27.14 o                         
   8   7   2          0.73          7.07         5.14 o                         
   9   7   2       1848.32       1824.39        22.35 o                         
  10   7   2         71.49         76.23         6.94 o                         
   0   8   2        528.96        538.98        10.06 o                         
   1   8   2       4924.67       4966.96        46.75 o                         
   2   8   2          0.41          2.53         2.15 o                         
   3   8   2       4642.05       4668.26        40.99 o                         
   4   8   2          6.16         11.49         2.49 o                         
   5   8   2       2927.76       2949.06        26.35 o                         
   6   8   2          0.07         -0.47         4.17 o                         
   7   8   2       2591.66       2515.90        26.21 o                         
   8   8   2         69.23         82.80         5.92 o                         
   9   8   2       1115.08       1150.99        16.46 o                         
  10   8   2          5.67          1.93         6.70 o                         
   1   9   2        548.97        552.01         6.09 o                         
   2   9   2        131.78        143.18         4.88 o                         
   3   9   2        641.17        637.39         9.56 o                         
   4   9   2          0.88         -0.41         3.32 o                         
   5   9   2        265.32        268.55         6.03 o                         
   6   9   2         75.47         90.53         5.46 o                         
   7   9   2        215.67        223.46         5.94 o                         
   8   9   2          0.42         -2.64         5.05 o                         
   9   9   2        153.58        161.91         7.44 o                         
  10   9   2         55.38         64.66         7.00 o                         
   0  10   2       2691.05       2658.49        26.32 o                         
   1  10   2        560.53        567.76         6.09 o                         
   2  10   2          1.26          3.83         2.26 o                         
   3  10   2        226.12        225.52         5.77 o                         
   4  10   2       3160.01       3154.09        33.98 o                         
   5  10   2        189.36        192.79         5.55 o                         
   6  10   2          7.95          8.62         4.21 o                         
   7  10   2        358.77        361.25         6.82 o                         
   8  10   2       1064.98       1050.92        17.94 o                         
   9  10   2         68.58         74.13         6.62 o                         
  10  10   2          1.45          2.56        13.40 o                         
   1  11   2       1978.64       1961.41        16.94 o                         
   2  11   2       5888.92       5888.67        53.59 o                         
   3  11   2       1097.76       1110.02        13.69 o                         
   4  11   2          0.79         15.42         4.15 o                         
   5  11   2       1182.63       1188.20        16.10 o                         
   6  11   2       3074.03       3026.43        30.28 o                         
   7  11   2       1193.58       1207.08        13.51 o                         
   8  11   2          4.81          2.79         6.14 o                         
   9  11   2        431.49        436.22        11.39 o                         
   0  12   2       2120.75       2129.46        25.27 o                         
   1  12   2       1732.07       1746.32        19.65 o                         
   2  12   2          6.35          4.84         3.46 o                         
   3  12   2        885.14        861.70        14.91 o                         
   4  12   2       1691.08       1681.78        22.42 o                         
   5  12   2        956.74        948.95        14.39 o                         
   6  12   2          1.77          1.38         4.98 o                         
   7  12   2        838.69        828.26        11.66 o                         
   8  12   2        959.01        975.05        24.39 o                         
   9  12   2        262.42        263.15        11.28 o                         
   1  13   2        433.14        434.97         8.09 o                         
   2  13   2         17.22         21.87         4.26 o                         
   3  13   2         94.77        102.93         7.26 o                         
   4  13   2          9.15          4.82         4.88 o                         
   5  13   2        210.52        219.61         7.51 o                         
   6  13   2          7.76          8.50         5.77 o                         
   7  13   2        144.03        155.74         9.48 o                         
   8  13   2          0.07          2.96         7.84 o                         
   9  13   2         67.31         65.08         9.53 o                         
   0  14   2       2265.36       2209.98        29.03 o                         
   1  14   2         43.20         59.16         4.31 o                         
   2  14   2          7.52          7.07         4.24 o                         
   3  14   2         22.81         27.78         4.75 o                         
   4  14   2       2634.84       2598.05        30.77 o                         
   5  14   2         36.86         30.10         5.07 o                         
   6  14   2          3.00         -2.63         5.79 o                         
   7  14   2         24.37         20.12         6.67 o                         
   8  14   2       1257.19       1256.17        22.22 o                         
   1  15   2        138.18        134.22         7.01 o                         
   2  15   2       6497.25       6481.60        68.50 o                         
   3  15   2         47.71         62.04         5.72 o                         
   4  15   2          1.53          2.55         5.18 o                         
   5  15   2         20.30         19.51         5.35 o                         
   6  15   2       3351.72       3339.18        35.43 o                         
   7  15   2         87.05         86.83         7.83 o                         
   8  15   2         17.77         12.36         8.16 o                         
   0  16   2       1868.20       1813.11        29.89 o                         
   1  16   2         19.80         29.34         5.49 o                         
   2  16   2          0.21          3.95         4.80 o                         
   3  16   2         47.50         37.45         5.79 o                         
   4  16   2       2484.68       2471.35        29.31 o                         
   5  16   2         46.19         52.55         7.52 o                         
   6  16   2          0.06          9.97         6.53 o                         
   7  16   2         71.33         76.09         7.43 o                         
   1  17   2        296.38        295.21         8.03 o                         
   2  17   2         38.40         43.08         5.94 o                         
   3  17   2        244.89        256.12         9.82 o                         
   4  17   2          0.53         -1.25         6.73 o                         
   5  17   2        249.30        248.02         9.23 o                         
   6  17   2        148.56        153.31         7.92 o                         
   7  17   2        178.15        176.45        10.53 o                         
   0  18   2       1537.74       1490.53        29.43 o                         
   1  18   2       1251.61       1218.41        17.38 o                         
   2  18   2          3.33          2.18         6.12 o                         
   3  18   2        836.70        833.97        14.92 o                         
   4  18   2        796.67        764.95        15.12 o                         
   5  18   2        657.66        625.49        13.74 o                         
   6  18   2          2.70         10.39         8.36 o                         
   1  19   2        994.00       1018.87        16.64 o                         
   2  19   2        788.56        774.21        14.90 o                         
   3  19   2        628.89        666.27        14.55 o                         
   4  19   2          0.79          0.81         8.31 o                         
   5  19   2        779.70        783.92        16.25 o                         
   0  20   2        377.98        412.78        25.46 o                         
   1  20   2        284.81        290.29        14.39 o                         
   2  20   2         12.51         18.03         7.59 o                         
   3  20   2         98.68        105.27         8.88 o                         
   4  20   2        271.89        288.35        11.46 o                         
   1  21   2        116.94        122.52         9.18 o                         
   2  21   2        122.08        136.59         9.34 o                         
   3  21   2        251.38        199.93        35.83 o                         
   0   0   3       9297.87       9414.33       138.75 o                         
   2   0   3          0.63          6.46         2.73 o                         
   4   0   3       9421.33       9646.99        96.99 o                         
   6   0   3          8.20          9.94         4.96 o                         
   8   0   3       3667.13       3550.37        87.54 o                         
  10   0   3          1.13          8.80         9.92 o                         
   1   1   3         41.52         46.62         2.22 o                         
   2   1   3       7226.62       7316.91        50.88 o                         
   3   1   3         19.50         29.13         2.15 o                         
   4   1   3          0.41          1.91         2.04 o                         
   5   1   3         47.62         50.43         2.68 o                         
   6   1   3       2728.31       2680.74        25.18 o                         
   7   1   3         15.05         10.46         4.51 o                         
   8   1   3          2.77          7.47         5.95 o                         
   9   1   3         15.47         27.97         6.19 o                         
  10   1   3       1814.03       1829.83        23.97 o                         
   0   2   3         13.29         15.59         2.22 o                         
   1   2   3        696.95        693.45         7.19 o                         
   2   2   3          0.39          2.65         1.90 o                         
   3   2   3        256.30        259.49         4.22 o                         
   4   2   3        229.17        229.59         4.80 o                         
   5   2   3        394.23        399.14         7.05 o                         
   6   2   3          0.18         -0.26         3.47 o                         
   7   2   3        268.33        265.87         7.34 o                         
   8   2   3         22.25         21.68         5.58 o                         
   9   2   3         94.11        101.30         9.12 o                         
  10   2   3          1.26          2.72         6.89 o                         
   1   3   3       2969.41       3003.03        21.91 o                         
   2   3   3       4565.99       4570.31        34.66 o                         
   3   3   3       1617.09       1621.82        13.72 o                         
   4   3   3          1.31          3.24         2.16 o                         
   5   3   3       1563.91       1524.97        15.04 o                         
   6   3   3       2860.72       2837.17        27.15 o                         
   7   3   3       1525.47       1509.05        19.81 o                         
   8   3   3          5.63          4.77         5.13 o                         
   9   3   3        477.95        509.22        10.54 o                         
  10   3   3       1025.56       1053.40        16.57 o                         
   0   4   3       6733.95       6803.38        75.51 o                         
   1   4   3       3751.22       3745.49        26.75 o                         
   2   4   3          1.88          4.05         2.31 o                         
   3   4   3       2234.31       2253.93        18.69 o                         
   4   4   3       4739.07       4734.40        36.71 o                         
   5   4   3       1822.12       1826.68        19.73 o                         
   6   4   3          0.22          7.42         3.45 o                         
   7   4   3       1998.88       1960.03        23.69 o                         
   8   4   3       2199.60       2186.83        24.42 o                         
   9   4   3        549.57        540.72        15.07 o                         
  10   4   3          0.65          4.35         7.62 o                         
   1   5   3        767.92        788.22         7.80 o                         
   2   5   3       1359.10       1347.75        11.60 o                         
   3   5   3        171.74        174.28         3.74 o                         
   4   5   3          0.67          3.97         2.54 o                         
   5   5   3        378.40        387.76         6.67 o                         
   6   5   3        596.17        591.71         9.49 o                         
   7   5   3        371.07        374.64         7.61 o                         
   8   5   3          1.05          1.35         5.92 o                         
   9   5   3        160.64        170.97        10.82 o                         
  10   5   3        317.15        309.35        12.54 o                         
   0   6   3        123.70        129.85         4.74 o                         
   1   6   3        677.81        663.13        10.11 o                         
   2   6   3          1.74          3.24         1.88 o                         
   3   6   3       1111.31       1113.12        11.60 o                         
   4   6   3        385.50        396.11         5.67 o                         
   5   6   3        381.36        394.29         8.31 o                         
   6   6   3          1.09          7.86         4.01 o                         
   7   6   3        375.05        368.06         8.49 o                         
   8   6   3         87.63        108.47         8.32 o                         
   9   6   3        219.74        212.29         9.15 o                         
  10   6   3          0.10         -6.91         6.91 o                         
   1   7   3       3835.50       3795.03        31.53 o                         
   2   7   3        381.07        370.43         5.32 o                         
   3   7   3       3837.12       3861.56        30.64 o                         
   4   7   3          1.88          2.15         2.56 o                         
   5   7   3       2855.03       2825.70        24.93 o                         
   6   7   3         32.70         30.77         4.54 o                         
   7   7   3       1686.70       1657.23        38.40 o                         
   8   7   3          0.00          7.01         7.53 o                         
   9   7   3       1384.00       1364.40        21.24 o                         
   0   8   3         92.23         92.11         4.34 o                         
   1   8   3       4168.76       4132.66        35.24 o                         
   2   8   3          0.44          1.79         2.48 o                         
   3   8   3       3336.89       3311.33        26.80 o                         
   4   8   3         65.98         74.20         3.35 o                         
   5   8   3       2628.12       2611.08        26.04 o                         
   6   8   3          0.25          2.66         5.49 o                         
   7   8   3       1714.04       1703.10        27.05 o                         
   8   8   3          7.41         11.16         8.09 o                         
   9   8   3       1337.15       1332.05        19.77 o                         
   1   9   3        661.06        660.57         8.62 o                         
   2   9   3        289.05        281.73         5.81 o                         
   3   9   3        415.20        427.60         7.87 o                         
   4   9   3          0.34          2.46         3.27 o                         
   5   9   3        540.73        529.29         8.80 o                         
   6   9   3        374.01        400.22        12.35 o                         
   7   9   3        297.22        301.34         9.28 o                         
   8   9   3          0.27          5.05         6.94 o                         
   9   9   3        175.25        182.72         8.14 o                         
   0  10   3       2036.12       2010.20        26.17 o                         
   1  10   3        341.34        352.09         5.86 o                         
   2  10   3          2.07          6.67         3.01 o                         
   3  10   3        602.39        616.57         8.89 o                         
   4  10   3        860.81        864.02        10.08 o                         
   5  10   3        379.38        385.42         8.65 o                         
   6  10   3          2.28          2.79         5.74 o                         
   7  10   3        194.51        208.23         7.71 o                         
   8  10   3        563.80        560.39        11.57 o                         
   9  10   3        279.47        291.86        10.42 o                         
   1  11   3       1372.56       1385.20        13.24 o                         
   2  11   3       3512.92       3479.66        29.97 o                         
   3  11   3       1631.81       1637.04        18.50 o                         
   4  11   3          0.32          2.48         4.20 o                         
   5  11   3       1165.19       1161.02        18.52 o                         
   6  11   3       2521.65       2475.73        31.79 o                         
   7  11   3        437.51        448.40        10.61 o                         
   8  11   3         15.09         19.27         8.58 o                         
   0  12   3       3140.39       3113.84        38.91 o                         
   1  12   3        549.50        552.24         7.44 o                         
   2  12   3          7.41         11.72         3.98 o                         
   3  12   3        947.25        978.54        15.07 o                         
   4  12   3       2440.15       2429.23        28.34 o                         
   5  12   3        437.37        445.13        11.68 o                         
   6  12   3          0.00         -1.68         6.78 o                         
   7  12   3        273.80        265.32        12.21 o                         
   8  12   3       1408.06       1413.23        41.80 o                         
   1  13   3        137.76        138.97         6.01 o                         
   2  13   3          8.96          2.90         5.90 o                         
   3  13   3        384.18        369.62        10.79 o                         
   4  13   3         10.24          3.13         5.84 o                         
   5  13   3        116.42        131.57         9.74 o                         
   6  13   3         17.55         20.49         8.23 o                         
   7  13   3         66.31         77.39         8.55 o                         
   8  13   3          0.26         -3.71         9.72 o                         
   0  14   3       4229.11       4132.86        57.90 o                         
   1  14   3         77.44         75.48         5.98 o                         
   2  14   3          2.12         10.59         5.30 o                         
   3  14   3        142.37        149.05        10.18 o                         
   4  14   3       2491.54       2445.14        29.22 o                         
   5  14   3         39.74         46.09         7.03 o                         
   6  14   3          0.88         10.66         7.57 o                         
   7  14   3         19.58         30.82         9.31 o                         
   1  15   3          4.25          6.24         5.71 o                         
   2  15   3       3829.21       3769.13        43.25 o                         
   3  15   3         36.56         43.90         6.67 o                         
   4  15   3          0.90          3.61         6.64 o                         
   5  15   3         41.08         44.87         7.04 o                         
   6  15   3       3268.42       3207.14        37.03 o                         
   7  15   3          3.83         11.02         9.39 o                         
   0  16   3       2032.98       2021.61        40.42 o                         
   1  16   3         14.84          7.07         6.01 o                         
   2  16   3          0.68          4.65         6.32 o                         
   3  16   3          9.71         19.29         6.67 o                         
   4  16   3        920.24        942.67        16.44 o                         
   5  16   3          9.91         11.97         7.11 o                         
   6  16   3          1.61          8.03         7.61 o                         
   1  17   3        127.27        125.73         9.06 o                         
   2  17   3         11.29         17.93         7.31 o                         
   3  17   3        108.89        106.66         7.57 o                         
   4  17   3          0.03         -3.27         7.66 o                         
   5  17   3         66.56         76.28         8.85 o                         
   0  18   3        655.82        639.44        20.82 o                         
   1  18   3        652.38        628.79        21.58 o                         
   2  18   3          0.51          2.44         7.16 o                         
   3  18   3        830.50        832.37        17.65 o                         
   4  18   3        946.19        943.44        23.34 o                         
   5  18   3        640.93        667.06        16.90 o                         
   1  19   3       1079.53       1073.69        18.71 o                         
   2  19   3       1150.50       1181.35        18.83 o                         
   3  19   3       1257.40       1305.46        27.69 o                         
   0  20   3        237.78        253.20        13.83 o                         
   1  20   3         92.64        113.43         8.92 o                         
   2  20   3          9.09          9.60         8.78 o                         
   0   0   4      13168.14      13334.81       180.07 o                         
   2   0   4          0.62          4.25         4.11 o                         
   4   0   4       7125.10       7023.53        69.94 o                         
   6   0   4          0.97          6.15         6.35 o                         
   8   0   4       4259.74       4188.60        80.49 o                         
   1   1   4         17.52         21.81         2.43 o                         
   2   1   4       3344.38       3326.17        31.71 o                         
   3   1   4         59.95         61.66         3.55 o                         
   4   1   4          1.43         10.28         3.50 o                         
   5   1   4         16.17         28.62         3.95 o                         
   6   1   4       2837.84       2764.16        29.12 o                         
   7   1   4         14.01         22.30         7.02 o                         
   8   1   4          0.93          2.15         7.25 o                         
   9   1   4         22.39         28.79         7.23 o                         
   0   2   4         10.23         12.69         3.78 o                         
   1   2   4        298.64        290.28         4.93 o                         
   2   2   4          0.11          8.70         3.35 o                         
   3   2   4        564.36        552.97         7.78 o                         
   4   2   4        150.53        163.12         6.10 o                         
   5   2   4        223.59        216.56         5.98 o                         
   6   2   4          0.58          6.01         4.92 o                         
   7   2   4        143.10        137.74         7.37 o                         
   8   2   4         38.57         33.96         6.40 o                         
   9   2   4        104.42        111.92         8.59 o                         
   1   3   4       1391.83       1369.43        13.27 o                         
   2   3   4       1957.92       2015.61        18.30 o                         
   3   3   4       1751.60       1743.65        16.43 o                         
   4   3   4          0.63          7.24         3.50 o                         
   5   3   4       1155.57       1142.50        13.94 o                         
   6   3   4       1033.80       1028.97        15.27 o                         
   7   3   4        424.48        395.54        10.21 o                         
   8   3   4          0.34          5.30         6.63 o                         
   9   3   4        685.00        698.36        15.37 o                         
   0   4   4       3133.91       3132.40        36.50 o                         
   1   4   4       1671.36       1672.64        16.10 o                         
   2   4   4          0.03          1.34         3.09 o                         
   3   4   4       2177.27       2174.25        19.02 o                         
   4   4   4       2417.51       2398.74        27.15 o                         
   5   4   4       1390.78       1407.73        15.19 o                         
   6   4   4          3.77          4.25         4.78 o                         
   7   4   4        724.29        693.99        12.88 o                         
   8   4   4       1244.98       1223.87        18.71 o                         
   9   4   4        939.06        934.32        16.21 o                         
   1   5   4        308.41        329.99         6.25 o                         
   2   5   4       1977.69       1950.69        17.38 o                         
   3   5   4        688.20        706.71         8.46 o                         
   4   5   4          2.04          3.49         3.75 o                         
   5   5   4        302.09        305.21         6.14 o                         
   6   5   4       1315.79       1300.84        19.60 o                         
   7   5   4        143.25        149.29         7.12 o                         
   8   5   4          0.08          4.92         7.58 o                         
   9   5   4        235.59        236.41         9.88 o                         
   0   6   4        473.21        466.48        13.45 o                         
   1   6   4        683.84        675.20         9.36 o                         
   2   6   4          1.64          1.59         3.35 o                         
   3   6   4        303.85        313.43         5.89 o                         
   4   6   4        112.03        123.36         5.87 o                         
   5   6   4        475.59        473.49         9.31 o                         
   6   6   4          1.65          2.59         5.40 o                         
   7   6   4        296.87        278.63         8.93 o                         
   8   6   4         76.39         82.54         8.18 o                         
   9   6   4        156.43        152.77         8.68 o                         
   1   7   4       3563.41       3527.75        31.51 o                         
   2   7   4         50.03         69.08         4.32 o                         
   3   7   4       2524.98       2498.74        23.27 o                         
   4   7   4          0.51          1.19         3.94 o                         
   5   7   4       2331.42       2307.82        28.62 o                         
   6   7   4         16.57         27.37         5.71 o                         
   7   7   4       1648.09       1665.48        24.54 o                         
   8   7   4          0.58         -6.95         7.65 o                         
   0   8   4        274.63        289.28         8.69 o                         
   1   8   4       2457.47       2440.57        23.38 o                         
   2   8   4          0.19          3.93         3.46 o                         
   3   8   4       2488.48       2439.52        23.61 o                         
   4   8   4          6.69         11.52         4.37 o                         
   5   8   4       1706.59       1742.54        19.95 o                         
   6   8   4          0.08         -2.08         5.74 o                         
   7   8   4       1613.44       1630.24        22.81 o                         
   8   8   4         62.26         64.45         8.72 o                         
   1   9   4        287.47        275.45         6.37 o                         
   2   9   4         86.18         97.10         4.41 o                         
   3   9   4        346.32        353.15         7.15 o                         
   4   9   4          0.40          2.59         4.73 o                         
   5   9   4        148.31        159.60         6.83 o                         
   6   9   4         83.78        105.65         6.68 o                         
   7   9   4        125.83        129.76         7.97 o                         
   8   9   4          0.20          0.49         8.11 o                         
   0  10   4       1445.32       1398.41        20.60 o                         
   1  10   4        312.92        312.53         6.32 o                         
   2  10   4          0.66         -0.29         4.05 o                         
   3  10   4        140.53        142.23         5.42 o                         
   4  10   4       1735.88       1706.09        20.82 o                         
   5  10   4        135.32        139.69         7.66 o                         
   6  10   4          4.49          7.74         7.32 o                         
   7  10   4        258.24        255.63        10.40 o                         
   8  10   4        623.04        629.62        17.67 o                         
   1  11   4       1109.71       1110.27        12.72 o                         
   2  11   4       3330.31       3302.86        32.19 o                         
   3  11   4        649.12        647.00        12.51 o                         
   4  11   4          0.46         -2.19         5.66 o                         
   5  11   4        740.54        739.32        27.33 o                         
   6  11   4       1920.15       1995.20        33.48 o                         
   7  11   4        769.71        777.08        22.41 o                         
   0  12   4       1258.01       1234.81        21.09 o                         
   1  12   4        959.08        983.60        13.48 o                         
   2  12   4          3.61          2.01         4.76 o                         
   3  12   4        497.07        499.71         9.84 o                         
   4  12   4       1090.30       1085.65        15.93 o                         
   5  12   4        545.98        548.67        15.46 o                         
   6  12   4          1.13         -6.25         8.58 o                         
   7  12   4        495.55        502.30        16.49 o                         
   1  13   4        220.33        230.39         8.48 o                         
   2  13   4          8.51         17.12         5.66 o                         
   3  13   4         57.45         66.63         6.73 o                         
   4  13   4          5.49         12.66         7.00 o                         
   5  13   4        107.82        124.92         9.51 o                         
   6  13   4          8.96          5.21         9.95 o                         
   0  14   4       1390.09       1388.67        29.14 o                         
   1  14   4         24.21         34.39         6.50 o                         
   2  14   4          4.46          2.01         6.80 o                         
   3  14   4         24.79         25.38         6.39 o                         
   4  14   4       1661.55       1664.89        22.59 o                         
   5  14   4         21.09         26.01         7.87 o                         
   6  14   4          1.83         19.82         9.55 o                         
   1  15   4         85.09         84.27         7.48 o                         
   2  15   4       4042.34       4040.37        46.72 o                         
   3  15   4         31.54         33.09         9.11 o                         
   4  15   4          0.96          6.14         7.30 o                         
   5  15   4         14.70         15.00         8.05 o                         
   0  16   4       1143.38       1125.06        28.70 o                         
   1  16   4         25.77         45.61         8.30 o                         
   2  16   4          0.09          2.33         7.77 o                         
   3  16   4         50.48         54.67         8.56 o                         
   4  16   4       1532.30       1514.61        22.18 o                         
   1  17   4        157.47        151.13        10.92 o                         
   2  17   4         43.20         34.15        10.75 o                         
   3  17   4        131.88        127.58         9.65 o                         
   0  18   4       1046.26       1076.78        46.96 o                         
   1  18   4        779.65        786.12        33.59 o                         
   2  18   4          1.96         -4.97        10.30 o                         
   0   0   5       3618.95       3605.42        69.05 o                         
   2   0   5          0.32          8.73         7.29 o                         
   4   0   5       4405.48       4328.24        57.11 o                         
   6   0   5          3.95         14.98        10.03 o                         
   8   0   5       2108.00       2152.36        49.33 o                         
   1   1   5         25.70         29.80         4.51 o                         
   2   1   5       3067.94       3097.12        33.62 o                         
   3   1   5         17.86         16.64         4.50 o                         
   4   1   5          0.17          0.01         5.06 o                         
   5   1   5         19.52         28.44         5.85 o                         
   6   1   5       1399.26       1382.56        20.30 o                         
   7   1   5         13.45         17.20         7.84 o                         
   8   1   5          1.65         -7.04         8.34 o                         
   0   2   5         10.16         18.70         6.78 o                         
   1   2   5        308.99        306.14         7.58 o                         
   2   2   5          0.13          3.09         4.58 o                         
   3   2   5        116.85        133.64         5.91 o                         
   4   2   5         92.78         82.36         5.81 o                         
   5   2   5        163.19        163.32         7.25 o                         
   6   2   5          0.07         -3.17         6.94 o                         
   7   2   5        110.81        111.39        10.42 o                         
   8   2   5          7.80         12.34        16.67 o                         
   1   3   5       1249.48       1229.92        14.92 o                         
   2   3   5       1995.33       2007.16        21.64 o                         
   3   3   5        714.85        704.19        10.93 o                         
   4   3   5          0.70          5.67         4.60 o                         
   5   3   5        739.47        745.27        11.07 o                         
   6   3   5       1568.45       1570.82        19.53 o                         
   7   3   5        755.91        786.26        13.85 o                         
   0   4   5       2857.98       2825.65        40.47 o                         
   1   4   5       1616.49       1599.49        19.38 o                         
   2   4   5          0.86          4.41         5.22 o                         
   3   4   5       1036.58       1015.77        16.40 o                         
   4   4   5       2243.24       2251.03        26.17 o                         
   5   4   5        937.49        928.55        13.43 o                         
   6   4   5          0.16          4.07         6.78 o                         
   7   4   5       1101.14       1125.72        18.73 o                         
   1   5   5        343.43        340.23         8.59 o                         
   2   5   5        593.72        588.10        10.41 o                         
   3   5   5         89.52         99.99         6.38 o                         
   4   5   5          0.42          3.22         5.55 o                         
   5   5   5        220.59        206.48         8.03 o                         
   6   5   5        276.55        295.97        10.56 o                         
   7   5   5        228.99        223.97         9.43 o                         
   0   6   5         75.59        100.65         8.24 o                         
   1   6   5        300.92        307.60         8.38 o                         
   2   6   5          0.88          4.68         4.92 o                         
   3   6   5        515.42        507.80        10.17 o                         
   4   6   5        151.85        144.77         7.47 o                         
   5   6   5        189.88        185.55         7.62 o                         
   6   6   5          0.39          2.09         7.00 o                         
   7   6   5        196.94        202.10        11.79 o                         
   1   7   5       1770.25       1751.12        22.36 o                         
   2   7   5        162.04        161.65         7.01 o                         
   3   7   5       1862.03       1818.54        21.07 o                         
   4   7   5          0.96         -1.62         6.19 o                         
   5   7   5       1494.84       1465.78        24.06 o                         
   6   7   5         13.58          9.73         7.63 o                         
   7   7   5        955.74        965.97        18.50 o                         
   0   8   5         34.14         39.33        11.67 o                         
   1   8   5       1965.00       1935.56        27.35 o                         
   2   8   5          0.16          2.92         4.73 o                         
   3   8   5       1645.05       1626.41        18.80 o                         
   4   8   5         53.14         54.55         6.30 o                         
   5   8   5       1375.17       1361.91        19.59 o                         
   6   8   5          0.12         10.57         7.45 o                         
   1   9   5        302.33        290.55         8.26 o                         
   2   9   5        113.36        118.93         5.94 o                         
   3   9   5        193.77        188.61         7.98 o                         
   4   9   5          0.18         -1.70         6.82 o                         
   5   9   5        259.03        248.64         9.50 o                         
   6   9   5        135.39        138.02         9.28 o                         
   0  10   5        916.64        928.57        25.02 o                         
   1  10   5        197.47        178.88         7.69 o                         
   2  10   5          0.86         -5.95         5.95 o                         
   3  10   5        348.38        351.59        11.25 o                         
   4  10   5        409.93        426.83        14.71 o                         
   5  10   5        238.98        235.53        10.61 o                         
   6  10   5          1.25         12.40         8.99 o                         
   1  11   5        724.66        717.66        11.74 o                         
   2  11   5       1817.87       1799.18        23.35 o                         
   3  11   5        869.30        875.33        14.68 o                         
   4  11   5          0.19          0.03         7.59 o                         
   5  11   5        657.62        654.63        24.59 o                         
   0  12   5       1709.17       1711.87        30.97 o                         
   1  12   5        264.93        270.24         9.75 o                         
   2  12   5          3.71          9.36         7.14 o                         
   3  12   5        455.23        424.00        11.25 o                         
   4  12   5       1403.20       1437.25        21.22 o                         
   5  12   5        223.69        233.88        12.67 o                         
   1  13   5         62.44         56.25         7.04 o                         
   2  13   5          5.12         14.46         7.50 o                         
   3  13   5        153.73        153.65         8.90 o                         
   4  13   5          4.98         -1.42         8.73 o                         
   0  14   5       2251.87       2247.54        45.46 o                         
   1  14   5         30.45         21.12         7.34 o                         
   2  14   5          1.06         -0.20         7.91 o                         
   3  14   5         54.04         67.32         8.13 o                         
   1  15   5          3.91          5.98         8.62 o                         
   2  15   5       2186.29       2181.83        35.01 o                         
   0   0   6       5403.80       5252.05       140.93 o                         
   2   0   6          0.22          2.82         8.57 o                         
   4   0   6       3216.38       3249.22        53.30 o                         
   1   1   6         15.31         21.69         6.95 o                         
   2   1   6       1399.62       1398.63        20.43 o                         
   3   1   6         17.12         24.45         7.72 o                         
   4   1   6          0.67          8.55         7.17 o                         
   5   1   6         21.75         24.40         8.55 o                         
   0   2   6         12.88          2.42         9.66 o                         
   1   2   6        103.43        121.55         8.73 o                         
   2   2   6          0.02          1.67         7.20 o                         
   3   2   6        187.95        164.70         8.38 o                         
   4   2   6         97.04         96.67         7.39 o                         
   5   2   6         78.89         93.59         7.66 o                         
   1   3   6        555.56        556.41        16.61 o                         
   2   3   6        922.48        952.66        15.17 o                         
   3   3   6        707.81        690.49        13.16 o                         
   4   3   6          0.29          1.03         6.91 o                         
   5   3   6        493.09        488.99        12.04 o                         
   0   4   6       1308.64       1373.79        28.63 o                         
   1   4   6        736.19        740.04        15.09 o                         
   2   4   6          0.02          2.24         6.43 o                         
   3   4   6        983.09        987.95        16.46 o                         
   4   4   6       1085.67       1095.68        19.63 o                         
   5   4   6        679.35        701.00        21.18 o                         
   1   5   6        161.39        169.02         8.83 o                         
   2   5   6        719.30        723.09        12.78 o                         
   3   5   6        338.44        327.61         9.50 o                         
   4   5   6          0.83         -6.71         6.71 o                         
   5   5   6        172.93        176.29         9.31 o                         
   0   6   6        141.46        143.95        12.23 o                         
   1   6   6        277.67        273.64         9.98 o                         
   2   6   6          0.79         -3.17         6.75 o                         
   3   6   6        131.32        132.51         7.94 o                         
   4   6   6         57.05         47.29         7.44 o                         
   1   7   6       1579.98       1631.54        21.99 o                         
   2   7   6         40.23         39.33         7.26 o                         
   3   7   6       1173.03       1189.43        17.62 o                         
   4   7   6          0.19          4.15         7.44 o                         
   0   8   6        161.79        173.86        13.01 o                         
   1   8   6       1117.36       1155.55        16.87 o                         
   2   8   6          0.06         -5.17         7.72 o                         
   3   8   6       1158.47       1163.62        17.33 o                         
   4   8   6         13.82         15.03        19.03 o                         
   1   9   6        116.63        121.31         8.37 o                         
   2   9   6         50.19         67.15         8.05 o                         
   3   9   6        141.45        146.36         7.97 o                         
   0  10   6        572.49        584.30        15.91 o                         
   1  10   6        184.86        185.94        11.97 o                         
   2  10   6          0.24          8.89         7.92 o                         
                                                                                
